# Supplementary material for: Genomic Characterization of Large Heterochromatic Gaps in the Human Genome Assembly
Source: PLoS Comput Biol. 2014 May 15;10(5):e1003628. doi: 10.1371/journal.pcbi.1003628 (PMC4022460; doi:10.1371/journal.pcbi.1003628)
Supplement: Dataset S1 — Read trace identifiers assigned to each HSat subfamily. SD1_HuRefHSat23readInfo.txt: This file lists the trace identifiers and subfamily assignments for all 396,228 HuRef HSat2,3 reads included in this study. Paired reads are listed in the same row. Column 1 lists the TI number of an HSat2,3 read, and Column 2 lists the subfamily assignment of that read. If the read in Column 1 is paired, Column 3 lists the TI number of its mate pair; otherwise, this column is assigned “NaN”. If the read in Column 3 is also an HSat2,3 read, Column 4 lists its subfamily assignment; otherwise (or if there is no mate pair), this column is assigned “NaN”. Each read is listed only once in this file. This supplemental data file is available in the Dryad Digital Repository: doi:10.5061/dryad.vg885. (ZIP) [file pcbi.1003628.s016.zip]

Archive with 3 entries (2 files):
- SD1_HuRefHSat23readInfo.txt
- __MACOSX/
- __MACOSX/._SD1_HuRefHSat23readInfo.txt
