# Supplementary material for: Genomic Characterization of Large Heterochromatic Gaps in the Human Genome Assembly
Source: PLoS Comput Biol. 2014 May 15;10(5):e1003628. doi: 10.1371/journal.pcbi.1003628 (PMC4022460; doi:10.1371/journal.pcbi.1003628)
Supplement: Dataset S1 — Read trace identifiers assigned to each HSat subfamily. SD1_HuRefHSat23readInfo.txt: This file lists the trace identifiers and subfamily assignments for all 396,228 HuRef HSat2,3 reads included in this study. Paired reads are listed in the same row. Column 1 lists the TI number of an HSat2,3 read, and Column 2 lists the subfamily assignment of that read. If the read in Column 1 is paired, Column 3 lists the TI number of its mate pair; otherwise, this column is assigned “NaN”. If the read in Column 3 is also an HSat2,3 read, Column 4 lists its subfamily assignment; otherwise (or if there is no mate pair), this column is assigned “NaN”. Each read is listed only once in this file. This supplemental data file is available in the Dryad Digital Repository: doi:10.5061/dryad.vg885. (ZIP) [file pcbi.1003628.s016.zip › SD1_HuRefHSat23readInfo.txt]

Read1	Read1_Subfamily	Read2	Read2_Subfamily
1732193140	3A5	1732198303	3A2
1732387405	3B5	1732379240	3B5
1732327954	2A2	1732332008	NaN
1732461314	3A6	1732472103	3A6
1732310177	2A1	1732306124	2A1
1732177558	3B5	1732168957	3B5
1732273180	3B3	1732267508	NaN
1732167005	3B5	1732168156	NaN
1732321961	3A1	1732307468	NaN
1732415537	2B	1732424306	NaN
1732210253	2B	1732209869	NaN
1732322111	3A1	1732324030	NaN
1732196851	3A4	1732202859	NaN
1732424956	2B	1732432552	NaN
1732382762	3B5	1732378281	NaN
1732482982	2A1	1732488856	2A2
1732222862	2B	1732216907	2B
1732377424	2A2	1732384918	NaN
1732430861	2B	1732417844	2B
1732426058	3B2	1732416588	NaN
1732274652	3A2	1732281915	NaN
1732371476	2A2	1732362485	2A2
1732127213	2B	1732127404	2B
1732492648	3A4	1732487563	NaN
1732455182	3B3	1732468604	3B3
1732500640	2A2	1732507929	2A2
1732141879	2A1	1732144968	NaN
1732189140	2B	1732188660	2B
1732436995	3A6	1732448553	3A6
1732394512	2A2	1732410889	NaN
1732423448	3A4	1732417261	NaN
1732385546	3B2	1732381817	3B2
1732309836	2A2	1732320120	NaN
1732206925	3A6	1732205893	3A6
1732293881	2A2	1732302486	2A2
1732140944	3B3	1732140272	NaN
1732272475	3B5	1732275264	3B5
1732475369	3A2	1732487787	NaN
1732188810	3A6	1732199516	NaN
1732509159	2B	1732495767	NaN
1732465677	2A2	1732458891	2A2
1732455269	2A2	1732462224	2A2
1732459195	3A6	1732466748	3A6
1732126185	3A5	1732126089	NaN
1732467021	2B	1732471539	NaN
1732378097	2B	1732389914	NaN
1732299703	3A2	1732289946	NaN
1732250437	3A6	1732252331	3A6
1732236780	3B5	1732236301	NaN
1732191471	3A4	1732202442	NaN
1732123752	3A2	1732122285	3B3
1732362305	2B	1732365506	NaN
1733284555	3A2	1733284651	NaN
1732274469	3A4	1732267063	NaN
1732456725	2A2	1732464316	2A2
1732447432	3A6	1732447144	3A6
1732476951	2A2	1732489082	2A2
1732403948	2B	1732410093	2B
1732411583	3A6	1732405312	NaN
1732344076	2B	1732327629	2B
1732131266	3B5	1732131074	NaN
1732402888	2B	1732408602	NaN
1732413393	2A1	1732401581	2A2
1732220318	2A2	1732219071	2A2
1732317552	2B	1732308939	2B
1732405893	3A1	1732406181	NaN
1732402401	2B	1732400192	2B
1732495670	3A2	1732503137	3A6
1732478965	3B3	1732492335	3B3
1732341575	3A5	1732327046	3A2
1732202797	2A2	1732191550	2A2
1732391321	2B	1732381406	2B
1732484251	2B	1732489995	2B
1732366382	3A5	1732372842	3A5
1732501716	3A6	1732501500	NaN
1732226097	2B	1732227123	2B
1732258023	3B3	1732264189	NaN
1732483692	3B3	1732489470	3B5
1732371858	2B	1732372050	2B
1732314295	2A1	1732318693	2A1
1732450032	2A2	1732450224	NaN
1732454090	2A2	1732453802	2A2
1732166411	2A2	1732166027	2A2
1732322391	2B	1732317794	NaN
1732207330	3A6	1732214597	3A6
1732520357	3A6	1732515447	3A6
1732500931	3B3	1732494159	3B3
1732165387	2A2	1732167594	2A2
1732359609	2B	1732359705	2B
1732326442	3B5	1732335915	NaN
1732385528	2A2	1732381799	2A2
1732249667	2B	1732252675	NaN
1732378212	3A2	1732386763	NaN
1732502890	3B3	1732509294	NaN
1732343958	2B	1732339354	NaN
1732398459	2B	1732395739	2B
1732307730	3B5	1732316561	NaN
1732137357	2A2	1732142951	2A2
1732441072	3B1	1732439096	3B1
1732178668	3B5	1732172451	NaN
1732405440	2B	1732409791	NaN
1732197663	3B3	1732185852	NaN
1732318942	3A6	1732312625	3A6
1732309469	3A2	1732309328	NaN
1732205579	3A2	1732220512	NaN
1732193163	3A5	1732198326	3A5
1732429867	2B	1732418289	2B
1732166851	3A6	1732184147	NaN
1732262585	3B5	1732256791	3B5
1732447860	2A2	1732443161	2A2
1732501779	3A6	1732500987	3A6
1732206451	2A2	1732213592	2A2
1732201714	2A2	1732194019	2A2
1732363191	2B	1732369652	2B
1732229692	2A2	1732239440	2A2
1732181523	3A6	1732174251	3A6
1732200243	2B	1732193965	2B
1732514856	2B	1732522067	2B
1732270914	3A6	1732274379	3A6
1732307876	2B	1732323424	2B
1732479671	3A6	1732474831	3A6
1732361903	3B5	1732365968	NaN
1732436506	2A2	1732435930	2A2
1732256017	2B	1732248371	2B
1732317477	3A1	1732308864	NaN
1732176740	3A5	1732168622	NaN
1732144459	2B	1732139834	2B
1732404805	3A6	1732411479	3A6
1732387470	2A2	1732381878	2A2
1732471597	2A2	1732467561	2A2
1732222956	2B	1732218829	2B
1732436787	2A2	1732435372	2A2
1732365605	2A1	1732368938	2A2
1732448963	3A6	1732448422	NaN
1732522683	2B	1732517670	NaN
1732411363	3A5	1732399765	3A5
1732390061	3B2	1732374343	3B3
1732270138	3B5	1732265862	NaN
1732227709	3A6	1732228736	3A6
1732183487	2B	1732172568	2B
1732382721	3A5	1732378240	3A5
1732451007	3B5	1732450468	3B5
1732203613	3A2	1732191214	NaN
1732313256	3B5	1732317403	NaN
1732432823	3A6	1732417156	3A6
1732421607	3A3	1732427802	NaN
1732483865	3A5	1732490219	3A2
1732147490	2A1	1732149026	NaN
1732382759	2B	1732378278	NaN
1732365425	2B	1732372270	NaN
1733282860	3A6	1733283047	NaN
1732207698	3A4	1732222679	NaN
1732510647	3A6	1732499902	3A6
1732337265	2B	1732331430	2B
1733283645	3A6	1733284027	3A6
1732374877	2A2	1732383439	2A2
1732519161	3B5	1732521366	NaN
1732329525	3B5	1732337841	3B5
1732436075	2B	1732436698	NaN
1732432472	2A2	1732424876	2A2
1732175562	3B5	1732171920	NaN
1732299174	2B	1732304069	NaN
1732299562	3B3	1732297017	NaN
1732367673	2B	1732360826	NaN
1732336583	3B3	1732335663	3B3
1732265257	3A5	1732280022	NaN
1732144692	2A2	1732140739	2A2
1732261112	2A2	1732264603	2A2
1732478418	3A6	1732486606	3A6
1732189735	2A2	1732194451	NaN
1732170954	3A2	1732173819	NaN
1732161523	2B	1732155860	NaN
1732300382	3A1	1732290388	NaN
1732188437	3B5	1732187841	3B5
1732319973	2A2	1732318448	2A2
1732217749	3A6	1732217653	3A6
1732132503	3A2	1732135863	NaN
1732430927	3B5	1732417910	3B5
1732208860	2B	1732217311	NaN
1732188353	2A2	1732191689	2A2
1732498008	2A2	1732505152	2A2
1732130518	3B5	1732128694	3B5
1732276341	3A2	1732282734	2B
1732508074	2B	1732501265	NaN
1732253033	3A2	1732246226	NaN
1732144530	2A1	1732138841	NaN
1732389796	3B5	1732379035	3B5
1732469722	3B5	1732455209	NaN
1732507586	3A6	1732500777	3A6
1732301766	3A6	1732302246	NaN
1732508396	2A2	1732496347	2A2
1732238664	2B	1732232317	2B
1732324698	2B	1732321244	NaN
1732506846	3B5	1732499653	NaN
1732302967	3B5	1732298071	NaN
1732366052	2A2	1732370498	2A2
1732199338	2A2	1732194980	2A2
1732421816	3B3	1732421084	NaN
1732231489	3B5	1732236841	NaN
1732430965	3B5	1732427465	NaN
1732172461	3B3	1732178678	NaN
1732517090	2B	1732520714	NaN
1732366972	3A6	1732360796	3A6
1732337240	2B	1732337048	NaN
1732122990	2A2	1732121551	NaN
1732215904	3B5	1732215233	NaN
1732135500	3A2	1732132716	NaN
1732314493	3B5	1732310263	3B5
1732426003	3B3	1732428903	NaN
1733283447	3B5	1733283822	3B5
1732299398	2B	1732303621	2B
1732187675	2B	1732187387	2B
1732220102	2B	1732208940	2B
1732431565	2A2	1732427250	2A2
1732295769	2A2	1732288703	2A2
1732220823	3B5	1732215633	NaN
1732401067	2A2	1732397951	NaN
1732461308	3A6	1732472097	3A6
1732471002	2A2	1732459061	2A2
1732519761	2A2	1732513961	2A2
1732487388	3B5	1732481704	NaN
1732471654	2A2	1732467618	2A2
1732512415	2A2	1732500040	2A2
1732169405	2B	1732184305	2B
1732292855	3B3	1732300453	NaN
1732239889	3A5	1732239306	3A5
1732422879	2A2	1732422303	2A2
1732217890	2A2	1732218562	2A2
1732300739	2B	1732294545	2B
1733283406	2B	1733283972	NaN
1732133647	3B3	1732133551	NaN
1732466966	2B	1732458488	3A2
1732168344	3A6	1732166137	3A6
1732270599	3A1	1732272139	NaN
1732505320	2B	1732504434	NaN
1732243900	3A5	1732240054	3A5
1732247552	3B5	1732251693	3B5
1732358562	2A2	1732356498	2A2
1732376828	3B5	1732374417	NaN
1732330372	2A2	1732342309	2A2
1732275926	2B	1732278721	2B
1732500362	2A2	1732506115	NaN
1733283420	2A2	1733283986	2A2
1732415931	2A2	1732428028	2A2
1732203358	3A1	1732187027	NaN
1732256985	3B5	1732260235	3B5
1732501681	2A2	1732501465	2A2
1732481349	2A2	1732487609	2A2
1732516415	2A2	1732519943	2A2
1732457124	2A2	1732457220	2A2
1733284920	3B5	1733285016	3B5
1732185576	3B2	1732202627	NaN
1732144924	2A2	1732142315	2A2
1732436690	2A2	1732436067	2A2
1732297420	3B3	1732293039	NaN
1732233545	2B	1732238803	NaN
1732519654	2B	1732514141	2B
1732167929	2A1	1732179982	NaN
1732242155	3B5	1732228232	NaN
1732433057	3B3	1732420424	NaN
1732166677	3B3	1732165429	NaN
1732144398	2B	1732139773	NaN
1732329284	2A2	1732338595	2A2
1732142609	3B5	1732141553	3B5
1732372694	2A2	1732362817	2A2
1732294375	3A2	1732305044	NaN
1732403257	2A2	1732402533	2A2
1732136428	3A6	1732136044	3A6
1732258354	2B	1732264472	2B
1732437881	3A6	1732449727	3A6
1732256953	2B	1732260203	2B
1732458114	2A2	1732457344	NaN
1732363302	2A2	1732360964	2A2
1732132784	3B5	1732132880	3B5
1732259687	3B3	1732257973	3B3
1732519190	2B	1732521395	3A1
1732474704	2B	1732487890	2B
1732306818	2B	1732322978	NaN
1732433289	2B	1732415365	NaN
1732173831	2B	1732170966	2B
1732340888	2A2	1732326646	2A2
1732387550	3A1	1732384837	NaN
1732222569	2B	1732211874	2B
1732393713	3A6	1732407680	3A6
1732152242	2A2	1732156850	2A2
1732154661	3B1	1732152645	3B1
1732473919	2B	1732474303	2B
1732331125	3A2	1732328402	NaN
1732392665	2A2	1732384262	2A2
1732431447	2A2	1732423598	2A2
1732201024	2B	1732190222	NaN
1732492040	3A6	1732482903	3A6
1732167431	3B5	1732175662	3B5
1732447854	3A2	1732443155	3A2
1732371691	2B	1732369041	NaN
1732451875	3B5	1732449392	3B5
1732436329	3A2	1732435297	NaN
1732344413	3A4	1732325566	3A4
1732305257	2B	1732308209	2B
1732243372	3A6	1732229867	3A6
1732130216	2B	1732129928	2B
1732467918	2A2	1732472755	2A2
1732305584	2A2	1732320209	2A2
1732342231	3B3	1732330713	3B3
1732421846	2A2	1732421114	2A2
1732257176	3A6	1732262820	NaN
1732135341	2A2	1732134957	2A2
1732397030	3A6	1732409475	3A6
1732360994	3B5	1732363332	NaN
1732344482	3A4	1732326691	NaN
1732377026	3B3	1732390429	3B3
1732491023	2B	1732487090	2B
1732475035	2A2	1732482801	2A2
1732399102	2B	1732395963	NaN
1732192029	2B	1732197076	2B
1732394668	3B3	1732397352	2B
1732214892	3A2	1732214532	NaN
1732444705	2A2	1732452715	NaN
1732283903	3B5	1732283223	NaN
1732475432	3A6	1732487850	3A6
1732456410	2B	1732455860	2B
1732414404	2A2	1732418196	2A2
1732419616	3A2	1732428221	NaN
1732180956	3A2	1732171201	NaN
1732188259	2A1	1732191595	2A1
1732451831	3A6	1732449348	NaN
1732416993	2A2	1732417629	2A2
1732202421	3B3	1732191450	3B3
1732393120	2B	1732382906	2B
1732170002	2B	1732177836	NaN
1732261757	2B	1732264864	2B
1732441090	3A6	1732439114	3A6
1732409795	2B	1732405444	2B
1733283485	2B	1733283861	NaN
1732316594	2B	1732312014	2B
1732317632	3A5	1732323572	3A5
1732139670	2A2	1732143623	2A2
1732426719	3B5	1732415304	NaN
1732231238	2B	1732232078	2B
1732340241	3A6	1732334392	3A6
1732354205	3A5	1732359958	3A5
1732467467	3B3	1732461133	3B3
1732520743	3B3	1732517119	3B3
1732214911	3B5	1732214551	NaN
1732491059	2A2	1732485771	2A2
1732240717	3B5	1732232633	3B5
1732433477	2A2	1732417306	2A2
1732470014	3A4	1732464702	3A4
1732363483	2A2	1732371000	2A2
1732415564	2A2	1732424333	2A2
1732149571	2B	1732149763	NaN
1732406801	3A6	1732396298	3A6
1732333191	3B5	1732328362	NaN
1732371488	2A2	1732362497	2A2
1732489782	2A2	1732492949	2A2
1732369213	3A2	1732368554	NaN
1732192489	3B5	1732191913	3B5
1732419618	2A2	1732428223	2A1
1733283209	3A6	1733282756	3A6
1732130101	3B5	1732128277	3B5
1732480220	2A2	1732487727	2A2
1732521298	2A2	1732518493	2A2
1732327040	2B	1732333573	2B
1732321553	3A2	1732321457	3A5
1732133428	2B	1732133812	NaN
1732249650	2A1	1732252658	NaN
1732345054	3A6	1732327263	3A6
1732285412	2A2	1732296767	2A1
1732238064	3B3	1732242845	NaN
1732213772	3A6	1732214642	3A6
1731010025	3A6	1731009641	3A6
1732294372	2B	1732305041	2B
1732429662	3A6	1732421405	3A6
1732470780	2B	1732465373	2B
1732455993	2A2	1732461701	NaN
1732140057	2A2	1732138513	2A2
1732140696	2A1	1732144841	2A1
1732294087	3A6	1732302308	3A6
1732281016	2A2	1732266587	2A2
1732518713	2A2	1732517825	NaN
1732123835	2A2	1732122095	2A2
1732506958	2B	1732506742	2B
1732444913	3A2	1732445776	NaN
1732149272	2B	1732150904	2B
1732486698	3A5	1732486338	3A5
1732398370	3A2	1732395650	3A4
1732369566	3B3	1732363105	NaN
1732454119	2A2	1732453831	2A2
1732286690	3A4	1732296797	NaN
1732243911	2B	1732240065	2B
1732197492	2B	1732203596	NaN
1732225219	2B	1732226851	2B
1732508002	3A6	1732494037	NaN
1732256492	3A2	1732256396	NaN
1732507375	2A2	1732495231	2A2
1732406779	2A2	1732396276	2A2
1732365398	3A6	1732372243	3A6
1732243843	2A2	1732239606	2A2
1732186014	2B	1732189994	2B
1732221214	2B	1732209986	NaN
1732203891	2B	1732198479	2B
1732220532	2B	1732214090	2B
1732252455	3B5	1732249505	NaN
1732492552	3B5	1732488235	3B5
1732504767	2A2	1732510190	2A2
1732446854	3B3	1732447619	NaN
1732201266	3B5	1732195899	NaN
1732274149	2A2	1732272608	2A2
1732195644	2B	1732203207	NaN
1732298638	2B	1732288587	2B
1732304659	3A5	1732301108	3A2
1732279511	2A2	1732277154	NaN
1732480708	3A5	1732474621	3A2
1732123739	3A1	1732122271	3A1
1732202253	3B3	1732197789	NaN
1732308682	2A2	1732324194	2A2
1732140506	2A2	1732137801	2A2
1732144394	2B	1732139769	NaN
1732251456	3A4	1732248425	NaN
1732219805	3B2	1732209921	NaN
1732293266	3B3	1732289289	NaN
1732214537	2A2	1732214897	2A2
1732355718	3B5	1732353817	NaN
1732481764	2A1	1732482556	NaN
1732438335	2B	1732444209	2B
1732370640	2B	1732367824	2B
1732160184	3A6	1732154425	NaN
1732435185	2A2	1732434035	NaN
1732307089	3B4	1732320562	3B4
1732249899	3B5	1732252273	NaN
1732430700	3B5	1732422600	NaN
1732431481	2A2	1732423632	NaN
1732145663	3A5	1732146798	3A5
1732442399	2B	1732442015	2B
1732516458	2A2	1732519986	2A2
1732276904	2B	1732278205	NaN
1732463967	3A2	1732471199	NaN
1732366767	3B5	1732370734	NaN
1732368017	2A2	1732361458	2A2
1732414842	3B3	1732425873	NaN
1732123098	2A2	1732121659	NaN
1732375536	2A2	1732374288	2A2
1732270406	3A6	1732273098	3A6
1732354962	3A6	1732356347	3A6
1732423742	2A1	1732425241	2A1
1732274484	2B	1732267078	NaN
1733283752	2A2	1733283560	2A2
1732317869	2A2	1732313375	2A2
1732164506	3A6	1732156540	3A6
1732341343	3B3	1732325758	NaN
1732462394	3B5	1732469148	NaN
1732343537	3A2	1732339411	NaN
1732255501	2B	1732252531	2B
1732459323	3A6	1732471872	3A6
1732408097	2A2	1732408192	2A2
1732145471	3A1	1732146510	NaN
1732422864	2A1	1732422288	2A1
1732444500	2A2	1732439643	2A2
1732175338	2B	1732181656	2B
1732157143	2B	1732155415	2B
1732210302	2B	1732209726	2B
1732158288	2A2	1732157425	2A2
1732365587	3A4	1732368920	3A2
1732363208	3A5	1732369669	3A5
1732456440	2A2	1732455890	2A2
1732413743	2A2	1732430073	2A2
1732200406	3A4	1732186296	NaN
1732200095	2B	1732187953	2B
1732447929	2A2	1732443230	2A2
1732212912	2A2	1732212313	2A2
1732216370	3B5	1732216466	NaN
1732344875	2A2	1732341038	2A2
1732457832	3B3	1732470637	3B5
1732325898	2A1	1732336483	NaN
1732368689	3B3	1732361759	3B3
1732482048	3B3	1732488978	3B3
1732121777	3B3	1732121402	NaN
1732478379	3A4	1732486567	NaN
1732254331	2B	1732247659	NaN
1732440512	2B	1732447514	2B
1732394157	2B	1732401407	2B
1732246057	2A2	1732250567	2A2
1732164568	3A2	1732156602	3B3
1732302444	3B5	1732293839	NaN
1732424344	3B5	1732415575	NaN
1732212768	3B5	1732212097	3B5
1732332292	3B4	1732329873	3B4
1732233814	2B	1732226892	2B
1732378563	3B5	1732383236	NaN
1732478868	2A2	1732486962	2A2
1732462771	2B	1732469455	NaN
1732134016	3B3	1732134496	NaN
1732433696	2A2	1732435781	2A2
1732136351	2A2	1732144353	2A2
1732465890	3B5	1732458816	3B5
1732255185	3B5	1732250282	NaN
1732480745	3A6	1732474658	3A6
1732189930	3B4	1732202149	NaN
1732212798	3A5	1732212127	3A5
1732333348	3B3	1732332402	3B3
1732147338	2A2	1732147242	2A2
1732432127	2B	1732430496	NaN
1732135314	3B5	1732134930	NaN
1732293233	3B3	1732296555	NaN
1732485576	3A6	1732490384	3A6
1732316874	3A6	1732312931	3A6
1732202528	2B	1732185657	NaN
1732415201	2B	1732423142	2B
1732412632	3A6	1732407440	3A6
1732203806	3A6	1732198394	3A6
1732403078	3A6	1732413529	3A6
1732289137	3B5	1732296340	NaN
1732267172	2B	1732270825	2B
1732469880	3A6	1732472442	3A6
1732414582	3A6	1732419285	3A6
1732142531	2A2	1732141475	2A2
1732455581	2A2	1732455485	2A2
1732167982	3B3	1732180035	NaN
1732336839	3A1	1732330609	NaN
1732473980	3B5	1732481482	3B5
1732188339	3A3	1732191675	NaN
1732373324	2A2	1732363045	2A2
1732308958	2B	1732313460	2B
1732471030	3A5	1732473076	3A2
1732217860	2A2	1732218532	NaN
1732481836	3B3	1732488000	3B3
1732177215	3B5	1732182589	3B5
1732363469	3A6	1732370986	3A6
1732375623	3A6	1732381329	3A6
1732375505	2A2	1732374257	NaN
1732489905	2A2	1732483167	2A2
1732210541	2B	1732221452	NaN
1732246749	2A2	1732251315	2A2
1732402170	3A6	1732401354	3A6
1732431031	3A6	1732419309	3A6
1732279734	2A2	1732278918	2A2
1732174046	3A2	1732180838	NaN
1732331255	2B	1732325137	NaN
1732497010	3B5	1732508497	NaN
1732344113	2B	1732327666	2B
1732448761	2A2	1732444577	2A2
1732334532	2A2	1732334976	2A2
1732381480	3B3	1732388400	3B3
1732387752	3A2	1732380262	NaN
1732124170	2A2	1732122643	2A2
1732401552	2B	1732406146	NaN
1732317839	2A2	1732322436	2A2
1732311808	3A6	1732316771	3A6
1732393896	3A6	1732409313	3A6
1732487701	2A2	1732480194	NaN
1732364462	2B	1732371596	2B
1732132306	3B3	1732132210	NaN
1732229211	2A2	1732238190	NaN
1732272184	3A6	1732270644	3A6
1732274636	3B5	1732281899	3B5
1732504833	2A2	1732510256	2A2
1732488580	3A2	1732475300	NaN
1732287667	3B3	1732287091	NaN
1732500364	2B	1732506117	NaN
1732313211	3A4	1732311427	NaN
1732201373	3A5	1732194734	3A2
1732413607	3B3	1732429073	3B3
1732429787	2A1	1732418209	2A1
1732394732	3A3	1732411780	3A3
1732424974	3A6	1732432955	NaN
1732445028	3B5	1732445892	NaN
1732155749	3A6	1732163715	3A6
1732512063	3A5	1732504722	3A5
1732124419	3B3	1732122524	2B
1732396596	3A6	1732407879	3A6
1732375506	3A6	1732374258	3A6
1732128148	3B5	1732128052	NaN
1732521063	3A6	1732518065	3A6
1732389557	2A2	1732387813	NaN
1732459115	3A6	1732458731	NaN
1732255686	3A5	1732247176	3A5
1732456788	3A6	1732455914	3A6
1732153068	2A2	1732151628	2A2
1732279143	2A2	1732278039	2A2
1732487235	2A2	1732479237	2A2
1732277834	3B5	1732271622	3B5
1732436988	2A2	1732448546	2A2
1732338354	2B	1732332948	NaN
1732393990	2A2	1732400520	2A2
1732148696	2A2	1732148600	2A2
1732414409	2A2	1732418201	2A2
1732359676	2B	1732359772	NaN
1732217150	3A5	1732205408	NaN
1732415883	2B	1732426242	2B
1732495099	3B5	1732497124	3B5
1732473887	2B	1732474271	NaN
1732341549	3B3	1732329804	NaN
1732376697	3B5	1732389728	NaN
1732199325	2B	1732194967	2B
1732501901	3B5	1732493859	3B5
1732395044	2A2	1732406505	2A2
1732515898	3B5	1732517266	3B5
1732486969	2A1	1732478875	NaN
1732202057	3B4	1732196113	3B4
1733283244	3A6	1733282790	NaN
1732225676	3B3	1732240455	3B3
1732344779	2A2	1732326796	2A2
1732504837	3A4	1732510260	NaN
1732295616	3B3	1732301192	NaN
1732503447	3A6	1732503231	3A6
1732261164	2A2	1732257242	2A2
1732158333	2B	1732157470	2B
1732296145	2B	1732291093	2B
1732162756	2B	1732153637	2B
1732267982	3B5	1732278572	NaN
1732318933	2B	1732312616	2B
1732450003	3A6	1732450195	3A6
1732453694	2A1	1732460115	2A1
1732287606	3B5	1732288530	NaN
1732206989	2A2	1732205957	NaN
1732437202	2B	1732441793	NaN
1732380712	3A6	1732550145	3A6
1732133512	3B5	1732133608	3B5
1732316158	2B	1732319516	2B
1733283108	3A1	1733282925	NaN
1732287083	3B5	1732287659	3B5
1732390697	2A2	1732380215	2A2
1732374851	3A6	1732383413	3A6
1732519826	3B2	1732514026	NaN
1732123269	2B	1732123456	2B
1733285064	3A5	1733285160	3A5
1732504082	2A2	1732496494	2A2
1732267512	2B	1732273184	2B
1732393089	3A4	1732380497	NaN
1732139715	2B	1732143668	2B
1732199211	3B3	1732187333	3A2
1732481573	2A2	1732476181	2A2
1732483059	3A1	1732488933	NaN
1732200553	3A6	1732189559	NaN
1732376448	2A2	1732375105	2A2
1732416855	2A2	1732426133	NaN
1732183072	2B	1732176461	2B
1732487675	3B5	1732481415	NaN
1732306478	2A2	1732323598	NaN
1732263886	2B	1732264938	NaN
1732135546	3B5	1732133050	3B5
1732150307	3B5	1732151171	3B5
1732440059	3A6	1732451523	NaN
1732269376	2B	1732279391	2B
1732329100	3B5	1732329676	3B5
1732204547	3B5	1732198284	3B5
1732263180	3B4	1732261512	NaN
1732334927	3B5	1732334483	NaN
1732398413	3B5	1732395693	3B5
1732299891	2B	1732288844	2B
1732497735	3B3	1732504472	NaN
1732454563	3A2	1732459640	NaN
1732222092	2B	1732207879	NaN
1732254815	3A4	1732250008	2A1
1732215197	2A2	1732215868	2A2
1732275473	2B	1732278993	2B
1732328687	3B5	1732343408	3B5
1732441073	3B5	1732439097	NaN
1732308178	2A2	1732305226	NaN
1732133844	3A2	1732133460	NaN
1732244225	3B5	1732225759	NaN
1732193317	2A2	1732193029	2A2
1732503501	2A1	1732503285	NaN
1732322576	2B	1732305167	2B
1732289720	3B5	1732303934	3B5
1732129196	3B3	1732129484	3B3
1732432927	2B	1732432256	2B
1732388132	3A6	1732383300	3A6
1732443530	3B5	1732444297	NaN
1732221351	3A5	1732219144	3A2
1732170211	3B5	1732177661	3B5
1732175411	3A6	1732181825	3A6
1732434468	3B5	1732434564	3B5
1732365008	2B	1732361615	3A2
1732458265	3A6	1732458553	3A6
1732364797	2A2	1732370011	2A2
1732183560	3B5	1732182696	NaN
1732252410	2B	1732249460	2B
1732450161	3B4	1732449525	3B4
1732366719	3B5	1732370686	NaN
1732145012	2A2	1732141923	2A2
1732383821	2A2	1732379352	2A1
1732324919	3B3	1732308029	3B3
1732437023	3A6	1732448581	3A6
1732398787	3A6	1732413368	3A6
1732288176	3A1	1732289004	NaN
1732508590	2A2	1732508206	2B
1732139935	2A2	1732140223	2A2
1732330132	2A2	1732336397	NaN
1732165506	2B	1732166754	NaN
1732174562	2B	1732184849	2B
1732424514	2A2	1732432301	2A1
1732485350	3B5	1732479379	NaN
1732444494	3B5	1732439637	3B5
1732222406	3B5	1732211495	3B5
1732364956	2B	1732370458	NaN
1732314683	2B	1732308164	2B
1732275778	2A2	1732279821	NaN
1732401763	3B3	1732405186	NaN
1732208882	3B5	1732217333	3B5
1732438771	3B5	1732437175	3B5
1732138122	3A6	1732143340	3A6
1732521079	3B3	1732516689	3B3
1732234031	2B	1732232587	2B
1732481602	3A6	1732476210	3A6
1732185873	3A5	1732197684	3A2
1732226604	3B5	1732235415	3B5
1732384060	3B5	1732377141	NaN
1732246047	3B5	1732250557	3B5
1732271722	3B5	1732276724	3B5
1732514904	2B	1732522115	NaN
1732422023	3A6	1732417970	3A6
1732174982	3A2	1732177941	NaN
1732452362	2A2	1732451979	2A2
1732321640	2A2	1732319720	2A2
1732495906	3B5	1732503685	NaN
1732243586	3B3	1732229506	3B3
1732393179	2B	1732382965	NaN
1732311787	2B	1732316750	2B
1732468477	3A5	1732466592	NaN
1732200677	2A2	1732188459	2A2
1732307049	3B5	1732320522	3B5
1732237514	2B	1732242975	NaN
1732257372	2B	1732257084	2B
1732475010	3B5	1732482776	3B5
1733282763	3A6	1733283216	NaN
1732255654	3B5	1732250982	NaN
1732473773	2B	1732480988	2B
1732444595	3A1	1732448779	NaN
1732421471	3B3	1732413686	NaN
1732488361	3B3	1732483447	3B3
1732451884	2B	1732449401	NaN
1732135742	3B5	1732132382	3B5
1732306210	2B	1732306018	2B
1732141721	2A2	1732137864	2A2
1732189799	2B	1732189247	2B
1732430626	2A1	1732426539	NaN
1732248690	3B5	1732252119	NaN
1732409541	2A2	1732397096	NaN
1732467781	3A6	1732454767	3A6
1732162181	2B	1732162853	2B
1732370612	3B3	1732367796	3B3
1733283381	3A6	1733283947	3A6
1732208063	2A2	1732217453	2A2
1732409081	2A2	1732409561	2A2
1732297623	2B	1732303191	2B
1732239819	3A4	1732239236	3A2
1732432511	3B1	1732424915	3B2
1732138924	2B	1732141620	2B
1732142971	2A1	1732137377	NaN
1732462753	2B	1732469437	NaN
1733283329	3B5	1733282699	3B5
1732327763	2A2	1732335220	2A1
1732324338	3B5	1732312814	NaN
1732291152	2A2	1732285180	2A2
1732293950	2B	1732298286	NaN
1732458350	2A2	1732458158	NaN
1732303397	3B5	1732293736	NaN
1732292304	3A1	1732287294	NaN
1732325903	3A5	1732336488	3A2
1732495646	2B	1732503113	NaN
1732344769	3A2	1732326786	2A1
1732398883	2A2	1732411739	2A2
1732205998	2A2	1732211772	2A2
1732370893	2A2	1732368448	2A2
1732436202	2A2	1732435458	2A2
1732400040	2B	1732413162	2B
1732276290	3B5	1732267823	NaN
1732324398	2B	1732314829	2B
1732253366	3A4	1732246367	NaN
1732330231	3B5	1732339194	3B5
1732511326	3A6	1732499429	3A6
1732435501	3A2	1732436245	NaN
1732193711	2A2	1732198669	NaN
1732285328	3B5	1732296683	NaN
1732158067	2B	1732161427	2B
1732130566	2A2	1732128742	2A2
1732387716	2A2	1732380226	NaN
1732287063	3B5	1732287639	NaN
1732167349	3B3	1732175579	3B3
1732434185	3B5	1732434281	3B5
1732397122	3B3	1732403710	3B5
1733283529	3A6	1733283720	NaN
1732453411	2B	1732453315	NaN
1732246271	3B5	1732253078	NaN
1732178865	3A5	1732171413	NaN
1732136081	2B	1732138394	2B
1732268637	3B5	1732269986	NaN
1732156256	2B	1732159615	2B
1732446437	2B	1732447778	2B
1732414348	2A2	1732418140	2A2
1732387447	3A6	1732381855	3A6
1732459960	2B	1732468185	NaN
1732416675	3B3	1732417503	3B3
1732442413	2A2	1732442029	2A2
1732455662	3B1	1732455758	3B1
1732519915	2A2	1732515773	NaN
1732480351	2B	1732487474	NaN
1732204056	2B	1732197877	2B
1732136565	3A4	1732143703	NaN
1732240725	3A6	1732232641	3A6
1732511463	3A2	1732512997	NaN
1732377298	3A1	1732375451	NaN
1732492275	3A5	1732484972	3A5
1732433933	2A2	1732434940	2A2
1732334256	3A1	1732329931	NaN
1732209870	2B	1732210254	2B
1732270911	3B5	1732274376	NaN
1732172511	2A2	1732183430	NaN
1732203630	3B5	1732191231	3B5
1732367664	3A2	1732363730	NaN
1732490555	2A2	1732476529	NaN
1732259745	3A3	1732264005	NaN
1732479825	2A2	1732486372	2A2
1732186122	2A1	1732192694	2A1
1732143304	2B	1732143592	2B
1732384616	2A2	1732380523	2A2
1732454152	3B5	1732453864	3B5
1732156378	3B3	1732155514	3B3
1732397138	2A2	1732403726	2A2
1732298731	3B5	1732287468	NaN
1732338408	2B	1732333002	2B
1732444858	2A2	1732440001	2A2
1732371979	3B3	1732364750	NaN
1732289884	3B5	1732294929	NaN
1732341229	3A2	1732334001	NaN
1732221130	2A2	1732215556	2A2
1732252532	3B5	1732255502	NaN
1732397431	3A1	1732400400	NaN
1732494800	3A6	1732496537	3A6
1732143236	2B	1732143524	2B
1732306147	2B	1732310200	NaN
1732140814	3A1	1732141294	NaN
1732483919	2A2	1732490273	NaN
1732492590	2A1	1732487505	2A2
1732414123	2A2	1732431316	NaN
1732422756	3A6	1732421256	NaN
1732412667	3B2	1732407475	3B2
1732200777	3A5	1732196462	3A5
1732483366	3A6	1732477781	3A6
1732162096	2B	1732162768	2B
1732472793	3B3	1732470519	3B3
1732431878	3A6	1732418910	3A6
1732364866	3A6	1732370080	3A6
1732377184	2A2	1732384103	NaN
1732200153	2B	1732188011	2B
1732376893	3B3	1732374482	3B3
1732265188	3A6	1732265956	3A6
1732173372	2B	1732172124	NaN
1732368913	2A2	1732365580	NaN
1732299103	2B	1732303998	NaN
1732144985	2A2	1732141896	2A2
1732167247	3B5	1732169546	NaN
1732416596	3A2	1732426066	NaN
1732340305	3A6	1732334456	3A6
1732223640	3A5	1732212657	3A5
1732408009	3A2	1732396726	3A2
1732444818	2A2	1732439961	2A2
1732296196	2A2	1732289995	2A2
1732252903	3B3	1732247017	3B3
1732161893	2A2	1732164772	2A2
1732355271	2B	1732356771	2B
1732478832	2A2	1732486926	2A2
1732371921	2A2	1732364692	NaN
1732496043	2A2	1732503342	2A2
1732144698	2A2	1732140745	2A2
1732466631	2B	1732471307	NaN
1732372327	2A1	1732372614	2A1
1732437866	3A5	1732453058	NaN
1732519782	2B	1732513982	2B
1732490330	2B	1732478687	NaN
1732237733	3B5	1732230169	NaN
1732291812	3A4	1732302672	NaN
1732204275	3B5	1732197512	3B5
1732390520	3A1	1732379942	NaN
1732374806	2A2	1732383368	2A2
1732410797	3A6	1732410989	NaN
1732358101	2B	1732355935	2B
1732234875	2B	1732234395	NaN
1732414029	2B	1732431222	2B
1732169996	2B	1732177830	2B
1732398355	3B3	1732395635	NaN
1732521691	2A2	1732518406	2A2
1732516781	2A2	1732521171	NaN
1732455311	3A6	1732462266	3A6
1732223363	3B5	1732213459	3B5
1732152554	2B	1732160041	2B
1732333790	2A1	1732326489	2A1
1732475375	2A2	1732487793	2A2
1732358603	3B5	1732356539	3B5
1732430972	2B	1732427472	2B
1732353573	3A5	1732355013	3A5
1732225961	3A6	1732231990	NaN
1732436976	3A3	1732448534	3A2
1732205117	2A1	1732198853	NaN
1732270397	2A2	1732273089	2B
1732330921	2A2	1732339945	2A2
1732512812	3B5	1732513100	3B5
1732343861	2A2	1732338835	2A2
1732244686	2A2	1732232154	2A2
1732146344	3A3	1732146440	3A3
1732418188	2B	1732414396	NaN
1732202236	3B5	1732197772	3B5
1732181709	2A2	1732173093	2A2
1732253915	2B	1732251520	2B
1732386917	3B5	1732380661	3B5
1732200638	2B	1732194552	NaN
1732394402	2A2	1732409243	2A2
1732187712	3A6	1732187424	3A6
1732408740	2A2	1732400128	2A2
1732461725	2B	1732456017	NaN
1732168185	2B	1732167034	NaN
1732242307	2A2	1732235309	2A2
1732416414	3B3	1732414949	3B2
1732206340	3B5	1732212593	3B3
1732310899	3B3	1732311040	NaN
1732393551	3A6	1732399290	3A6
1732519969	3B4	1732516441	NaN
1732518179	3A4	1732521752	NaN
1732201277	2A2	1732195910	2A2
1732506323	3A6	1732499442	3A6
1732334960	3A1	1732334516	NaN
1732230241	3B5	1732236646	NaN
1732155034	3B3	1732154842	NaN
1732255403	2B	1732246893	NaN
1732466780	3A5	1732459227	NaN
1732403084	3B3	1732413535	NaN
1732270934	3A5	1732274399	3A2
1732148284	2A2	1732149916	2A2
1732485638	2A2	1732490446	2A2
1732162579	2A1	1732158547	2A1
1732257590	2B	1732257686	2B
1732412644	3B5	1732407452	NaN
1732485746	2A2	1732477751	2A2
1732506252	2B	1732513186	2B
1732424159	2A2	1732423487	2A2
1732473206	3A6	1732473494	NaN
1732365369	3A6	1732372214	NaN
1732435622	2B	1732436618	NaN
1732137374	3B3	1732142968	3B3
1732204958	2A2	1732185904	2A2
1731010118	3A5	1731009734	3A5
1732296458	3B1	1732286927	3B1
1732190977	3B5	1732196004	3B5
1732224692	2B	1732210711	2B
1732148231	3B3	1732150055	NaN
1732364431	3A6	1732371565	3A6
1732358170	2B	1732356004	2B
1732343560	2B	1732339434	2B
1732496911	2A2	1732498901	2A2
1732357290	3A4	1732357626	NaN
1732394577	2A2	1732410954	2A2
1732412225	3B3	1732405677	3B2
1732163015	2B	1732164070	NaN
1732204969	2B	1732185915	2B
1732339537	3A6	1732333459	NaN
1732215794	2B	1732207275	2B
1732370260	2B	1732367252	2B
1732396675	2A2	1732402734	2A2
1732307329	3B5	1732310806	3B5
1732420635	3B2	1732415020	2B
1732366550	2A2	1732369384	2A2
1732433510	3A6	1732417339	NaN
1732444862	3B5	1732440005	3B5
1732471077	3B3	1732473123	3B3
1732376962	3B5	1732389405	3B5
1732178418	3B5	1732170392	3B5
1732133826	3B3	1732133442	3B3
1732162156	2B	1732162828	2B
1732134810	2B	1732134714	2B
1732239012	2A2	1732231637	2A2
1732391505	3A6	1732381110	3A6
1732410312	2A2	1732413189	NaN
1732244192	2A1	1732225726	2A2
1732364085	2B	1732361364	2B
1732267354	2A2	1732274088	2A2
1732264166	3A5	1732263686	NaN
1732368643	2B	1732361713	2B
1732412082	2A2	1732406014	2A2
1732132659	3B5	1732135443	NaN
1732396469	3A1	1732398519	NaN
1732300331	3B3	1732290337	3B3
1732294790	3B3	1732290894	NaN
1732411631	2B	1732405360	2B
1732354702	2A2	1732356280	NaN
1732277327	3B3	1732275156	3B3
1732516410	3B3	1732519938	3B3
1733283308	3B5	1733282678	3B5
1732209799	3A2	1732210183	3A6
1732209867	3A5	1732210251	3A5
1732202983	3A6	1732196283	3A6
1732470855	2A2	1732467680	2A2
1732505446	3B5	1732497727	3B5
1732497354	3A2	1732498456	NaN
1732388453	2B	1732381533	NaN
1732406740	3A6	1732396237	3A6
1732461999	2A1	1732469041	2A1
1732285702	3B5	1732295864	3B5
1732354678	2A2	1732356262	NaN
1732394446	3B3	1732396842	3B3
1732127231	2A2	1732127422	2A2
1733285280	2B	1733285376	2B
1732497501	3B2	1732504909	3B2
1732292982	3B5	1732287877	NaN
1732206965	2A2	1732205933	NaN
1732205307	3A2	1732224634	NaN
1732355583	2B	1732358403	2B
1732279098	3A2	1732277994	3A5
1732315645	3B5	1732314589	3B5
1732225923	2A2	1732231952	2A2
1732183919	3A6	1732183994	3A6
1732169857	3B3	1732176539	3B3
1732429299	2A1	1732424136	NaN
1732179837	2A2	1732170468	2A2
1732396947	3B5	1732399810	3B5
1732431479	3B5	1732423630	NaN
1732448598	2A2	1732437040	NaN
1732143148	2B	1732136778	2B
1732290934	2B	1732285442	2B
1732289706	3A4	1732303920	NaN
1732506922	2A2	1732506706	2A2
1732470910	2A2	1732467735	2A2
1732124687	2A2	1732123004	2A2
1732221450	2A2	1732210539	2A2
1732398911	3A5	1732412246	3A5
1732220798	2A2	1732213972	2A2
1732488660	3B3	1732481250	3B3
1732158255	3B5	1732157392	3B5
1732431383	3A6	1732423342	NaN
1732429753	2B	1732416771	2B
1732476638	2A2	1732482607	2A2
1732312881	2B	1732307609	NaN
1732365867	2A2	1732373478	NaN
1732505607	2A2	1732499014	2A2
1733285566	3B5	1733285470	NaN
1732202819	2B	1732191572	2B
1732423299	3A6	1732431340	3A6
1732313400	3A5	1732317894	NaN
1732207545	2A2	1732216260	2A2
1732372539	3A5	1732365694	3A5
1732329897	3B5	1732332316	NaN
1732198782	2B	1732205046	NaN
1732446263	2A2	1732452162	2A2
1732384392	3A4	1732391643	NaN
1732414549	3A4	1732419252	NaN
1732458087	3B3	1732457317	NaN
1732324515	2A2	1732320388	2A2
1732484455	3A6	1732477876	3A6
1732193774	3B5	1732185189	3B5
1732343345	2B	1732342001	2B
1732395358	2A2	1732398174	NaN
1732242126	3A5	1732228203	3A5
1732397069	2A2	1732409514	2A2
1732142032	2A2	1732142512	NaN
1732364122	2B	1732369816	2B
1732400394	2A2	1732397425	NaN
1732322489	3A2	1732308092	NaN
1732297838	2B	1732287344	NaN
1732469146	2A2	1732462392	NaN
1732399400	2B	1732412820	NaN
1732477339	2A2	1732477435	2A2
1732458011	2B	1732466524	2B
1732389784	3A5	1732379023	3A5
1732144750	2B	1732140797	2B
1733285509	3A6	1733285605	3A6
1732294380	3B3	1732305049	NaN
1732221414	2B	1732210503	2B
1732446547	3A4	1732447696	NaN
1732396005	3B3	1732399144	3B3
1732394467	3B5	1732396863	3B5
1732504617	2B	1732510520	2B
1732360597	3B5	1732359180	NaN
1732445132	3B2	1732452663	3B2
1732396525	3A6	1732407808	3A6
1732393928	2A2	1732409345	2A2
1732501741	3B5	1732501525	3B3
1732493116	3A6	1732491293	3A6
1732224336	2A2	1732218003	2A2
1732481066	3B3	1732473659	NaN
1732218158	3B2	1732224107	NaN
1732123415	2A2	1732121635	2A2
1732415616	3A6	1732424385	3A6
1732276285	3B5	1732267818	NaN
1732315125	2B	1732316033	2B
1732432072	3A6	1732420590	3A6
1732243775	3B5	1732239538	3B5
1732266368	2B	1732277001	2B
1732204351	3B4	1732197588	NaN
1732189210	3B5	1732188730	3B5
1732292749	2A1	1732286588	2A1
1732507556	2A2	1732500747	2A2
1732328497	2B	1732337869	2B
1732143946	3B3	1732137192	3B3
1732394316	3A6	1732395850	3A6
1732212206	3B2	1732212493	NaN
1732450840	2A2	1732447973	2A2
1732507991	2A2	1732494026	2A2
1732317617	2B	1732323557	2B
1732445407	3B3	1732439591	3B3
1732209214	3A5	1732207987	3A5
1732220345	2A2	1732206468	2A2
1732457654	2A2	1732464573	2A2
1732474071	3A6	1732474455	3A6
1732298762	3B5	1732287499	3B3
1732388888	3B3	1732391112	2A2
1732276484	2B	1732284706	2B
1732142204	3B3	1732145101	NaN
1732433896	2A2	1732434903	2A2
1732229235	2B	1732238214	NaN
1732511025	2B	1732507761	2B
1732175306	3B3	1732181624	NaN
1732508046	3A6	1732494081	3A6
1732380174	3A4	1732390656	NaN
1732231366	3A2	1732231750	NaN
1732370639	2B	1732367823	2B
1732316673	2B	1732312093	2B
1732432788	3B3	1732417121	NaN
1732401617	3B5	1732413429	NaN
1732403124	2B	1732404001	NaN
1732327738	3A6	1732335195	3A6
1732372281	2B	1732365436	NaN
1732492845	2A2	1732476300	2A2
1732505559	3A1	1732498966	NaN
1732282107	2B	1732269891	NaN
1732367866	3B2	1732368717	NaN
1732481255	2B	1732488665	NaN
1732380882	3B5	1732389149	NaN
1732424593	3A1	1732418310	NaN
1732316645	2A2	1732312065	2A2
1732339672	2A2	1732332684	NaN
1732370341	3B5	1732365799	NaN
1732380865	2A2	1732389132	NaN
1732128807	2A2	1732129095	NaN
1732301862	2B	1732297734	NaN
1732217981	3A2	1732224314	NaN
1732200006	2A2	1732195192	2A2
1732379558	3B3	1732388580	NaN
1732274389	3B5	1732270924	NaN
1732424288	2B	1732416252	2B
1732185999	2A2	1732189979	2A2
1732428888	2A2	1732425988	2A2
1732386618	2B	1732383028	2B
1732283686	3A6	1732268964	NaN
1732146236	3A6	1732147179	NaN
1732486163	2A2	1732479616	NaN
1732384622	2B	1732380529	NaN
1732469540	2A2	1732463240	2A2
1732521779	3A6	1732518206	3A6
1732232421	3A6	1732232901	NaN
1732291160	3A6	1732285188	3A6
1732398340	3B3	1732395620	NaN
1732462003	3A2	1732469045	2B
1733284079	3A6	1733283697	NaN
1732204854	2A2	1732185704	2A2
1732392176	3B5	1732385222	NaN
1732244803	2A2	1732233321	2A2
1732183071	2A2	1732176460	2A2
1732433780	3A1	1732434643	NaN
1732438339	2A2	1732444213	2A2
1732366656	3B5	1732373117	NaN
1732396421	2A2	1732410018	2A2
1732485287	3B5	1732479316	3B5
1732466672	2B	1732471348	NaN
1732380454	2A2	1732393046	NaN
1732227613	2B	1732236076	2B
1732398417	2B	1732395697	2B
1732193210	2B	1732198373	2B
1732182780	2B	1732176172	NaN
1732200441	2B	1732186331	2B
1732365962	2B	1732361897	2B
1732426720	3A4	1732415305	NaN
1732143815	3A6	1732137061	3A6
1732200676	3A4	1732188458	NaN
1732247657	3B3	1732254329	NaN
1732459372	3B2	1732454679	3B2
1732432477	3A4	1732424881	NaN
1732461609	2A2	1732460937	2A2
1732495706	2A2	1732503173	2A2
1732183157	3A6	1732175688	NaN
1732319988	3A5	1732318463	3A5
1732337304	2B	1732331469	2B
1732433883	2A2	1732434890	2A2
1732478828	2A2	1732486922	2A2
1733282676	2A2	1733283306	NaN
1732427889	2A2	1732428991	2A2
1732134426	3B3	1732134330	NaN
1732218618	2A2	1732218714	2A2
1732316484	3A1	1732317201	NaN
1732315549	3B5	1732310359	NaN
1732475099	3B3	1732482865	NaN
1732506520	3A1	1732511344	NaN
1732502108	2A1	1732495599	2A1
1732401076	3B1	1732399577	3B1
1732203530	2A2	1732197426	2A2
1732457643	2A2	1732464562	2A2
1732303942	3A4	1732289728	NaN
1732139711	2A2	1732143664	2A2
1732269173	2A2	1732283850	NaN
1732322328	2A2	1732312182	2A2
1732421022	3B5	1732420387	NaN
1732504149	3B3	1732508706	NaN
1732222605	2B	1732211910	2B
1732396548	3A2	1732407831	3B1
1732142559	2A2	1732141503	2A2
1732322812	3B5	1732307036	3B5
1732469552	3A6	1732463252	3A6
1732426594	3B5	1732417760	NaN
1732519162	3B5	1732521367	NaN
1732498796	2A2	1732506445	2A1
1732392727	3A2	1732390232	NaN
1732163930	3A3	1732157883	3A3
1732151259	2A2	1732157307	2A2
1732296159	2A2	1732291395	2A2
1732212311	2B	1732212910	NaN
1732148678	3B5	1732148582	3B5
1733284932	3A2	1733285028	3A2
1732435563	3A4	1732433574	NaN
1732456645	3B5	1732470796	NaN
1732253020	2A2	1732246213	2A2
1732267803	2A2	1732276270	2A2
1732381602	3A4	1732375800	NaN
1732391297	2B	1732381382	2B
1732237785	3B5	1732230221	3B5
1733388513	3A6	1733378989	3A6
1733507763	3B3	1733521695	NaN
1733305694	3A6	1733301241	NaN
1733430943	2A2	1733432189	NaN
1733455585	2A2	1733457789	NaN
1733456378	2A1	1733455322	2A1
1733558623	3A6	1733568048	3A6
1733370814	2A1	1733358898	2A1
1733412920	2A2	1733401917	2A2
1733673651	2A1	1733668662	2A2
1733593976	3B3	1733593208	3B3
1733491472	3A6	1733482625	3A6
1733403840	3A6	1733409447	3A6
1733377921	3B1	1733396562	3B2
1733666328	2A1	1733660440	2A2
1733418897	3B2	1733417890	3B2
1733407776	2B	1733411309	2B
1733442488	3B3	1733451008	3B3
1733363627	2B	1733371706	2B
1733692871	2B	1733682786	2B
1733454631	3B5	1733454439	NaN
1733313716	2B	1733319066	2B
1733367606	3B5	1733374415	NaN
1733443128	2B	1733451264	2B
1733416008	2A2	1733401627	2A2
1733496554	3A6	1733487510	3A6
1733661395	3B5	1733656982	NaN
1733534169	2A2	1733528203	2A2
1733642803	3A6	1733647787	3A6
1733501676	3B5	1733485614	NaN
1733501712	2A1	1733485650	2A2
1733318574	3B2	1733312168	NaN
1733604829	3B3	1733602811	NaN
1733406008	3A6	1733400972	NaN
1733387060	2A1	1733386581	2A1
1733632628	3A6	1733629427	3A6
1733349975	2A2	1733350455	NaN
1733447926	3A4	1733443821	NaN
1733338757	3A4	1733328260	NaN
1733663295	3A6	1733664071	NaN
1733525393	3B5	1733529838	NaN
1733612994	3B5	1733619441	3B5
1733654177	3A6	1733648898	3A6
1733383392	3B5	1733388776	3B5
1733448409	2B	1733452632	NaN
1733489839	3B5	1733490319	NaN
1733593468	2A2	1733593564	2A2
1733575231	2A2	1733580182	2A2
1733633805	2B	1733629836	2B
1733568977	3A5	1733586585	3A5
1733400516	3A2	1733412511	NaN
1733357640	2B	1733371284	2B
1733626263	3A6	1733619840	NaN
1733332572	3B2	1733335740	NaN
1733503510	2B	1733503106	2B
1733631808	2B	1733636704	NaN
1733629293	3A5	1733636526	3A5
1733300215	2A2	1733295991	2A2
1733355350	3B4	1733356309	NaN
1733332541	3B5	1733335709	3B5
1733651491	2A2	1733655235	2A2
1733470005	2A2	1733463581	2A1
1733399082	3B5	1733409666	3B5
1733463469	3A6	1733460205	3A6
1733502662	2A2	1733512935	2A2
1733579046	2B	1733586450	2B
1733426899	3B5	1733424741	NaN
1733342103	2B	1733342031	2B
1733655214	3B5	1733651470	NaN
1733428107	3B5	1733427629	3B5
1733627207	3A6	1733610784	3A6
1733530707	2B	1733530419	2B
1733620198	2A2	1733614617	2A2
1733540893	3A6	1733540221	3A6
1733400434	3B3	1733397222	NaN
1733554466	3A6	1733564227	3A6
1733299659	2A2	1733303170	2A2
1733507249	2B	1733506661	2B
1733611195	3A6	1733616791	3A6
1733378231	2B	1733383427	2B
1733570561	3B3	1733580287	3B3
1733655901	2B	1733660122	2B
1733667329	3A6	1733664136	3A6
1733641144	2A2	1733646520	2A2
1733544641	2B	1733543147	2B
1733672018	2B	1733669234	2B
1733440642	2A2	1733444734	2A2
1733641645	3A6	1733646829	3A6
1733463437	2B	1733460173	2B
1733500129	3A5	1733492626	3A5
1733641372	3B3	1733645692	NaN
1733448524	3B3	1733444323	NaN
1733361177	3B3	1733376666	3B3
1733579483	2A2	1733588227	2A2
1733440667	3B5	1733444759	3B5
1733419739	3A6	1733434939	NaN
1733651479	3B3	1733655223	3A4
1733382425	2B	1733392326	2B
1733505951	3B1	1733515180	3A1
1733391141	2A2	1733381826	2A2
1733418725	2A2	1733434021	2A2
1733418501	3B3	1733426106	NaN
1733326678	3A6	1733327038	3A6
1733405032	2B	1733410253	NaN
1733667320	2A2	1733664127	2A2
1733440822	3B4	1733440474	NaN
1733689313	3A6	1733687489	3A6
1733375858	2B	1733364219	2B
1733492858	3B5	1733493434	NaN
1733629298	3A6	1733636531	NaN
1733672025	3A2	1733669241	3A5
1733659793	3A6	1733653074	NaN
1733403822	3B3	1733409429	NaN
1733649156	3A5	1733649732	3A5
1733651798	3A6	1733654870	3A6
1733400344	2A2	1733415030	2A2
1733556486	2B	1733563416	NaN
1733520643	2A1	1733516616	2A1
1733380259	2A2	1733381328	2A2
1733554751	3A4	1733562257	NaN
1733601041	2B	1733590219	2B
1733304675	2B	1733291422	2B
1733352656	3B3	1733353544	NaN
1733596340	2A2	1733604006	NaN
1733286714	2A2	1733287098	2A2
1733543449	3A6	1733546794	3A6
1733572410	3A5	1733584224	3A5
1733428225	2B	1733428955	2B
1733606492	2B	1733600297	2B
1733437915	2A2	1733443363	NaN
1733675531	3B3	1733675148	NaN
1733615826	3B5	1733621119	3B5
1733591947	2B	1733597263	2B
1733436162	3B3	1733430189	NaN
1733524439	3A1	1733541483	3B3
1733355761	2A2	1733355665	NaN
1733506361	2A2	1733517620	2A2
1733496018	2B	1733495826	NaN
1733401009	2A2	1733406045	2A2
1733558087	3A2	1733567703	3A2
1733412570	3B5	1733400096	NaN
1733467685	2A1	1733462696	2A1
1733629803	3B5	1733633772	NaN
1733676230	2B	1733676134	2B
1733450139	3B5	1733437082	3B5
1733641299	2B	1733645619	2B
1733428273	3B3	1733427449	NaN
1733578410	3B3	1733587887	3B5
1733376083	3B5	1733368196	3B5
1733406208	2B	1733399269	NaN
1733379942	2B	1733383316	2B
1733459471	2B	1733458991	NaN
1733403758	3B2	1733412406	3B2
1733371156	3A4	1733358280	3A6
1733512574	2B	1733510571	2B
1733643672	3A6	1733643768	3A6
1733659166	2B	1733652831	NaN
1733382218	3B5	1733395773	3B5
1733446627	3B2	1733451870	3B2
1733608219	2B	1733603201	NaN
1733388916	2B	1733380446	2B
1733530598	2A1	1733528283	2A1
1733558907	3A6	1733561375	NaN
1733573747	3A5	1733573939	3A2
1733392074	3A6	1733395166	3A6
1733650450	3A6	1733651602	3A6
1733525122	3B5	1733534080	NaN
1733420512	3A6	1733429034	NaN
1733334937	2B	1733337816	2B
1733495308	3A6	1733499242	3A6
1733502539	2A2	1733517371	NaN
1733384945	2B	1733387931	2B
1733560292	3A5	1733557644	3A5
1733356470	2A2	1733356854	2A2
1733327605	3B3	1733310198	NaN
1733500314	3B5	1733490127	NaN
1733541914	3B3	1733533853	NaN
1733570383	3A4	1733581333	NaN
1733669792	3B5	1733674109	3B5
1733490315	2A2	1733489835	NaN
1733665584	2B	1733655379	2B
1733473930	3B2	1733472084	NaN
1733406618	3A5	1733398912	3A5
1733461602	3B3	1733462274	NaN
1733357940	2B	1733374078	2B
1733461178	2A2	1733460410	2A2
1733620502	2B	1733626433	2B
1733654560	3B5	1733660895	3B5
1733568075	2B	1733558650	NaN
1733576206	2A2	1733586481	2A2
1733421912	3A6	1733418229	NaN
1733355373	3A4	1733356332	NaN
1733531328	3B3	1733535660	3B3
1733375707	2B	1733358396	2B
1733468208	3A5	1733467155	3A5
1733641115	3A5	1733646491	3A5
1733425929	2B	1733435444	2B
1733405410	3B3	1733410343	NaN
1733310893	3B3	1733318043	NaN
1733680168	3B3	1733689478	3A1
1733574961	2B	1733575153	2B
1733386920	3B5	1733396803	3B5
1733520646	3A6	1733516619	3A6
1733370120	3A1	1733358490	NaN
1733598185	3A6	1733590949	NaN
1733383459	3B4	1733378263	NaN
1733628083	3A5	1733612645	3A5
1733575193	2A2	1733580144	2A2
1733689119	3B5	1733677965	NaN
1733396204	2B	1733395556	2B
1733607579	2B	1733602975	2B
1733432104	2A2	1733435559	2A2
1733363476	2A2	1733376567	2A2
1733574291	2A2	1733574770	2A2
1733377412	3B3	1733389156	2B
1733404733	3A4	1733401994	NaN
1733410180	2B	1733404959	NaN
1733412076	2A2	1733407597	2A2
1733609352	3B5	1733620732	3B5
1733429744	2B	1733433666	2B
1733555099	3A6	1733562221	3A6
1733408100	2A2	1733402248	2A2
1733652941	2A2	1733657551	2A2
1733341694	2B	1733341634	2B
1733626407	3A6	1733620476	NaN
1733403053	3B2	1733397795	3B2
1733671804	3A6	1733671228	3A6
1733430845	2B	1733429801	2B
1733336689	3A6	1733337745	3A6
1733624095	2A2	1733621695	2A2
1733429367	3B5	1733428424	3B5
1733395867	2B	1733395400	NaN
1733378438	3B5	1733377466	3B5
1733385229	3B3	1733393702	3B3
1733655556	2B	1733661121	2B
1733450898	3B5	1733439954	NaN
1733621507	3A2	1733625155	NaN
1733512769	3A6	1733512301	NaN
1733658002	3B5	1733661938	3B5
1733447243	3A2	1733438266	NaN
1733332978	2A2	1733336913	2A2
1733405933	3A6	1733401377	NaN
1733629075	3B5	1733635924	3B5
1733321719	3B4	1733312649	3B4
1733591103	2B	1733605550	2B
1733299524	2B	1733291564	2B
1733529129	2B	1733534425	2B
1733676876	3A6	1733677068	NaN
1733575161	3B3	1733580112	3B5
1733570238	3B3	1733581044	3B3
1733453262	3B1	1733453838	3B3
1733405925	2B	1733401369	2B
1733647192	2B	1733647952	2B
1733494661	3B5	1733494949	NaN
1733663865	3A2	1733664257	NaN
1733504452	2B	1733521196	2B
1733333059	3A6	1733346364	3A6
1733539427	2B	1733532158	2B
1733499656	3A6	1733496297	NaN
1733384895	3A5	1733387880	NaN
1733425499	2A2	1733420198	2A2
1733647369	3B3	1733642857	3B3
1733638202	2A1	1733638968	2A1
1733414489	3B5	1733414719	NaN
1733597059	3B5	1733599249	3B5
1733602396	3A6	1733589931	3A6
1733640070	3A2	1733644030	3A4
1733519679	3A6	1733514465	3A6
1733672354	3A6	1733671874	3A6
1733370295	3B3	1733365884	NaN
1733635263	3B5	1733631010	NaN
1733472926	2B	1733473321	2B
1733614209	3B2	1733621230	3B3
1733636407	2B	1733636599	2B
1733405737	3B3	1733408327	3B3
1733630707	3A5	1733634292	NaN
1733552436	3B5	1733567543	3B5
1733373777	3B3	1733367735	NaN
1733434377	2A2	1733436489	2A2
1733506888	2A2	1733512834	2A2
1733310621	2A2	1733324957	2A2
1733319272	2B	1733313130	2B
1733325285	3A5	1733325645	3A5
1733365784	3A5	1733372976	3A5
1733638213	2A2	1733638979	2A2
1733383391	2A2	1733388775	2A2
1733510906	3B5	1733511386	3B5
1733632669	2A2	1733629468	2A2
1733355925	3B5	1733355829	NaN
1733554162	2A2	1733566034	2A2
1733518439	3A2	1733505649	NaN
1733500356	2A2	1733490169	2A2
1733416954	3B5	1733424559	3B5
1733415121	2A2	1733397606	2A2
1733592715	3A6	1733591755	3A6
1733332656	2B	1733343905	2B
1733518523	3B5	1733505733	NaN
1733544313	2A1	1733543758	2A1
1733650849	3A5	1733652385	NaN
1733465656	3A6	1733468915	3A6
1733688604	3B4	1733686876	3B4
1733295358	2B	1733289222	2B
1733302119	3A3	1733293199	3A3
1733462272	3B5	1733461600	3B5
1733386315	3A4	1733395085	3A4
1733508455	2A2	1733509223	NaN
1733378422	2B	1733377450	2B
1733345295	3A6	1733332438	NaN
1733616329	3A5	1733622089	NaN
1733356137	2A2	1733356617	2A2
1733592242	3B4	1733592146	NaN
1733460662	2A2	1733465461	2A2
1733436471	2B	1733420935	2B
1733485141	3B3	1733496200	NaN
1733596031	2A2	1733597983	2A2
1733671943	3A6	1733669831	NaN
1733587507	2A2	1733577585	NaN
1733350724	3A6	1733352483	NaN
1733401524	3A6	1733397284	3A6
1733596110	3B1	1733605467	3B1
1733446259	3A4	1733451466	3A1
1733496025	3B3	1733495833	3B3
1733484182	2B	1733495146	2B
1733375438	2B	1733360238	NaN
1733594459	3A6	1733604174	3A6
1733365405	3B1	1733368761	3B1
1733579113	2A2	1733587763	2A2
1733328211	3A6	1733335865	NaN
1733616668	2A2	1733627003	2A2
1733463075	2B	1733469500	NaN
1733510420	3B3	1733521488	NaN
1733566438	2B	1733551043	2B
1733574005	3B5	1733576707	NaN
1733426284	3B5	1733426092	NaN
1733396977	2B	1733404878	2B
1733499485	3A6	1733483146	3A6
1733537978	3A5	1733526921	3A5
1733541034	2B	1733539690	2B
1733384533	2A2	1733396731	2A2
1733382501	2A1	1733396619	2A1
1733437979	2B	1733448012	NaN
1733411575	2B	1733405313	2B
1733649568	2A2	1733650048	2A2
1733420545	3B5	1733429067	3B5
1733409722	3A5	1733404594	3A5
1733546156	3B4	1733547596	3B4
1733375669	3B3	1733358358	NaN
1733650928	2A2	1733651216	2A2
1733486364	2B	1733493673	2B
1733605273	2A1	1733603320	2A1
1733509279	2A2	1733518803	2A2
1733337866	3A6	1733334987	NaN
1733619180	3A6	1733613784	NaN
1733651726	3B5	1733654798	3B3
1733366592	2B	1733363114	2B
1733660332	2B	1733659660	NaN
1733369771	2B	1733362840	2B
1733422254	2A2	1733429477	NaN
1733419181	2A2	1733417262	2A2
1733454488	3B5	1733448153	NaN
1733506433	3B3	1733513422	3B3
1733650172	2A1	1733650556	2A2
1733614897	3A1	1733610262	NaN
1733486494	2B	1733496114	NaN
1733522085	2A2	1733536685	2A2
1733662240	2B	1733662912	NaN
1733387479	2A2	1733395279	NaN
1733433349	2B	1733435844	2B
1733415303	2B	1733414845	2B
1733649138	3A5	1733649714	NaN
1733633773	2B	1733629804	2B
1733691035	3B2	1733691131	3A1
1733595491	2B	1733605076	2B
1733685052	2B	1733691387	NaN
1733630482	3A6	1733639151	NaN
1733471482	2A2	1733473435	2A2
1733612025	3A6	1733615579	3A6
1733360373	3A2	1733364701	NaN
1733456074	2B	1733456842	2B
1733623585	2A2	1733625313	2A2
1733610345	3A6	1733616253	3A6
1733568957	3A4	1733586565	NaN
1733426416	3B4	1733435643	3B3
1733497301	2A2	1733499892	2A2
1733595477	3B3	1733605062	3B3
1733638111	3A2	1733632544	3B3
1733449443	2A1	1733442171	2B
1733378606	2A2	1733380236	2A2
1733416355	2B	1733413096	2B
1733522792	2B	1733526326	2B
1733512421	3A1	1733506199	NaN
1733491761	2B	1733492433	NaN
1733537938	2B	1733533067	NaN
1733392740	2B	1733384759	NaN
1733437333	2A2	1733442542	2A2
1733422061	3A6	1733418617	3A6
1733405708	2A2	1733408298	2A2
1733309466	3B4	1733324666	NaN
1733452636	2A2	1733448413	NaN
1733448477	2A2	1733444276	2A2
1733545264	3B5	1733544976	NaN
1733403687	2B	1733406704	2B
1733504080	2B	1733507644	2B
1733501157	3A6	1733494439	3A6
1733407710	3A6	1733411243	3A6
1733606465	2A2	1733600270	2A2
1733392240	3B5	1733379829	NaN
1733365382	3A4	1733368738	3A4
1733487088	3B3	1733494309	NaN
1733648346	3B5	1733644330	NaN
1733387019	3B3	1733386540	3B3
1733601446	2B	1733589544	2B
1733610847	3B3	1733626790	3B3
1733602686	3B4	1733590158	NaN
1733489512	3A5	1733490088	NaN
1733517454	3B5	1733513184	NaN
1733492409	2A2	1733491737	2A2
1733594453	3A6	1733604168	3A6
1733342520	3A1	1733333735	3A1
1733535533	2B	1733529459	2B
1733384314	3A5	1733380364	3A5
1733602716	2B	1733597328	NaN
1733423455	2A2	1733432010	2A2
1733427323	3B5	1733421543	NaN
1733466724	2A1	1733469600	3B3
1733643507	3B5	1733647539	NaN
1733628227	2B	1733623460	2B
1733620035	3A6	1733611751	NaN
1733669213	3B3	1733671613	NaN
1733659470	3B4	1733657649	NaN
1733571672	2A2	1733583875	2A2
1733402155	3B3	1733410677	3B2
1733634422	3B3	1733631626	NaN
1733606782	3B3	1733601552	NaN
1733590787	3B5	1733597159	3B5
1733484491	3B5	1733486218	NaN
1733474858	3A6	1733473226	3A6
1733330716	2B	1733338394	2B
1733353581	3B5	1733348919	NaN
1733411920	3A6	1733406948	3A6
1733560594	2B	1733558462	2B
1733376699	2A2	1733361882	NaN
1733617110	3B3	1733621046	NaN
1733328706	3B1	1733335940	NaN
1733578210	3B5	1733587688	NaN
1733421590	2A2	1733422777	NaN
1733570112	2A2	1733582086	2A2
1733445579	2B	1733448244	NaN
1733659879	3A6	1733658343	3A6
1733691676	3A5	1733679583	3A5
1733430424	3B3	1733429632	3B3
1733443868	3A5	1733440100	3A5
1733474305	2B	1733471189	NaN
1733502339	3A6	1733517267	NaN
1733618234	3B5	1733622458	NaN
1733554705	2A2	1733566338	2A2
1733588323	3B5	1733569470	NaN
1733571929	2B	1733569109	2B
1733648172	3A1	1733643484	NaN
1733441737	2A2	1733441833	2A2
1733556900	2B	1733564118	2B
1733633320	3A6	1733628679	3A6
1733302731	2A2	1733302607	2A2
1733483281	2B	1733495494	2B
1733657864	3B5	1733654217	NaN
1733437666	2A2	1733437137	2A1
1733357549	2B	1733357261	2B
1733289657	3A6	1733293497	3A6
1733607922	3A6	1733603383	NaN
1733652192	2B	1733658335	NaN
1733599165	3B4	1733597452	NaN
1733667361	2B	1733664168	NaN
1733490569	2B	1733494230	2B
1733671069	2B	1733673373	NaN
1733592282	3B3	1733592186	NaN
1733382778	3A6	1733385561	3A6
1733611909	3A6	1733627251	3A6
1733617290	3A4	1733609078	NaN
1733462506	2B	1733458378	NaN
1733577335	2A2	1733582832	2A2
1733619212	3B3	1733613816	3B3
1733544075	3A6	1733547153	3A6
1733349393	2B	1733350833	NaN
1733416022	3A6	1733401641	3A6
1733408243	2B	1733401815	2B
1733609327	3A5	1733617635	3A5
1733453240	3A6	1733453816	3A6
1733544571	3B2	1733546614	NaN
1733659419	2A2	1733657598	2A2
1733628441	3A6	1733623866	3A6
1733671767	3A5	1733671191	3A5
1733556921	3A5	1733564139	3A5
1733342354	2A2	1733347642	2A2
1733528372	3A2	1733524224	NaN
1733665622	2B	1733655417	2A2
1733433332	3B5	1733435827	NaN
1733385603	3B3	1733382820	NaN
1733393365	3B3	1733392970	3B3
1733512406	2B	1733506184	NaN
1733399667	2A2	1733400804	2A2
1733613041	3B5	1733618432	NaN
1733514120	2A2	1733511338	2A2
1733512443	3B3	1733506221	NaN
1733519474	2B	1733520722	NaN
1733357718	3B4	1733371361	NaN
1733421706	2B	1733420614	2B
1733425732	3B3	1733432464	NaN
1733412738	2B	1733406339	2B
1733405774	3B3	1733413790	3B3
1733334321	3A5	1733328851	NaN
1733364465	3A6	1733374856	3A6
1733616897	2A2	1733622849	NaN
1733494152	3B5	1733490491	NaN
1733663243	3A5	1733664019	3A5
1733399812	3B5	1733413616	NaN
1733406607	3A6	1733398901	3A6
1733422352	3B5	1733423790	3B5
1733456037	2B	1733456805	NaN
1733544651	2A1	1733543157	2A2
1733405797	2B	1733413813	2B
1733586104	2A2	1733586680	2A2
1733555436	3A1	1733559178	3B1
1733500328	2A1	1733490141	2A1
1733356314	3B5	1733355355	NaN
1733672636	2B	1733672252	2B
1733561308	3B5	1733553659	NaN
1733594068	3A6	1733599726	3A6
1733488636	3B4	1733498151	NaN
1733494941	3A6	1733494653	3A6
1733430165	3A6	1733436138	3A6
1733675482	3B5	1733675099	3B5
1733428094	3A6	1733434840	NaN
1733361472	2A2	1733361280	2A2
1733409362	3A1	1733403498	NaN
1733373681	3B5	1733373106	NaN
1733658730	2A2	1733667019	2A2
1733546609	3B3	1733544566	NaN
1733405835	3B5	1733413851	3B5
1733368465	3A5	1733358178	3A5
1733600362	2B	1733589616	2B
1733286779	3B5	1733287163	3B5
1733517543	2B	1733506284	NaN
1733316746	3B4	1733322773	NaN
1733641200	3A1	1733646096	3A1
1733597063	3B4	1733599253	NaN
1733532848	2A2	1733524850	NaN
1733326893	2A1	1733325861	NaN
1733538065	3A6	1733541545	NaN
1733374000	3B5	1733368629	3B3
1733640538	2B	1733631072	2B
1733410262	2B	1733405041	2B
1733315460	3A3	1733321386	3A3
1733523828	3B3	1733536337	NaN
1733568267	3A6	1733557980	3A6
1733342310	3B5	1733333237	3B5
1733556603	3B3	1733565740	NaN
1733460790	3A6	1733465972	NaN
1733315373	2A2	1733309541	2A2
1733641412	2B	1733631675	2B
1733365400	3A6	1733368756	3A6
1733618759	2B	1733613176	2B
1733469759	3A4	1733471005	NaN
1733540373	2B	1733536534	NaN
1733307720	2B	1733300315	2B
1733548836	2B	1733548740	2B
1733300354	2A2	1733294409	2A2
1733367776	2A2	1733373818	2A2
1733385826	3B3	1733386114	3B3
1733552536	2B	1733558026	2B
1733438817	3A4	1733444361	NaN
1733501145	2A2	1733493163	2A2
1733377479	3B2	1733378451	NaN
1733379148	3B2	1733393872	NaN
1733416773	2B	1733405058	2B
1733300927	3B2	1733300831	3B2
1733577404	3A6	1733587135	3A6
1733402275	2A2	1733408127	NaN
1733599093	3B2	1733600930	3B2
1733504314	2A2	1733513932	2A2
1733392920	3A6	1733383595	3A6
1733384334	3A6	1733380384	NaN
1733395320	2A2	1733387520	NaN
1733576648	2A2	1733582340	2A2
1733553239	2A2	1733564738	2A2
1733384562	2B	1733396760	2B
1733297310	3B3	1733290214	3B3
1733403618	2A2	1733406635	2A2
1733570644	3B2	1733578678	NaN
1733549378	3B3	1733549282	NaN
1733530226	3A6	1733523379	NaN
1733606360	3B3	1733603520	NaN
1733650668	3A5	1733650956	3A5
1733574068	3B4	1733580026	NaN
1733672528	2B	1733669648	2B
1733554934	3B5	1733560616	NaN
1733382810	3A4	1733385593	3A4
1733621089	3A5	1733617153	3A5
1733658165	3A1	1733668182	3A1
1733578844	3A5	1733583470	3A5
1733590056	3A6	1733589384	NaN
1733457016	3B5	1733456154	NaN
1733370840	2A2	1733358924	2A2
1733430887	2A2	1733429843	2A2
1733652161	3A1	1733658304	3A1
1733321989	3B5	1733316159	NaN
1733399987	3A6	1733397350	NaN
1733368270	2A2	1733375390	2A2
1733545772	3B2	1733545963	NaN
1733459250	3A5	1733460594	NaN
1733432099	3A6	1733435554	3A6
1733435627	3A6	1733426400	NaN
1733561133	3B5	1733555883	NaN
1733447459	2A2	1733454274	2A2
1733315551	3B1	1733323245	NaN
1733548035	2A2	1733546691	2A2
1733601058	2A2	1733590236	2A2
1733596738	3B5	1733606249	3B5
1733640229	2B	1733631752	2B
1733522126	2A2	1733523449	2A2
1733449837	2B	1733452717	2B
1733380853	2A2	1733385269	2A2
1733571788	2A2	1733581741	2A2
1733491855	2A2	1733500606	2A2
1733568191	2B	1733557904	2B
1733440924	3A5	1733451136	NaN
1733398491	2B	1733402899	2B
1733579914	3B5	1733572758	NaN
1733503904	3B5	1733512072	3B5
1733528599	2B	1733525606	2B
1733405675	3A5	1733408265	3A5
1733459546	3B4	1733459066	NaN
1733554806	2A2	1733562312	2A2
1733644088	2B	1733641016	NaN
1733507377	3A6	1733517965	3A6
1733592832	3B5	1733592928	3B5
1733390931	2A2	1733384401	2A2
1733664309	3A6	1733663149	3A6
1733450704	2B	1733437792	2B
1733644022	3B3	1733640062	NaN
1733607265	2A2	1733600835	2A2
1733384014	2A2	1733396033	2A2
1733490551	2A2	1733494212	2A2
1733520821	2B	1733518901	2B
1733520670	2A2	1733516643	2A2
1733596691	2B	1733606202	2B
1733384536	3A6	1733396734	NaN
1733607965	3B5	1733603426	3B5
1733422307	2B	1733423745	2B
1733528024	3A4	1733535928	NaN
1733618748	2B	1733613165	2B
1733433729	3B3	1733432961	3B3
1733439589	2A2	1733450341	NaN
1733498043	3A5	1733490935	NaN
1733426010	2A2	1733426202	2A2
1733320269	2A2	1733327191	NaN
1733472337	2B	1733474087	2B
1733656159	3A5	1733652606	NaN
1733544993	2A1	1733546964	2A1
1733653825	3A6	1733662848	3A6
1733379101	3A6	1733393825	3A6
1733467396	2A2	1733470559	2A2
1733660197	2A2	1733667718	2A2
1733507898	3A6	1733514728	3A6
1733653850	2B	1733648763	2B
1733664939	3A5	1733665523	NaN
1733359058	3B2	1733364921	3A1
1733492641	3B5	1733500144	NaN
1733640699	3B5	1733643387	3B5
1733661565	3A6	1733652062	NaN
1733550067	2A1	1733563733	2A1
1733553487	2A2	1733562394	2A2
1733535449	2A1	1733538890	2A1
1733596843	3B5	1733605780	NaN
1733500037	3A6	1733488018	3A6
1733633378	2A2	1733628737	2A2
1733539337	3A5	1733534660	3A5
1733642872	2B	1733647384	NaN
1733544456	2A2	1733544744	2A2
1733675228	2B	1733674748	NaN
1733367540	2B	1733370512	NaN
1733365426	2A2	1733368782	NaN
1733541448	3A6	1733536913	NaN
1733551209	3B5	1733559097	3B5
1733316305	2A2	1733314793	2A2
1733596668	2A2	1733606179	2A2
1733436678	3A5	1733421142	3A5
1733393687	3B5	1733385214	NaN
1733331774	3A6	1733340605	3A6
1733621869	2A2	1733617837	2A2
1733402040	2B	1733410754	2B
1733519489	3B5	1733520737	NaN
1733563648	3B5	1733551708	NaN
1733352449	3A6	1733350690	3A6
1733379924	3B3	1733383298	3B3
1733442468	3A5	1733450988	3A5
1733589690	2B	1733600436	NaN
1733418263	2A2	1733433415	2A2
1733499606	2B	1733491346	2B
1733449769	3A5	1733438969	NaN
1733641222	2B	1733646118	2B
1733314613	3A6	1733307989	3A6
1733501831	2A2	1733492108	2A2
1733392447	3B5	1733390708	3B5
1733430526	3A3	1733434135	3A3
1733520860	2A2	1733518940	2A2
1733595573	3B3	1733603482	NaN
1733671737	3A6	1733671161	3A6
1733359751	2A1	1733361478	2A1
1733655506	2B	1733661071	2B
1733297809	2A2	1733296849	2A2
1733442490	2A2	1733451010	2A2
1733502359	3A6	1733517287	3A6
1733361742	3B3	1733365507	NaN
1733415944	3A6	1733411008	3A6
1733469280	2B	1733468417	2B
1733446774	3B5	1733439153	NaN
1733588869	2A2	1733600595	2A2
1733574325	2A2	1733574804	2A2
1733320945	2A2	1733326163	2A2
1733573674	2B	1733573866	2B
1733360913	3B5	1733363214	3B5
1733609334	3A6	1733617642	3A6
1733450006	3B3	1733438438	NaN
1733582670	2B	1733582478	2B
1733443749	2B	1733452941	NaN
1733469343	3A6	1733468480	3A6
1733606561	3B5	1733601714	NaN
1733439792	2B	1733440812	NaN
1733359829	2A2	1733361556	2A2
1733629608	3B5	1733633769	NaN
1733425646	3B5	1733417370	NaN
1733555594	3A6	1733562812	NaN
1733430379	2B	1733429587	2B
1733544480	2B	1733544768	2B
1733422340	3A6	1733423778	3A6
1733300148	2A2	1733295924	2A2
1733577195	3A6	1733585295	3A6
1733653172	2B	1733658931	NaN
1733460399	3A4	1733461167	NaN
1733425226	3A6	1733425130	NaN
1733432797	3B4	1733428604	NaN
1733657933	2B	1733654286	2B
1733515957	3A6	1733515377	NaN
1733419871	3B5	1733418431	3B5
1733500991	3B3	1733485708	3B3
1733428274	3B5	1733427450	3B5
1733380324	3B3	1733381393	3B3
1733581989	3A6	1733569151	3A6
1733563148	2A2	1733560844	NaN
1733567816	3A6	1733557049	NaN
1733427394	3B5	1733427932	3B5
1733620707	2A2	1733613492	2A2
1733426349	3A6	1733423950	3A6
1733458778	2A2	1733468181	2A1
1733386633	2B	1733390560	2B
1733396155	2A2	1733394249	2A2
1733540578	2A2	1733537603	2A2
1733362651	2A2	1733368910	NaN
1733556722	3A6	1733566819	3A6
1733553186	3B5	1733560749	3B5
1733462624	2A1	1733460032	2A1
1733628722	3B3	1733633363	NaN
1733579024	3A6	1733586428	3A6
1733653110	3B5	1733659829	NaN
1733634295	2B	1733630710	2B
1733632269	3B3	1733634477	3B5
1733369834	2B	1733362903	2B
1733608266	2A2	1733603248	2A2
1733380331	2A2	1733381400	2A2
1733492294	3B5	1733485379	NaN
1733334085	3B5	1733337444	NaN
1733348472	3B5	1733355242	NaN
1733460053	3B3	1733469167	NaN
1733367712	3B5	1733370588	NaN
1733672558	2A2	1733669678	2A2
1733571639	2A2	1733583842	2A2
[truncated: 282,207 more rows]
