# Supplementary material for: Genomic Characterization of Large Heterochromatic Gaps in the Human Genome Assembly
Source: PLoS Comput Biol. 2014 May 15;10(5):e1003628. doi: 10.1371/journal.pcbi.1003628 (PMC4022460; doi:10.1371/journal.pcbi.1003628)
Supplement: Dataset S2 — Subfamily-specific 24-mers. SD2_SubfamilySpecific24mers.txt: This file lists all subfamily-specific 24-mers (Column 1) along with their subfamily assignments (Column 2). A subfamily-specific 24-mer is defined as a 24-mer that occurs on >1% of HuRef reads within a given HSat2,3 subfamily and on no more than 0.1% of reads in any other subfamily (and on no non-HSat2,3 reads). Column 3 lists the proportion of reads containing that 24-mer in that subfamily, and Column 4 lists the proportion of High Quality (phred>20 for all bases) 24-bp windows matching that 24-mer in that subfamily. This supplemental data file is available in the Dryad Digital Repository: doi:10.5061/dryad.vg885. (ZIP) [file pcbi.1003628.s017.zip]

Archive with 3 entries (2 files):
- SD2_SubfamilySpecific24mers.txt
- __MACOSX/
- __MACOSX/._SD2_SubfamilySpecific24mers.txt
