# Supplementary material for: Genomic Characterization of Large Heterochromatic Gaps in the Human Genome Assembly
Source: PLoS Comput Biol. 2014 May 15;10(5):e1003628. doi: 10.1371/journal.pcbi.1003628 (PMC4022460; doi:10.1371/journal.pcbi.1003628)
Supplement: Dataset S2 — Subfamily-specific 24-mers. SD2_SubfamilySpecific24mers.txt: This file lists all subfamily-specific 24-mers (Column 1) along with their subfamily assignments (Column 2). A subfamily-specific 24-mer is defined as a 24-mer that occurs on >1% of HuRef reads within a given HSat2,3 subfamily and on no more than 0.1% of reads in any other subfamily (and on no non-HSat2,3 reads). Column 3 lists the proportion of reads containing that 24-mer in that subfamily, and Column 4 lists the proportion of High Quality (phred>20 for all bases) 24-bp windows matching that 24-mer in that subfamily. This supplemental data file is available in the Dryad Digital Repository: doi:10.5061/dryad.vg885. (ZIP) [file pcbi.1003628.s017.zip › SD2_SubfamilySpecific24mers.txt]

24-mer	Subfamily	Prop.Reads	Prop.HQwindows
TTGATTCCATTAGTTTCCATTGGA	2A1	0.356	0.0006965
TGTTGATTCCATTAGTTTCCATTG	2A1	0.3554	0.00069448
GTTGATTCCATTAGTTTCCATTGG	2A1	0.354	0.00069166
CCATTAGTTTCCATTGGATGATGA	2A1	0.3509	0.00068641
TTAGTTTCCATTGGATGATGATTC	2A1	0.3463	0.00067754
ATTAGTTTCCATTGGATGATGATT	2A1	0.3453	0.00067552
TAGTTTCCATTGGATGATGATTCC	2A1	0.3444	0.00067371
CATTAGTTTCCATTGGATGATGAT	2A1	0.3433	0.00067169
GATGTTGATTCCATTAGTTTCCAT	2A1	0.3424	0.00066907
CGATGTTGATTCCATTAGTTTCCA	2A1	0.3319	0.00064869
TGATGATTCCATCTGATTCCATTT	2A1	0.3125	0.000614
AATTCTATTCGATTCCATTTGATG	2A1	0.3125	0.0006138
ATGATTCCATCTGATTCCATTTGA	2A1	0.3098	0.00061198
TAATTCTATTCGATTCCATTTGAT	2A1	0.3102	0.00060916
GATGATTCCATCTGATTCCATTTG	2A1	0.3065	0.0006025
TTCCATTCGATGTTGATTCCATTA	2A1	0.2946	0.00057588
CCATTCGATGTTGATTCCATTAGT	2A1	0.2923	0.00057144
TTTCCATTCGATTCCATTCGATGT	2A1	0.2895	0.00056519
CGATGGTGTTTCCATTCGATTCCA	2A1	0.2885	0.00056317
ATGGTGTTTCCATTCGATTCCATT	2A1	0.2842	0.0005549
GATGGTGTTTCCATTCGATTCCAT	2A1	0.2806	0.00054784
CATAATTCTATTCGATTCCATTTG	2A1	0.2785	0.00054723
GTTTCCATTGGATGATGATTCCAT	2A1	0.2776	0.00054259
AGTTTCCATTGGATGATGATTCCA	2A1	0.2766	0.00054058
CCATAATTCTATTCGATTCCATTT	2A1	0.2737	0.00053775
TGGTGTTTCCATTCGATTCCATTC	2A1	0.2711	0.00052928
GTGTTTCCATTCGATTCCATTCGA	2A1	0.2646	0.00051657
GGTGTTTCCATTCGATTCCATTCG	2A1	0.2639	0.00051516
TTGATTGCATTCAATTCATTCGAT	2A1	0.2421	0.00047401
CTGATTCCATTTGATGATTCCATT	2A1	0.2416	0.00047341
TCTGATTCCATTTGATGATTCCAT	2A1	0.2415	0.00047341
CATCTGATTCCATTTGATGATTCC	2A1	0.2339	0.00045868
ATCTGATTCCATTTGATGATTCCA	2A1	0.2328	0.00045647
ATGATTCCATTCCATTCCATTTGG	2A1	0.2337	0.00045626
TGATTCCATTCCATTCCATTTGGA	2A1	0.2317	0.00045243
TCCATCTGATTCCATTTGATGATT	2A1	0.2261	0.00044235
GATTCCATTCCATTCCATTTGGAG	2A1	0.2261	0.00044134
CCATCTGATTCCATTTGATGATTC	2A1	0.224	0.00043831
TTCGTTGATTGCATTCAATTCATT	2A1	0.2235	0.0004375
TCGTTGATTGCATTCAATTCATTC	2A1	0.2233	0.0004371
GTTGATTGCATTCAATTCATTCGA	2A1	0.2231	0.0004367
TTCGAGTCCATTCGATGATGATCA	2A1	0.2232	0.00043589
CGTTGATTGCATTCAATTCATTCG	2A1	0.2226	0.00043589
GATTCTTCCATTCCATTCCATTAG	2A1	0.2226	0.00043529
ATTCTTCCATTCCATTCCATTAGA	2A1	0.2217	0.00043347
TCTTCCATTCCATTCCATTAGATG	2A1	0.2217	0.00043347
CCATGGATTCTTCCATTCCATTCC	2A1	0.2203	0.00043085
TTCTTCCATTCCATTCCATTAGAT	2A1	0.2198	0.00042964
ATTCGTTGATTGCATTCAATTCAT	2A1	0.2186	0.00042802
TCGAGTCCATTCGATGATGATCAC	2A1	0.2182	0.00042621
CATTCGTTGATTGCATTCAATTCA	2A1	0.2173	0.0004254
AGACCATTCGTTGATTGCATTCAA	2A1	0.2172	0.000425
GACCATTCGTTGATTGCATTCAAT	2A1	0.2163	0.00042339
CGAGTCCATTCGATGATGATCACA	2A1	0.2164	0.00042258
ACCATTCGTTGATTGCATTCAATT	2A1	0.2156	0.00042197
CCATTCGTTGATTGCATTCAATTC	2A1	0.2147	0.00042016
GAGACCATTCGTTGATTGCATTCA	2A1	0.2146	0.00041996
CTTCCATTCCATTCCATTAGATGA	2A1	0.2135	0.00041713
TCGAGACCATTCGTTGATTGCATT	2A1	0.2092	0.00040947
CGAGACCATTCGTTGATTGCATTC	2A1	0.2085	0.00040806
TTCGAGACCATTCGTTGATTGCAT	2A1	0.2078	0.00040644
TTCCATTCGAGACCATTCGTTGAT	2A1	0.2062	0.00040362
CATTCGAGACCATTCGTTGATTGC	2A1	0.2059	0.00040281
ATTCGAGACCATTCGTTGATTGCA	2A1	0.2058	0.00040261
GTTCCATTCGAGACCATTCGTTGA	2A1	0.2043	0.00039979
GGTTCCATTCGAGACCATTCGTTG	2A1	0.2023	0.00039595
CCATTCAACGATTCCATTCAAGTC	2A1	0.2024	0.00039515
CATTCAACGATTCCATTCAAGTCC	2A1	0.2017	0.00039373
TTCAACGATTCCATTCAAGTCCAT	2A1	0.2013	0.00039293
ATTCAACGATTCCATTCAAGTCCA	2A1	0.2008	0.00039212
TCCATTCAACGATTCCATTCAAGT	2A1	0.2007	0.00039192
TCAACGATTCCATTCAAGTCCATT	2A1	0.2002	0.00039091
GTCCATTCAACGATTCCATTCAAG	2A1	0.199	0.00038849
TTCGATTCCATTCAATGATTCCTT	2A1	0.1926	0.00038264
CAACGATTCCATTCAAGTCCATTC	2A1	0.1957	0.00038204
TCCATTCGAGACCATTCGTTGATT	2A1	0.1945	0.00038082
TTCCATTCAATGATTCCTTTCGAT	2A1	0.1911	0.00037961
AGTCCATTCAACGATTCCATTCAA	2A1	0.194	0.00037881
CCATTCGAGACCATTCGTTGATTG	2A1	0.1934	0.00037861
CTGATTCCATTCAATGAATCCATG	2A1	0.193	0.00037679
GAGTCCATTCAACGATTCCATTCA	2A1	0.1915	0.00037397
CGATTCCATTCAATGATTCCTTTC	2A1	0.1877	0.00037336
GATTCCATTCAATGATTCCTTTCG	2A1	0.1873	0.00037215
AATGATTCCTTTCGATTCCATTTG	2A1	0.1886	0.00036812
CATTCGAGTCCATTCAACGATTCC	2A1	0.1879	0.00036691
AACGATTCCATTCAAGTCCATTCG	2A1	0.1877	0.0003665
ACGATTCCATTCAAGTCCATTCGA	2A1	0.1872	0.0003655
CAATGATTCCTTTCGATTCCATTT	2A1	0.1868	0.00036469
CGATTCCATTCAAGTCCATTCGAT	2A1	0.186	0.00036307
ATTCCATTCGAGTCCATTCAACGA	2A1	0.1857	0.00036247
TGGTTCCATTCGAGACCATTCGTT	2A1	0.1848	0.00036186
TCCATTCGAGTCCATTCAACGATT	2A1	0.1842	0.00035965
TTCCATTCGAGTCCATTCAACGAT	2A1	0.1841	0.00035944
ATTCGAGTCCATGGATTCTTCCAT	2A1	0.1837	0.00035904
CCATTCGAGTCCATTCAACGATTC	2A1	0.1838	0.00035884
TTCGAGTCCATGGATTCTTCCATT	2A1	0.1835	0.00035884
TCGAGTCCATGGATTCTTCCATTC	2A1	0.1812	0.0003544
ATTCGAGTCCATTCGATGATGATC	2A1	0.1804	0.00035218
GAGTCCATGGATTCTTCCATTCCA	2A1	0.1797	0.00035158
ATTCCATTCCATTCCATTTGGAGG	2A1	0.1779	0.00034734
ATTCGATTCCATTCAATGATTCCT	2A1	0.1777	0.00034714
CATTCAATGAATCCATGCGATTCC	2A1	0.1773	0.00034613
ACTTCATTTGATAATGATTCCATT	2A1	0.1772	0.00034593
ATTCAATGAATCCATGCGATTCCA	2A1	0.1771	0.00034573
CGAGTCCATGGATTCTTCCATTCC	2A1	0.1766	0.00034532
ATTCGACTTCATTTGATAATGATT	2A1	0.1758	0.00034331
CTTCATTTGATAATGATTCCATTC	2A1	0.1757	0.00034311
GACTTCATTTGATAATGATTCCAT	2A1	0.1756	0.0003429
TCGACTTCATTTGATAATGATTCC	2A1	0.1754	0.0003425
CGACTTCATTTGATAATGATTCCA	2A1	0.1751	0.0003419
CATTCGACTTCATTTGATAATGAT	2A1	0.175	0.00034169
TTCGACTTCATTTGATAATGATTC	2A1	0.1749	0.00034149
CCATTCAATGAATCCATGCGATTC	2A1	0.1744	0.00034048
TTCCATTCGACTTCATTTGATAAT	2A1	0.1744	0.00034048
TCCATTCGACTTCATTTGATAATG	2A1	0.1739	0.00033947
CCATTCGACTTCATTTGATAATGA	2A1	0.1738	0.00033927
ATTCCATTCAATGAATCCATGCGA	2A1	0.1736	0.00033887
TCCATTCAATGAATCCATGCGATT	2A1	0.1734	0.00033847
ATTCCATTTGATGATTCCATTCGT	2A1	0.1733	0.00033847
TGATTCCATTCAATGAATCCATGC	2A1	0.1733	0.00033826
TTCCATTTGATGATTCCATTCGTT	2A1	0.1725	0.00033685
TTCCATTCAATGAATCCATGCGAT	2A1	0.1721	0.00033605
TTGATGATTCCATTCGTTTCCATC	2A1	0.172	0.00033584
GATTCCATTCAATGAATCCATGCG	2A1	0.1717	0.00033524
CATGGATTAATCCATTGCATTCCA	2A1	0.1713	0.00033443
TTCAATGAATCCATGCGATTCCAT	2A1	0.1706	0.00033302
CAATGAATCCATGCGATTCCATTC	2A1	0.1703	0.00033241
TCAATGAATCCATGCGATTCCATT	2A1	0.1699	0.00033161
AATGAATCCATGCGATTCCATTCT	2A1	0.1695	0.000331
CCATGGATTAATCCATTGCATTCC	2A1	0.1692	0.0003304
TTCATTTGATAATGATTCCATTCG	2A1	0.1685	0.00032899
GGATTAATCCATTGCATTCCATTC	2A1	0.168	0.00032798
CACATTGGATTTCATTCCATAATT	2A1	0.1659	0.00032798
TCACATTGGATTTCATTCCATAAT	2A1	0.1657	0.00032757
ATGATGATCACATTGGATTTCATT	2A1	0.1655	0.00032717
ATTCCATTCGACTTCATTTGATAA	2A1	0.1673	0.00032657
ATGGATTAATCCATTGCATTCCAT	2A1	0.1673	0.00032657
TCCATGGATTAATCCATTGCATTC	2A1	0.1671	0.00032616
GTCCATGGATTAATCCATTGCATT	2A1	0.167	0.00032596
TGGATTAATCCATTGCATTCCATT	2A1	0.1659	0.00032394
AGTCCATGGATTAATCCATTGCAT	2A1	0.1659	0.00032394
TCGATGACTCCATTCGATTGTATT	2A1	0.1657	0.00032354
ATGCGATTCCATTCTATGATGATT	2A1	0.1656	0.00032354
TGCGATTCCATTCTATGATGATTC	2A1	0.1655	0.00032334
GCGATTCCATTCTATGATGATTCC	2A1	0.1655	0.00032334
ATGACTCCATTCGATTGTATTCGA	2A1	0.1654	0.00032293
TGATTGAATTCGAGTCCATGGATT	2A1	0.1648	0.00032293
GATTCCATTCGACTTCATTTGATA	2A1	0.165	0.00032213
GATGACTCCATTCGATTGTATTCG	2A1	0.1649	0.00032193
CGATGACTCCATTCGATTGTATTC	2A1	0.1648	0.00032172
TCATTTGATAATGATTCCATTCGA	2A1	0.1647	0.00032152
ATGAATCCATGCGATTCCATTCTA	2A1	0.1647	0.00032152
ATCACATTGGATTTCATTCCATAA	2A1	0.1626	0.00032152
GATCACATTGGATTTCATTCCATA	2A1	0.1624	0.00032112
GACTCCATTCGATTGTATTCGATG	2A1	0.1643	0.00032072
ATGATCACATTGGATTTCATTCCA	2A1	0.1621	0.00032051
TGACTCCATTCGATTGTATTCGAT	2A1	0.1641	0.00032031
TTGGATTTCATTCCATAATTCTAT	2A1	0.1623	0.00032011
GATGATCACATTGGATTTCATTCC	2A1	0.1618	0.00031991
TGAATCCATGCGATTCCATTCTAT	2A1	0.1637	0.00031951
CATTGGATTTCATTCCATAATTCT	2A1	0.162	0.00031951
AATCCATGCGATTCCATTCTATGA	2A1	0.1635	0.0003193
CATTCGATTGTATTCGATGGTGAT	2A1	0.1635	0.0003193
GAATCCATGCGATTCCATTCTATG	2A1	0.1634	0.0003191
ACTCCATTCGATTGTATTCGATGG	2A1	0.1634	0.0003191
TTCGATGACTCCATTCGATTGTAT	2A1	0.1633	0.0003189
TCCATTCGATTGTATTCGATGGTG	2A1	0.1633	0.0003189
CCATTCGATTGTATTCGATGGTGA	2A1	0.1633	0.0003189
TGATTCCATTCGACTTCATTTGAT	2A1	0.1632	0.0003187
ATCCATGCGATTCCATTCTATGAT	2A1	0.1631	0.0003185
ATTCGAGTCCATGGATTAATCCAT	2A1	0.1631	0.0003185
TGATCACATTGGATTTCATTCCAT	2A1	0.1611	0.0003185
CATGCGATTCCATTCTATGATGAT	2A1	0.1629	0.0003183
AATTCGAGTCCATGGATTAATCCA	2A1	0.1629	0.00031809
ATTGGATTTCATTCCATAATTCTA	2A1	0.1613	0.00031809
CTCCATTCGATTGTATTCGATGGT	2A1	0.1628	0.00031789
ATTCGATTGTATTCGATGGTGATT	2A1	0.1628	0.00031789
CCATGCGATTCCATTCTATGATGA	2A1	0.1627	0.00031789
ACATTGGATTTCATTCCATAATTC	2A1	0.1608	0.00031709
ATTCGATGACTCCATTCGATTGTA	2A1	0.1622	0.00031668
TTCGAGTCCATGGATTAATCCATT	2A1	0.162	0.00031628
TCCATGCGATTCCATTCTATGATG	2A1	0.1618	0.00031587
GAGTCCATGGATTAATCCATTGCA	2A1	0.1618	0.00031587
GATTCGATGACTCCATTCGATTGT	2A1	0.1617	0.00031567
TCGAGTCCATGGATTAATCCATTG	2A1	0.1617	0.00031567
ATTGTATTCGATGGTGATTGAATT	2A1	0.1616	0.00031547
CGGTGATTCCATTCGACTTCATTT	2A1	0.1615	0.00031527
TCGGTGATTCCATTCGACTTCATT	2A1	0.1613	0.00031487
TTCCATTCCATTCCATTTGGAGGT	2A1	0.1612	0.00031466
GGTGATTCCATTCGACTTCATTTG	2A1	0.1609	0.00031406
TTCGGTGATTCCATTCGACTTCAT	2A1	0.1609	0.00031406
ATTCGGTGATTCCATTCGACTTCA	2A1	0.1607	0.00031366
TATTCGGTGATTCCATTCGACTTC	2A1	0.1607	0.00031366
CCATTCCATTCCATTTGGAGGTGG	2A1	0.1607	0.00031366
CGAGTCCATGGATTAATCCATTGC	2A1	0.1607	0.00031366
GTGATTCCATTCGACTTCATTTGA	2A1	0.1605	0.00031325
CTATTCGGTGATTCCATTCGACTT	2A1	0.1605	0.00031325
ATGATGATCACAATGGATTTCATT	2A1	0.1603	0.00031305
TGATGATCACATTGGATTTCATTC	2A1	0.1583	0.00031305
TCTATTCGGTGATTCCATTCGACT	2A1	0.1602	0.00031285
CGATTGTATTCGATGGTGATTGAA	2A1	0.1601	0.00031265
GATTGTATTCGATGGTGATTGAAT	2A1	0.16	0.00031245
ATAAATCCATTTGATTCCATTTGA	2A1	0.1598	0.00031204
TCCATTCCATTCCATTTGGAGGTG	2A1	0.1598	0.00031204
ATTCCATTCCATTTGGAGGTGGTT	2A1	0.1597	0.00031184
TTGTATTCGATGGTGATTGAATTC	2A1	0.1596	0.00031164
CATTCCATTCCATTTGGAGGTGGT	2A1	0.1596	0.00031164
GATTGAATTCGAGTCCATGGATTA	2A1	0.1594	0.00031124
TCGATTGTATTCGATGGTGATTGA	2A1	0.1594	0.00031124
ATTGAATTCGAGTCCATGGATTAA	2A1	0.1593	0.00031103
TTGAATTCGAGTCCATGGATTAAT	2A1	0.1593	0.00031103
TGATGATCACAATGGATTTCATTC	2A1	0.1592	0.00031083
TGAATTCGAGTCCATGGATTAATC	2A1	0.159	0.00031043
GATGATGATCACAATGGATTTCAT	2A1	0.1589	0.00031023
GATAAATCCATTTGATTCCATTTG	2A1	0.1589	0.00031023
TTCGATTGTATTCGATGGTGATTG	2A1	0.1589	0.00031023
TGTATTCGATGGTGATTGAATTCG	2A1	0.1588	0.00031003
GAATTCGAGTCCATGGATTAATCC	2A1	0.1586	0.00030962
TTCTATTCGGTGATTCCATTCGAC	2A1	0.1585	0.00030942
CGATTCGATGACTCCATTCGATTG	2A1	0.1585	0.00030942
TCGATTCGATGACTCCATTCGATT	2A1	0.1583	0.00030902
TCGATGATGATCACAATGGATTTC	2A1	0.1581	0.00030861
TTGAGTCGATTCGATGACTCCATT	2A1	0.1581	0.00030861
GGTGATTGAATTCGAGTCCATGGA	2A1	0.1578	0.00030801
TGAGTCGATTCGATGACTCCATTC	2A1	0.1578	0.00030801
GTCGATTCGATGACTCCATTCGAT	2A1	0.1577	0.00030781
GTATTCGATGGTGATTGAATTCGA	2A1	0.1577	0.00030781
TATTCGATGGTGATTGAATTCGAG	2A1	0.1574	0.0003072
GATGATCACAATGGATTTCATTCC	2A1	0.1572	0.000307
GTGATTGAATTCGAGTCCATGGAT	2A1	0.1572	0.000307
GATTAATCCATTGCATTCCATTCG	2A1	0.1571	0.0003068
TTCGATGATGATCACAATGGATTT	2A1	0.157	0.0003066
TGGTGATTGAATTCGAGTCCATGG	2A1	0.1567	0.00030599
ATTCGATGGTGATTGAATTCGAGT	2A1	0.1562	0.00030498
ATTCGATGATGATCACAATGGATT	2A1	0.1559	0.00030438
AGTCGATTCGATGACTCCATTCGA	2A1	0.1558	0.00030418
CCATTCGATGATGATCACAATGGA	2A1	0.1556	0.00030377
GAGTCGATTCGATGACTCCATTCG	2A1	0.1556	0.00030377
CGATGATGATCACAATGGATTTCA	2A1	0.1548	0.00030216
TCCATTCGATGATGATCACAATGG	2A1	0.1548	0.00030216
CATTCGATGATGATCACAATGGAT	2A1	0.1546	0.00030176
GTCCATTCGATGATGATCACAATG	2A1	0.1544	0.00030135
TCGATGGTGATTGAATTCGAGTCC	2A1	0.1543	0.00030115
TTCGATGGTGATTGAATTCGAGTC	2A1	0.154	0.00030075
AGTCCATTCGATGATGATCACAAT	2A1	0.1538	0.00030034
ATGGTGATTGAATTCGAGTCCATG	2A1	0.1537	0.00030014
AAATCCATTTGATTCCATTTGAGG	2A1	0.153	0.00029873
GATGGTGATTGAATTCGAGTCCAT	2A1	0.1529	0.00029853
CGATGGTGATTGAATTCGAGTCCA	2A1	0.1527	0.00029812
TAAATCCATTTGATTCCATTTGAG	2A1	0.1526	0.00029792
GAGTCCATTCGATGATGATCACAA	2A1	0.1524	0.00029752
AATCCATTTGATTCCATTTGAGGA	2A1	0.1521	0.00029691
ATCCATTTGATTCCATTTGAGGAT	2A1	0.1509	0.0002947
TTCGATAAATCCATTTGATTCCAT	2A1	0.1509	0.0002947
TGCATTCGATAAATCCATTTGATT	2A1	0.1509	0.0002947
ATTGCATTCGATAAATCCATTTGA	2A1	0.1493	0.00029147
TTGCATTCGATAAATCCATTTGAT	2A1	0.1492	0.00029127
GCATTCGATAAATCCATTTGATTC	2A1	0.1488	0.00029046
CGATAAATCCATTTGATTCCATTT	2A1	0.1487	0.00029026
ATTCGATAAATCCATTTGATTCCA	2A1	0.1486	0.00029006
CATTCGATAAATCCATTTGATTCC	2A1	0.1485	0.00028985
TCGATAAATCCATTTGATTCCATT	2A1	0.1483	0.00028945
GATTGCATTCGATAAATCCATTTG	2A1	0.1481	0.00028905
TTCCATTCCATTTGGAGGTGGTTC	2A1	0.1467	0.00028643
TCCATTCCATTTGGAGGTGGTTCC	2A1	0.1467	0.00028643
CCATTCCATTTGGAGGTGGTTCCA	2A1	0.1466	0.00028622
CATTCCATTTGGAGGTGGTTCCAT	2A1	0.1465	0.00028602
CGATTGCATTCGATAAATCCATTT	2A1	0.1459	0.00028481
ATTAATCCATTGCATTCCATTCGA	2A1	0.1451	0.0002832
ATTCCATTTGGAGGTGGTTCCATT	2A1	0.1447	0.00028259
TCGATTGCATTCGATAAATCCATT	2A1	0.1441	0.00028138
ATCCATTGCATTCCATTCGATGAT	2A1	0.1433	0.00027977
AATCCATTGCATTCCATTCGATGA	2A1	0.1431	0.00027937
TTCGATTGCATTCGATAAATCCAT	2A1	0.1426	0.00027836
TAATCCATTGCATTCCATTCGATG	2A1	0.1426	0.00027836
TTAATCCATTGCATTCCATTCGAT	2A1	0.1424	0.00027795
GTGGTTCCATTCGAGACCATTCGT	2A1	0.1412	0.00027573
TTCGAGACCATTCGATGATTCTAT	2A1	0.141	0.00027553
ATTCGATTGCATTCGATAAATCCA	2A1	0.1404	0.00027412
ATTCGAGACCATTCGATGATTCTA	2A1	0.1402	0.00027392
TCCATTGCATTCCATTCGATGATT	2A1	0.1394	0.0002721
CCATTGCATTCCATTCGATGATTC	2A1	0.1391	0.0002715
TTCCATTTGGAGGTGGTTCCATTC	2A1	0.139	0.0002713
GGAGGTGGTTCCATTCGAGACCAT	2A1	0.1388	0.00027089
ATTGCATTCCATTCGATGATTCCA	2A1	0.1383	0.00027009
CATTGCATTCCATTCGATGATTCC	2A1	0.1382	0.00026989
TTGCATTCCATTCGATGATTCCAT	2A1	0.138	0.00026948
AGGTGGTTCCATTCGAGACCATTC	2A1	0.1379	0.00026928
TGGAGGTGGTTCCATTCGAGACCA	2A1	0.1379	0.00026928
GAGGTGGTTCCATTCGAGACCATT	2A1	0.1377	0.00026888
ATTTGGAGGTGGTTCCATTCGAGA	2A1	0.1376	0.00026868
TCCATTTGGAGGTGGTTCCATTCG	2A1	0.1372	0.00026787
TGCATTCCATTCGATGATTCCATT	2A1	0.137	0.00026746
TTTGGAGGTGGTTCCATTCGAGAC	2A1	0.137	0.00026746
GGTGGTTCCATTCGAGACCATTCG	2A1	0.1368	0.00026706
CCATTTGGAGGTGGTTCCATTCGA	2A1	0.1368	0.00026706
CATTTGGAGGTGGTTCCATTCGAG	2A1	0.1366	0.00026666
GCATTCCATTCGATGATTCCATTC	2A1	0.1364	0.00026625
TTGGAGGTGGTTCCATTCGAGACC	2A1	0.1363	0.00026605
TCCATTCGATTGCATTCGATAAAT	2A1	0.134	0.00026162
TTCCATTCGATTGCATTCGATAAA	2A1	0.134	0.00026162
CATTCGATTGCATTCGATAAATCC	2A1	0.1334	0.00026041
CCATTCGATTGCATTCGATAAATC	2A1	0.1333	0.0002602
ATGAGTCCATCCATTTCTATTTCA	2A1	0.1286	0.00025113
GATGAGTCCATCCATTTCTATTTC	2A1	0.1279	0.00024971
TTTCTATTTCATGATAATTCCATT	2A1	0.1268	0.0002475
TCCATCCATTTCTATTTCATGATA	2A1	0.1267	0.00024729
ATTTCTATTTCATGATAATTCCAT	2A1	0.1267	0.00024729
AGTCCATCCATTTCTATTTCATGA	2A1	0.1267	0.00024729
TTCTATTTCATGATAATTCCATTC	2A1	0.1265	0.00024689
CCATCCATTTCTATTTCATGATAA	2A1	0.1264	0.00024669
GAGTCCATCCATTTCTATTTCATG	2A1	0.1263	0.00024649
TGAGTCCATCCATTTCTATTTCAT	2A1	0.126	0.00024608
GTCCATCCATTTCTATTTCATGAT	2A1	0.1256	0.00024528
CATCCATTTCTATTTCATGATAAT	2A1	0.1256	0.00024528
CATTTCTATTTCATGATAATTCCA	2A1	0.1237	0.00024144
CCATTTCTATTTCATGATAATTCC	2A1	0.1236	0.00024124
TCCATTTCTATTTCATGATAATTC	2A1	0.1232	0.00024044
ATCCATTTCTATTTCATGATAATT	2A1	0.1229	0.00024003
ATGGATTTCATTCCATAATTCTAT	2A1	0.1228	0.00024003
TGATCACAATGGATTTCATTCCAT	2A1	0.1221	0.00023842
AATGGATTTCATTCCATAATTCTA	2A1	0.122	0.00023822
ATGATCACAATGGATTTCATTCCA	2A1	0.1215	0.00023721
TCACAATGGATTTCATTCCATAAT	2A1	0.1209	0.000236
ATCACAATGGATTTCATTCCATAA	2A1	0.1205	0.00023519
GATCACAATGGATTTCATTCCATA	2A1	0.1203	0.00023479
TATTTCATGATAATTCCATTCGTT	2A1	0.1194	0.00023317
TCTATTTCATGATAATTCCATTCG	2A1	0.1194	0.00023317
CTATTTCATGATAATTCCATTCGT	2A1	0.119	0.00023237
TGATGAGTCCATCCATTTCTATTT	2A1	0.119	0.00023237
CGATGATGAGTCCATCCATTTCTA	2A1	0.1176	0.00022954
GATGATGAGTCCATCCATTTCTAT	2A1	0.1173	0.00022894
TCGATGATGAGTCCATCCATTTCT	2A1	0.1172	0.00022874
ATGATGAGTCCATCCATTTCTATT	2A1	0.1171	0.00022854
CAATGGATTTCATTCCATAATTCT	2A1	0.1163	0.00022712
CACAATGGATTTCATTCCATAATT	2A1	0.115	0.0002245
ACAATGGATTTCATTCCATAATTC	2A1	0.1148	0.0002241
GATGATTACATTCGATTCCATTTC	2A1	0.0899	0.00017549
TGATTACATTCGATTCCATTTCAT	2A1	0.0896	0.00017488
ATTCGATGATGATCACATTGGATT	2A1	0.0895	0.00017468
ATGATTACATTCGATTCCATTTCA	2A1	0.0895	0.00017468
TCCATCTGATTCCATTTGATGATC	2A1	0.0883	0.00017468
GATTACATTCGATTCCATTTCATC	2A1	0.0894	0.00017448
ATTCCATTTGAGTCGATTCGATGA	2A1	0.0894	0.00017448
TCAATGATTATTCCATTTGAGTCG	2A1	0.0894	0.00017448
TTATTCCATTTGAGTCGATTCGAT	2A1	0.0891	0.00017387
CAATGATTATTCCATTTGAGTCGA	2A1	0.0891	0.00017387
TATTCCATTTGAGTCGATTCGATG	2A1	0.0891	0.00017387
TTCCATTTGAGTCGATTCGATGAC	2A1	0.0885	0.00017286
TTCCATTCAATGATTATTCCATTT	2A1	0.0881	0.00017206
CCATTTGAGTCGATTCGATGACTC	2A1	0.0879	0.00017165
TTTGAGTCGATTCGATGACTCCAT	2A1	0.0878	0.00017145
CATCTGATTCCATTTGATGATCCC	2A1	0.0869	0.00017145
TCCATTCAATGATTATTCCATTTG	2A1	0.0877	0.00017125
CATTCAATGATTATTCCATTTGAG	2A1	0.0876	0.00017105
CATTTGAGTCGATTCGATGACTCC	2A1	0.0874	0.00017065
TCCATTTGAGTCGATTCGATGACT	2A1	0.0873	0.00017044
CCATCTGATTCCATTTGATGATCC	2A1	0.0862	0.00017044
ATTCAATGATTATTCCATTTGAGT	2A1	0.0871	0.00017004
ATTTGAGTCGATTCGATGACTCCA	2A1	0.0871	0.00017004
CCATTCAATGATTATTCCATTTGA	2A1	0.0868	0.00016943
ATTACATTCGATTCCATTTCATCA	2A1	0.086	0.00016782
ACATTCGATTCCATTTCATCATGA	2A1	0.0859	0.00016762
ATCTGATTCCATTTGATGATCCCA	2A1	0.0849	0.00016762
ATGATTATTCCATTTGAGTCGATT	2A1	0.0858	0.00016742
ATTATTCCATTTGAGTCGATTCGA	2A1	0.0858	0.00016742
TTCGATGATGATCACATTGGATTT	2A1	0.0856	0.00016722
AATGATTATTCCATTTGAGTCGAT	2A1	0.0856	0.00016722
CATTCGATTCCATTTCATCATGAT	2A1	0.0855	0.00016701
ATTCGATTCCATTTCATCATGATT	2A1	0.0855	0.00016701
TTACATTCGATTCCATTTCATCAT	2A1	0.0853	0.00016661
TGATTATTCCATTTGAGTCGATTC	2A1	0.0853	0.00016661
TCTGATTCCATTTGATGATCCCAT	2A1	0.0844	0.00016661
TACATTCGATTCCATTTCATCATG	2A1	0.0852	0.00016641
TCCATTCGATTCCATTCGCTGATG	2A1	0.0843	0.0001652
CTGATTCCATTTGATGATCCCATT	2A1	0.0835	0.0001648
TTCCATTCGATTCCATTCGCTGAT	2A1	0.084	0.00016459
TTCGATTCCATTCGCTGATGATTG	2A1	0.0838	0.00016419
GATTATTCCATTTGAGTCGATTCG	2A1	0.084	0.00016399
ATTCCATTCGATTCCATTCGCTGA	2A1	0.0837	0.00016399
GATGATGATCACATTGGATTTCAT	2A1	0.0834	0.00016379
ATGATTCCATTCGATTCCATTCGC	2A1	0.0834	0.00016338
TGATTCCATTCGATTCCATTCGCT	2A1	0.0834	0.00016338
CAATGATGATCACATTGGATTTCA	2A1	0.0821	0.00016338
TTCAATGATGATCACATTGGATTT	2A1	0.0821	0.00016318
GATTCCATTCGATTCCATTCGCTG	2A1	0.0832	0.00016298
TCAATGATGATCACATTGGATTTC	2A1	0.0819	0.00016278
AATGATGATCACATTGGATTTCAT	2A1	0.0818	0.00016278
TTTCATCATGATTCCATTCGATTC	2A1	0.0832	0.00016238
ATTTCATCATGATTCCATTCGATT	2A1	0.0832	0.00016238
CATTCGATGATGATCACATTGGAT	2A1	0.0831	0.00016217
CATTTCATCATGATTCCATTCGAT	2A1	0.0831	0.00016217
CGATGATGATCACATTGGATTTCA	2A1	0.083	0.00016197
TTCCATTTCATCATGATTCCATTC	2A1	0.0827	0.00016137
CGATTCCATTTCATCATGATTCCA	2A1	0.0827	0.00016137
TCGATTCCATTTCATCATGATTCC	2A1	0.0825	0.00016116
GATTCCATTTCATCATGATTCCAT	2A1	0.0824	0.00016096
TTCGATTCCATTTCATCATGATTC	2A1	0.0824	0.00016096
CATTCGATTCCATTCGCTGATGAT	2A1	0.0821	0.00016096
ATTCCATTTCATCATGATTCCATT	2A1	0.0823	0.00016076
CCATTTCATCATGATTCCATTCGA	2A1	0.0823	0.00016076
TCCATTTCATCATGATTCCATTCG	2A1	0.0823	0.00016076
ATTCGATTCCATTCGCTGATGATT	2A1	0.082	0.00016076
TGATTCCATTTGATGATCCCATTC	2A1	0.0812	0.00016016
CCATTCGATTCCATTCGCTGATGA	2A1	0.0816	0.00015995
CATTCAATGATGATCACATTGGAT	2A1	0.0805	0.00015995
ATTCAATGATGATCACATTGGATT	2A1	0.0804	0.00015975
CCATTCGATGATGATCACATTGGA	2A1	0.0816	0.00015935
TTCATCATGATTCCATTCGATTCC	2A1	0.0809	0.00015794
TCCATTCGATGATGATCACATTGG	2A1	0.0807	0.00015753
TCCATTTGATGATCCCATTCGATT	2A1	0.0798	0.00015753
CATCATGATTCCATTCGATTCCAC	2A1	0.0804	0.00015693
TTCCATTTGATGATCCCATTCGAT	2A1	0.0795	0.00015693
ATTCCATTTGATGATCCCATTCGA	2A1	0.0795	0.00015693
TCATCATGATTCCATTCGATTCCA	2A1	0.0803	0.00015673
CATTTGATGATCCCATTCGATTCC	2A1	0.0793	0.00015673
CCATTTGATGATCCCATTCGATTC	2A1	0.0791	0.00015632
ATTTGATGATCCCATTCGATTCCA	2A1	0.0789	0.00015612
GTCCATTCGATGATGATCACATTG	2A1	0.0798	0.00015572
CCATTCAATGATGATCACATTGGA	2A1	0.0782	0.00015552
TCGATGATGATCACATTGGATTTC	2A1	0.0796	0.00015532
GATTCCATTTGATGATCCCATTCG	2A1	0.0786	0.00015511
TTTGATGATCCCATTCGATTCCAT	2A1	0.0784	0.00015511
GATTCCATTCGCTGATGATTGCAT	2A1	0.0765	0.00014967
ATTCCATTCGCTGATGATTGCATT	2A1	0.0762	0.00014926
TCGATTCCATTCGCTGATGATTGC	2A1	0.0761	0.00014926
TTGATGATCCCATTCGATTCCATT	2A1	0.0753	0.00014906
AGTCCATTCGATGATGATCACATT	2A1	0.0761	0.00014866
GTTTCCATTGGATGATGATTCCGT	2A1	0.0755	0.00014866
CGATTCCATTCGCTGATGATTGCA	2A1	0.0755	0.00014805
GTCCATTCAATGATGATCACATTG	2A1	0.0742	0.00014765
TCCATTCAATGATGATCACATTGG	2A1	0.0742	0.00014765
TTTCCATTGGATGATGATTCCGTT	2A1	0.0748	0.00014725
ATTCAATGATTATTCCACTTGAGT	2A1	0.0743	0.00014503
TTCAATGATTATTCCACTTGAGTC	2A1	0.0742	0.00014483
TCCATTCAATGATTATTCCACTTG	2A1	0.0741	0.00014462
TTCCATTCAATGATTATTCCACTT	2A1	0.0741	0.00014462
GAGTCCATTCGATGATGATCACAT	2A1	0.074	0.00014442
TCAATGATTATTCCACTTGAGTCG	2A1	0.0738	0.00014402
TTCCATTCGCTGATGATTGCATTC	2A1	0.0736	0.00014382
CATTCAATGATTATTCCACTTGAG	2A1	0.0733	0.00014301
TCCATTCGCTGATGATTGCATTCG	2A1	0.0731	0.00014301
CCATTCAATGATTATTCCACTTGA	2A1	0.073	0.00014261
GATTCCATTCAATGATTATTCCAC	2A1	0.0727	0.000142
ATTCCATTCAATGATTATTCCACT	2A1	0.0725	0.0001416
CAATGATTATTCCACTTGAGTCGA	2A1	0.0725	0.0001416
AATGATTATTCCACTTGAGTCGAT	2A1	0.0724	0.0001414
CCATTCGCTGATGATTGCATTCGA	2A1	0.072	0.00014079
GATTCCATTCGAGTCCGTTCGATG	2A1	0.0719	0.00014039
ATGATTATTCCACTTGAGTCGATT	2A1	0.0718	0.00014019
TTCGCTGATGATTGCATTCGAGTC	2A1	0.0716	0.00013999
CTGATGATTGCATTCGAGTCCATG	2A1	0.0714	0.00013958
ATTCCATTAGATGATTCCATTCCA	2A1	0.0713	0.00013958
CATTCGAGTCCGTTCGATGATTCT	2A1	0.0709	0.00013837
CGCTGATGATTGCATTCGAGTCCA	2A1	0.0707	0.00013817
TCCATTAGATGATTCCATTCCAGT	2A1	0.0706	0.00013817
CTTGAGTCGATTCGATGACTCCAT	2A1	0.0707	0.00013797
TCGCTGATGATTGCATTCGAGTCC	2A1	0.0706	0.00013797
CATTAGATGATTCCATTCCAGTCC	2A1	0.0705	0.00013797
CCATTAGATGATTCCATTCCAGTC	2A1	0.0705	0.00013797
CATTCGCTGATGATTGCATTCGAG	2A1	0.0705	0.00013777
ACTTGAGTCGATTCGATGACTCCA	2A1	0.0705	0.00013756
ATTCCACTTGAGTCGATTCGATGA	2A1	0.0705	0.00013756
ATTCGCTGATGATTGCATTCGAGT	2A1	0.0704	0.00013756
ATTAGATGATTCCATTCCAGTCCA	2A1	0.0702	0.00013736
TTCCACTTGAGTCGATTCGATGAC	2A1	0.0703	0.00013716
TCCACTTGAGTCGATTCGATGACT	2A1	0.0703	0.00013716
TTCCATTAGATGATTCCATTCCAG	2A1	0.07	0.00013716
TGATTATTCCACTTGAGTCGATTC	2A1	0.0702	0.00013696
GATTATTCCACTTGAGTCGATTCG	2A1	0.0702	0.00013696
ATTATTCCACTTGAGTCGATTCGA	2A1	0.07	0.00013676
CACTTGAGTCGATTCGATGACTCC	2A1	0.07	0.00013676
GCTGATGATTGCATTCGAGTCCAT	2A1	0.0699	0.00013676
TTAGATGATTCCATTCCAGTCCAT	2A1	0.0697	0.00013656
TAGATGATTCCATTCCAGTCCATT	2A1	0.0697	0.00013656
ATTCCAGTCCATTCGATGATTCTC	2A1	0.0698	0.00013635
CCACTTGAGTCGATTCGATGACTC	2A1	0.0698	0.00013635
TATTCCACTTGAGTCGATTCGATG	2A1	0.0697	0.00013615
AGATGATTCCATTCCAGTCCATTC	2A1	0.0695	0.00013615
TTCCAGTCCATTCGATGATTCTCT	2A1	0.0696	0.00013595
TTATTCCACTTGAGTCGATTCGAT	2A1	0.0694	0.00013555
TCCAGTCCATTCGATGATTCTCTT	2A1	0.0693	0.00013535
GAGTCCATTCAATGATGATCACAT	2A1	0.068	0.00013535
AGTCCATTCAATGATGATCACATT	2A1	0.0679	0.00013514
TCGAGTCCATTCAATGATGATCAC	2A1	0.0679	0.00013494
TTCGAGTCCATTCAATGATGATCA	2A1	0.0679	0.00013494
CGAGTCCATTCAATGATGATCACA	2A1	0.0675	0.00013414
CCATTCTATTTCATTAGATGATTC	2A1	0.0684	0.00013353
CCAGTCCATTCGATGATTCTCTTC	2A1	0.0684	0.00013353
TCCATTCTATTTCATTAGATGATT	2A1	0.0683	0.00013333
TTCTATTTCATTAGATGATTCCAT	2A1	0.0681	0.00013293
AGTTTCCATTGGATGATGATTCCG	2A1	0.0677	0.00013293
TCTATTTCATTAGATGATTCCATT	2A1	0.068	0.00013272
CATTCTATTTCATTAGATGATTCC	2A1	0.068	0.00013272
TTCCATTCTATTTCATTAGATGAT	2A1	0.068	0.00013272
ATTCTATTTCATTAGATGATTCCA	2A1	0.0679	0.00013252
TTCCATTGGATGATGATTCCGTTC	2A1	0.0671	0.00013212
TCCATTGGATGATGATTCCGTTCG	2A1	0.0668	0.00013172
ATTATTCCATTCTATTTCATTAGA	2A1	0.0673	0.00013131
ATTTCATTAGATGATTCCATTCGA	2A1	0.0669	0.00013071
TATTCCATTCTATTTCATTAGATG	2A1	0.0667	0.0001303
TATTTCATTAGATGATTCCATTCG	2A1	0.0665	0.0001299
ATTCGAGTCCATTCAATGATGATC	2A1	0.0652	0.0001297
TTATTCCATTCTATTTCATTAGAT	2A1	0.0663	0.0001295
ATTCCATTCTATTTCATTAGATGA	2A1	0.066	0.00012889
CTATTTCATTAGATGATTCCATTC	2A1	0.0655	0.00012788
TTTCATTAGATGATTCCATTCGAG	2A1	0.065	0.00012687
TTCATTAGATGATTCCATTCGAGT	2A1	0.0637	0.00012445
TTTCGATTCCATTTGATCATGATT	2A1	0.0637	0.00012445
TCATTAGATGATTCCATTCGAGTC	2A1	0.0636	0.00012425
CTTTCGATTCCATTTGATCATGAT	2A1	0.0633	0.00012365
ACGATTCCATTCGATTCCATTTGA	2A1	0.0632	0.00012345
CATGGATTATTCCATTCTATTTCA	2A1	0.0631	0.00012324
ATGGATTATTCCATTCTATTTCAT	2A1	0.0622	0.00012143
TCCATGGATTATTCCATTCTATTT	2A1	0.062	0.00012102
GGATTATTCCATTCTATTTCATTA	2A1	0.062	0.00012102
CCATGGATTATTCCATTCTATTTC	2A1	0.0619	0.00012082
GACGATTCCATTCGATTCCATTTG	2A1	0.0618	0.00012062
TTCGACGATTCCATTCGATTCCAT	2A1	0.0615	0.00012002
TGGATTATTCCATTCTATTTCATT	2A1	0.0615	0.00012002
ATTCGACGATTCCATTCGATTCCA	2A1	0.0614	0.00011981
TACTTTCGATTCCATTTGATCATG	2A1	0.0614	0.00011981
ACTTTCGATTCCATTTGATCATGA	2A1	0.0609	0.00011881
GATTATTCCATTCTATTTCATTAG	2A1	0.0605	0.0001182
CGACGATTCCATTCGATTCCATTT	2A1	0.0603	0.0001178
CAGTCCATTCGATGATTCTCTTCG	2A1	0.0598	0.00011679
CATTCCATTTGGAGATGGTTCCAT	2A1	0.0598	0.00011679
ATTCCATTTGGAGATGGTTCCATT	2A1	0.0596	0.00011639
TTCCATTTGGAGATGGTTCCATTC	2A1	0.0593	0.00011578
TCCATTTGGAGATGGTTCCATTCG	2A1	0.0573	0.00011195
CCATTGGATGATGATTCCGTTCGA	2A1	0.0571	0.00011154
ATTTGGAGATGGTTCCATTCGAGA	2A1	0.057	0.00011134
TTGGAGATGGTTCCATTCGAGACC	2A1	0.0563	0.00010993
GAGATGGTTCCATTCGAGACCATT	2A1	0.0562	0.00010973
TTTGGAGATGGTTCCATTCGAGAC	2A1	0.0562	0.00010973
GGAGATGGTTCCATTCGAGACCAT	2A1	0.056	0.00010933
TGGAGATGGTTCCATTCGAGACCA	2A1	0.056	0.00010933
ATTGGATGATGATTCCGTTCGAGT	2A1	0.0559	0.00010912
CATTGGATGATGATTCCGTTCGAG	2A1	0.0558	0.00010892
CATTTGGAGATGGTTCCATTCGAG	2A1	0.0557	0.00010872
CCATTTGGAGATGGTTCCATTCGA	2A1	0.0556	0.00010852
TCCTTTCAAGTCCATTCGATGATT	2A1	0.055	0.00010731
CCTTTCAAGTCCATTCGATGATTC	2A1	0.0549	0.00010711
TTCCTTTCAAGTCCATTCGATGAT	2A1	0.0548	0.00010691
CCATTCGACGATTCCATTCGATTC	2A1	0.0548	0.00010691
ATTCCTTTCAAGTCCATTCGATGA	2A1	0.0547	0.0001067
TTGGATGATGATTCCGTTCGAGTC	2A1	0.0544	0.0001063
ATGATTCCTTTCAAGTCCATTCGA	2A1	0.0543	0.0001061
CTTTCAAGTCCATTCGATGATTCT	2A1	0.0542	0.0001059
TTTCAATCGATGATTCCTTTCAAG	2A1	0.0541	0.0001057
TTCAATCGATGATTCCTTTCAAGT	2A1	0.054	0.00010549
TCCATTCGACGATTCCATTCGATT	2A1	0.0539	0.00010529
ACTATTCCATTCCATTTCAATCGA	2A1	0.0539	0.00010529
CATTCGACGATTCCATTCGATTCC	2A1	0.0538	0.00010509
TGATTCCTTTCAAGTCCATTCGAT	2A1	0.0536	0.00010469
GATTCCTTTCAAGTCCATTCGATG	2A1	0.0536	0.00010469
CATTCCATTTCAATCGATGATTCC	2A1	0.0536	0.00010469
ATTGACTATTCCATTCCATTTCAA	2A1	0.0535	0.00010448
TCAATCGATGATTCCTTTCAAGTC	2A1	0.0535	0.00010448
TCCATTTCAATCGATGATTCCTTT	2A1	0.0534	0.00010428
TGACTATTCCATTCCATTTCAATC	2A1	0.0534	0.00010428
CAATCGATGATTCCTTTCAAGTCC	2A1	0.0534	0.00010428
TTCCATTTCAATCGATGATTCCTT	2A1	0.0533	0.00010408
ATTCCATTTCAATCGATGATTCCT	2A1	0.0533	0.00010408
AATCGATGATTCCTTTCAAGTCCA	2A1	0.0533	0.00010408
GACTATTCCATTCCATTTCAATCG	2A1	0.0533	0.00010408
TCGAGTCCGTTCGATGATTCTCTT	2A1	0.0533	0.00010408
TTGACTATTCCATTCCATTTCAAT	2A1	0.0532	0.00010388
TTCGAGTCCGTTCGATGATTCTCT	2A1	0.0532	0.00010388
ATCGATGATTCCTTTCAAGTCCAT	2A1	0.0531	0.00010368
ATTCGAGTCCGTTCGATGATTCTC	2A1	0.053	0.00010348
TCGATGATTCCTTTCAAGTCCATT	2A1	0.0528	0.00010307
GATGATTCCTTTCAAGTCCATTCG	2A1	0.0528	0.00010307
TTTCAAGTCCATTCGATGATTCTA	2A1	0.0527	0.00010287
AGTCCATTCGACGATTCCATTCGA	2A1	0.0525	0.00010247
CCATTTCAATCGATGATTCCTTTC	2A1	0.0524	0.00010227
GAGTCCATTCGACGATTCCATTCG	2A1	0.0523	0.00010206
CGATGATTCCTTTCAAGTCCATTC	2A1	0.0523	0.00010206
GATTCCGTTCGAGTCCATTCGATG	2A1	0.0521	0.00010206
GTCCATTCGACGATTCCATTCGAT	2A1	0.0522	0.00010186
CATTTCAATCGATGATTCCTTTCA	2A1	0.0522	0.00010186
CTATTCCATTCCATTTCAATCGAT	2A1	0.0521	0.00010166
GGATGATGATTCCGTTCGAGTCCA	2A1	0.0521	0.00010166
ATTTCAATCGATGATTCCTTTCAA	2A1	0.052	0.00010146
TGGATGATGATTCCGTTCGAGTCC	2A1	0.052	0.00010146
TATTCCATTCCATTTCAATCGATG	2A1	0.0519	0.00010126
TGATTCCGTTCGAGTCCATTCGAT	2A1	0.0516	0.00010106
TCCATTCCATTTCAATCGATGATT	2A1	0.0515	0.00010045
ATTCCATTCCATTTCAATCGATGA	2A1	0.0515	0.00010045
TTCCATTCCATTTCAATCGATGAT	2A1	0.0513	0.00010025
CCATTCCATTTCAATCGATGATTC	2A1	0.0512	0.00010005
ATGATTCCGTTCGAGTCCATTCGA	2A1	0.0508	0.00009964
GATGATTCCGTTCGAGTCCATTCG	2A1	0.0507	0.00009944
AGTCCGTTCGATGATTCTCTTCGA	2A1	0.0503	0.00009823
CATTGACTATTCCATTCCATTTCA	2A1	0.0502	0.00009803
TCATTGACTATTCCATTCCATTTC	2A1	0.0502	0.00009803
TTCATTGACTATTCCATTCCATTT	2A1	0.0501	0.00009783
CGAGTCCGTTCGATGATTCTCTTC	2A1	0.05	0.00009763
GAGTCCGTTCGATGATTCTCTTCG	2A1	0.0495	0.00009662
GATGATTCCATTCAATGATGATTC	2A1	0.0484	0.0000944
ATTCCATTCCATTCCATTTGGAGA	2A1	0.0477	0.00009319
CGATGATTCCATTCAATGATGATT	2A1	0.0471	0.00009198
TCGAGTCCATTCGACGATTCCATT	2A1	0.047	0.00009178
CGAGTCCATTCGACGATTCCATTC	2A1	0.047	0.00009178
TCGATGATTCCATTCAATGATGAT	2A1	0.0469	0.00009158
TTCCGTTCGAGTCCATTCGATGAT	2A1	0.0467	0.00009158
CTCGATGATTCCATTCAATGATGA	2A1	0.0466	0.00009097
TTCCATTCCATTCCATTTGGAGAT	2A1	0.0462	0.00009016
CCGTTCGAGTCCATTCGATGATGA	2A1	0.046	0.00008976
TCCGTTCGAGTCCATTCGATGATG	2A1	0.0459	0.00008956
TCCATTCCATTCCATTTGGAGATG	2A1	0.0459	0.00008956
ATTCCGTTCGAGTCCATTCGATGA	2A1	0.0457	0.00008956
CATTCCATTCCATTTGGAGATGGT	2A1	0.0447	0.00008734
ATTCCATTCCATTTGGAGATGGTT	2A1	0.0447	0.00008734
CCATTCCATTCCATTTGGAGATGG	2A1	0.0445	0.00008694
TTCCATTCCATTTGGAGATGGTTC	2A1	0.0445	0.00008694
TCCATTCCATTTGGAGATGGTTCC	2A1	0.0437	0.00008532
GTTCGAGTCCATTCGATGATGATC	2A1	0.0434	0.00008472
ATGGTTCCATTCGAGACCATTCGT	2A1	0.0432	0.00008431
CCATTCCATTTGGAGATGGTTCCA	2A1	0.0432	0.00008431
ATTGCATTCGGGTCCATGGATTCT	2A1	0.043	0.00008391
TTGCATTCGGGTCCATGGATTCTT	2A1	0.043	0.00008391
GATTGCATTCGGGTCCATGGATTC	2A1	0.0429	0.00008371
TGCATTCGGGTCCATGGATTCTTC	2A1	0.0429	0.00008371
GACTCCTTTATTTTCCATTCAATG	2A1	0.0412	0.00008048
TGACTCCTTTATTTTCCATTCAAT	2A1	0.0412	0.00008048
ACTCCTTTATTTTCCATTCAATGA	2A1	0.041	0.00008008
ATGACTCCTTTATTTTCCATTCAA	2A1	0.0409	0.00007988
CTCCTTTATTTTCCATTCAATGAG	2A1	0.0409	0.00007988
TGATGACTCCTTTATTTTCCATTC	2A1	0.0408	0.00007967
CGTTCGAGTCCATTCGATGATGAT	2A1	0.0407	0.00007947
GATGACTCCTTTATTTTCCATTCA	2A1	0.0405	0.00007907
TTTAGATTCCATTTGATGATGATT	2A1	0.0403	0.00007867
ATGACAATTCAATTCAATACCAAT	2A1	0.0401	0.00007826
GATGACAATTCAATTCAATACCAA	2A1	0.04	0.00007806
ATGATGACTCCTTTATTTTCCATT	2A1	0.04	0.00007806
TGATGACAATTCAATTCAATACCA	2A1	0.0398	0.00007766
TTGATGACAATTCAATTCAATACC	2A1	0.0398	0.00007766
GTAATTCTATTCGATTCCATTTGA	2A1	0.0398	0.00007766
GACAATTCAATTCAATACCAATTG	2A1	0.0397	0.00007746
ACAATTCAATTCAATACCAATTGA	2A1	0.0397	0.00007746
TTCCATTAGATGATGACTCCTTTA	2A1	0.0396	0.00007725
TGACAATTCAATTCAATACCAATT	2A1	0.0395	0.00007705
AGATGATGACTCCTTTATTTTCCA	2A1	0.0391	0.00007625
GATGATGACTCCTTTATTTTCCAT	2A1	0.039	0.00007604
ATTAGATGATGACTCCTTTATTTT	2A1	0.039	0.00007604
TCCATTAGATGATGACTCCTTTAT	2A1	0.039	0.00007604
CCATTAGATGATGACTCCTTTATT	2A1	0.039	0.00007604
TTTGATGACAATTCAATTCAATAC	2A1	0.0388	0.00007584
CAATTCAATTCAATACCAATTGAT	2A1	0.0388	0.00007584
TAGATGATGACTCCTTTATTTTCC	2A1	0.0387	0.00007564
TTAGATGATGACTCCTTTATTTTC	2A1	0.0387	0.00007564
CGTTTGATGACAATTCAATTCAAT	2A1	0.0386	0.00007544
GTTTGATGACAATTCAATTCAATA	2A1	0.0386	0.00007544
TTCAATTCAATACCAATTGATGAT	2A1	0.0385	0.00007524
CATTAGATGATGACTCCTTTATTT	2A1	0.0385	0.00007524
CCGTTTGATGACAATTCAATTCAA	2A1	0.0385	0.00007524
TCAATTCAATACCAATTGATGATG	2A1	0.0384	0.00007504
ATTCAATTCAATACCAATTGATGA	2A1	0.0384	0.00007504
AATTCAATTCAATACCAATTGATG	2A1	0.0384	0.00007504
TCCGTTTGATGACAATTCAATTCA	2A1	0.0384	0.00007504
TTCCGTTTGATGACAATTCAATTC	2A1	0.0383	0.00007483
ATTCCGTTTGATGACAATTCAATT	2A1	0.0382	0.00007463
CCGTAATTCTATTCGATTCCATTT	2A1	0.0382	0.00007463
TTAGATTCCATTTGATGATGATTA	2A1	0.0381	0.00007443
AATTCCGTTTGATGACAATTCAAT	2A1	0.0381	0.00007443
TAGATTCCATTTGATGATGATTAC	2A1	0.038	0.00007423
TTTTAGATTCCATTTGATGATGAT	2A1	0.0379	0.00007403
TCCGTAATTCTATTCGATTCCATT	2A1	0.0379	0.00007403
ATTCCGTAATTCTATTCGATTCCA	2A1	0.0378	0.00007383
TTCCGTAATTCTATTCGATTCCAT	2A1	0.0378	0.00007383
CGTAATTCTATTCGATTCCATTTG	2A1	0.0378	0.00007383
AGATTCCATTTGATGATGATTACA	2A1	0.0377	0.00007362
ATTTTAGATTCCATTTGATGATGA	2A1	0.0376	0.00007342
TATTTTAGATTCCATTTGATGATG	2A1	0.0376	0.00007342
CATTCCGTAATTCTATTCGATTCC	2A1	0.0375	0.00007322
TTATTTTAGATTCCATTTGATGAT	2A1	0.0374	0.00007302
ATTGATGATGGTTATTTTAGATTC	2A1	0.0373	0.00007282
AATTGATGATGGTTATTTTAGATT	2A1	0.0373	0.00007282
GAATTCCGTTTGATGACAATTCAA	2A1	0.0372	0.00007261
TCATTCCGTAATTCTATTCGATTC	2A1	0.0372	0.00007261
GATGATGGTTATTTTAGATTCCAT	2A1	0.0371	0.00007241
TTCATTCCGTAATTCTATTCGATT	2A1	0.0371	0.00007241
TGATGATGGTTATTTTAGATTCCA	2A1	0.037	0.00007221
ATGATGGTTATTTTAGATTCCATT	2A1	0.037	0.00007221
GGTCCATGGATTCTTCCATTCCAT	2A1	0.037	0.00007221
TGATGGTTATTTTAGATTCCATTT	2A1	0.0369	0.00007201
TTGATGATGGTTATTTTAGATTCC	2A1	0.0368	0.00007181
GATGGTTATTTTAGATTCCATTTG	2A1	0.0368	0.00007181
TGAATTCCGTTTGATGACAATTCA	2A1	0.0368	0.00007181
TTTCATTCCGTAATTCTATTCGAT	2A1	0.0367	0.00007161
ATTTCATTCCGTAATTCTATTCGA	2A1	0.0366	0.0000714
GATTTCATTCCGTAATTCTATTCG	2A1	0.0364	0.000071
CGGGTCCATGGATTCTTCCATTCC	2A1	0.0364	0.000071
GGGTCCATGGATTCTTCCATTCCA	2A1	0.0364	0.000071
GGTTATTTTAGATTCCATTTGATG	2A1	0.0363	0.0000708
TGGATTTCATTCCGTAATTCTATT	2A1	0.0363	0.0000708
GTTATTTTAGATTCCATTTGATGA	2A1	0.0362	0.0000706
GGATTTCATTCCGTAATTCTATTC	2A1	0.0361	0.0000704
TCGGGTCCATGGATTCTTCCATTC	2A1	0.0361	0.0000704
ATGGTTATTTTAGATTCCATTTGA	2A1	0.036	0.00007019
TGGTTATTTTAGATTCCATTTGAT	2A1	0.036	0.00007019
ATTCGGGTCCATGGATTCTTCCAT	2A1	0.0359	0.00006999
TTCGGGTCCATGGATTCTTCCATT	2A1	0.0357	0.00006979
GCATTCGGGTCCATGGATTCTTCC	2A1	0.0357	0.00006979
CATTCGGGTCCATGGATTCTTCCA	2A1	0.0357	0.00006979
AATGGATTTCATTCCGTAATTCTA	2A1	0.0352	0.00006878
CAATGGATTTCATTCCGTAATTCT	2A1	0.0351	0.00006858
TGATCACAATGGATTTCATTCCGT	2A1	0.035	0.00006838
CACAATGGATTTCATTCCGTAATT	2A1	0.0349	0.00006818
GATCACAATGGATTTCATTCCGTA	2A1	0.0349	0.00006818
TCACAATGGATTTCATTCCGTAAT	2A1	0.0349	0.00006818
ATGATCACAATGGATTTCATTCCG	2A1	0.0349	0.00006818
ACAATGGATTTCATTCCGTAATTC	2A1	0.0349	0.00006818
ATGGATTTCATTCCGTAATTCTAT	2A1	0.0348	0.00006798
ATCACAATGGATTTCATTCCGTAA	2A1	0.0348	0.00006798
TCCTTTATTTTCCATTCAATGAGG	2A1	0.0347	0.00006777
GATAATTCCTTTTGAGTCCATTCG	2A1	0.0345	0.00006737
TCGATGGTGTTTCCATTCGATTGC	2A1	0.0345	0.00006737
ATAATTCCTTTTGAGTCCATTCGA	2A1	0.0344	0.00006717
CGATGGTGTTTCCATTCGATTGCA	2A1	0.0344	0.00006717
TTCCTTTTGAGTCCATTCGATGAT	2A1	0.0343	0.00006697
TTGAGGATAATTCCTTTTGAGTCC	2A1	0.0342	0.00006677
AGGATAATTCCTTTTGAGTCCATT	2A1	0.0341	0.00006656
TGAGGATAATTCCTTTTGAGTCCA	2A1	0.0341	0.00006656
ATTCCTTTTGAGTCCATTCGATGA	2A1	0.034	0.00006636
TCCTTTTGAGTCCATTCGATGATT	2A1	0.034	0.00006636
GAGGATAATTCCTTTTGAGTCCAT	2A1	0.034	0.00006636
TTTGAGGATAATTCCTTTTGAGTC	2A1	0.0339	0.00006616
TAATTCCTTTTGAGTCCATTCGAT	2A1	0.0338	0.00006596
AATTCCTTTTGAGTCCATTCGATG	2A1	0.0338	0.00006596
ATTTGAGGATAATTCCTTTTGAGT	2A1	0.0337	0.00006576
CCATTTGAGGATAATTCCTTTTGA	2A1	0.0336	0.00006556
CATTTGAGGATAATTCCTTTTGAG	2A1	0.0336	0.00006556
TTTTGAGTCCATTCGATGATTGTT	2A1	0.0335	0.00006535
CCTTTTGAGTCCATTCGATGATTG	2A1	0.0334	0.00006515
TCCATTTGAGGATAATTCCTTTTG	2A1	0.0334	0.00006515
CTTTATTTTCCATTCAATGAGGAT	2A1	0.0334	0.00006515
TTTATTTTCCATTCAATGAGGATT	2A1	0.0334	0.00006515
GGATAATTCCTTTTGAGTCCATTC	2A1	0.0334	0.00006515
TTATTTTCCATTCAATGAGGATTC	2A1	0.0333	0.00006495
CTTTTGAGTCCATTCGATGATTGT	2A1	0.0332	0.00006475
CCTTTATTTTCCATTCAATGAGGA	2A1	0.033	0.00006434
TATTTTCCATTCAATGAGGATTCC	2A1	0.0329	0.00006414
ATTCCATTTGAGGATAATTCCTTT	2A1	0.0328	0.00006394
TTCCATTTGAGGATAATTCCTTTT	2A1	0.0326	0.00006374
GATTCCATTTGAGGATAATTCCTT	2A1	0.0326	0.00006374
ATTTTCCATTCAATGAGGATTCCA	2A1	0.0323	0.00006313
TGATTCCATTTGAGGATAATTCCT	2A1	0.0323	0.00006313
ATTCCATTCGTTTCCATCCGGTGA	2A1	0.0308	0.00006011
GATTCCATTCGTTTCCATCCGGTG	2A1	0.0284	0.00005547
ATGATTCCATTCGTTTCCATCCGG	2A1	0.0282	0.00005507
TGATTCCATTCGTTTCCATCCGGT	2A1	0.0282	0.00005507
TTCGAGTCCATTCGACGATTCCAT	2A1	0.0281	0.00005486
ATTGCATTCGATGTTGATTCCATT	2A1	0.0271	0.00005285
GCATTCGATGTTGATTCCATTAGT	2A1	0.0271	0.00005285
GATTGCATTCGATGTTGATTCCAT	2A1	0.027	0.00005265
ATGGTGTTTCCATTCGATTGCATT	2A1	0.0269	0.00005244
TTGCATTCGATGTTGATTCCATTA	2A1	0.0269	0.00005244
TGGTGTTTCCATTCGATTGCATTC	2A1	0.0269	0.00005244
GATGGTGTTTCCATTCGATTGCAT	2A1	0.0267	0.00005204
ATTCGAGTCCATTCGACGATTCCA	2A1	0.0266	0.00005184
GTTTCCATTCGATTGCATTCGATG	2A1	0.0266	0.00005184
TCGATTGCATTCGATGTTGATTCC	2A1	0.0266	0.00005184
TTTCCATTCGATTGCATTCGATGT	2A1	0.0266	0.00005184
ATTCGATTGCATTCGATGTTGATT	2A1	0.0264	0.00005164
TTCGATTGCATTCGATGTTGATTC	2A1	0.0264	0.00005164
TGTTTCCATTCGATTGCATTCGAT	2A1	0.0263	0.00005144
CGATTGCATTCGATGTTGATTCCA	2A1	0.0263	0.00005144
GGTGTTTCCATTCGATTGCATTCG	2A1	0.0263	0.00005144
GTGTTTCCATTCGATTGCATTCGA	2A1	0.0263	0.00005144
TCCATTCGATTGCATTCGATGTTG	2A1	0.0262	0.00005123
TTCCATTCGATTGCATTCGATGTT	2A1	0.0262	0.00005123
CATTCGATTGCATTCGATGTTGAT	2A1	0.0261	0.00005103
CCATTCGATTGCATTCGATGTTGA	2A1	0.0261	0.00005103
TTTTCCATTCAATGAGGATTCCAT	2A1	0.0256	0.00005002
CAATTCAATACCAATTGATGATGG	2A1	0.0255	0.00004982
AATTCAATACCAATTGATGATGGT	2A1	0.0253	0.00004942
CATTCGAGTCCATTCGACGATTCC	2A1	0.025	0.00004881
GGTGATGATTCCATTCGATTCCGT	2A1	0.0241	0.0000472
CAATTTCATTCGGTGATTCCATTC	2A1	0.0235	0.0000468
ATCAATTTCATTCGGTGATTCCAT	2A1	0.0232	0.00004639
TCAATTTCATTCGGTGATTCCATT	2A1	0.023	0.00004599
CAATTCATTCGATGACCATTCCAA	2A1	0.0231	0.00004518
ATTCAATGAATCCATGTGATTCCA	2A1	0.0231	0.00004518
TTCAATGAATCCATGTGATTCCAT	2A1	0.023	0.00004498
CATTCAATGAATCCATGTGATTCC	2A1	0.023	0.00004498
CATTCGGTGATTCCATTCGAATCC	2A1	0.0225	0.00004458
TCATTCGGTGATTCCATTCGAATC	2A1	0.0225	0.00004458
TTCATTCGGTGATTCCATTCGAAT	2A1	0.0225	0.00004458
AATTCATTCGATGACCATTCCAAT	2A1	0.0227	0.00004438
TCAATGAATCCATGTGATTCCATT	2A1	0.0227	0.00004438
TTTCATTCGGTGATTCCATTCGAA	2A1	0.0224	0.00004438
ATTCATTCGATGACCATTCCAATC	2A1	0.0226	0.00004417
ATCCATGTGATTCCATTCTATGAT	2A1	0.0226	0.00004417
TCCATGTGATTCCATTCTATGATG	2A1	0.0226	0.00004417
CCATGTGATTCCATTCTATGATGA	2A1	0.0226	0.00004417
AATCCATGTGATTCCATTCTATGA	2A1	0.0226	0.00004417
TCTATTCGATTACATTCGATAATT	2A1	0.0225	0.00004397
TGTGATTCCATTCTATGATGATTC	2A1	0.0225	0.00004397
TCCATTCAATGAATCCATGTGATT	2A1	0.0225	0.00004397
GTGATTCCATTCTATGATGATTCC	2A1	0.0225	0.00004397
CATGTGATTCCATTCTATGATGAT	2A1	0.0225	0.00004397
ATGTGATTCCATTCTATGATGATT	2A1	0.0225	0.00004397
GAATCCATGTGATTCCATTCTATG	2A1	0.0225	0.00004397
TTCTATTCGATTACATTCGATAAT	2A1	0.0224	0.00004377
GATGATTCTATTCGATTACATTCG	2A1	0.0224	0.00004377
CATTCGATGACCATTCCAATCAAT	2A1	0.0224	0.00004377
TCATTCGATGACCATTCCAATCAA	2A1	0.0224	0.00004377
TTCATTCGATGACCATTCCAATCA	2A1	0.0224	0.00004377
CCATTCAATGAATCCATGTGATTC	2A1	0.0224	0.00004377
TTCCATTCAATGAATCCATGTGAT	2A1	0.0224	0.00004377
CGGTGATTCCATTCGAATCCATTC	2A1	0.0221	0.00004377
AATTTCATTCGGTGATTCCATTCG	2A1	0.0221	0.00004377
ATTTCATTCGGTGATTCCATTCGA	2A1	0.0221	0.00004377
TATTCGATTACATTCGATAATTCC	2A1	0.0223	0.00004357
CTATTCGATTACATTCGATAATTC	2A1	0.0223	0.00004357
TGAATCCATGTGATTCCATTCTAT	2A1	0.0223	0.00004357
ATGAATCCATGTGATTCCATTCTA	2A1	0.0223	0.00004357
AATGAATCCATGTGATTCCATTCT	2A1	0.0223	0.00004357
CAATGAATCCATGTGATTCCATTC	2A1	0.0223	0.00004357
ATTCTATTCGATTACATTCGATAA	2A1	0.0222	0.00004337
ATTCGATGACCATTCCAATCAATT	2A1	0.0222	0.00004337
CGGTGATGATTCCATTCGATTCCG	2A1	0.0221	0.00004337
TTCGATGACCATTCCAATCAATTC	2A1	0.0221	0.00004317
GATTCCATTCAATGAATCCATGTG	2A1	0.0221	0.00004317
ATTCCATTCAATGAATCCATGTGA	2A1	0.0221	0.00004317
GATTCTATTCGATTACATTCGATA	2A1	0.022	0.00004296
TGATTCTATTCGATTACATTCGAT	2A1	0.022	0.00004296
ATGATTCTATTCGATTACATTCGA	2A1	0.022	0.00004296
TGATTCCATTCAATGAATCCATGT	2A1	0.022	0.00004296
TCGATGACCATTCCAATCAATTCC	2A1	0.0219	0.00004276
ACCATTCCAATCAATTCCGTTCAA	2A1	0.0218	0.00004256
TTCCATTCGAGTCCATTCGACGAT	2A1	0.0201	0.00004236
GACCATTCCAATCAATTCCGTTCA	2A1	0.0216	0.00004216
ATGACCATTCCAATCAATTCCGTT	2A1	0.0216	0.00004216
CGATGACCATTCCAATCAATTCCG	2A1	0.0216	0.00004216
ATTCCATTCGAGTCCATTCGACGA	2A1	0.02	0.00004216
TGACCATTCCAATCAATTCCGTTC	2A1	0.0215	0.00004196
CCATTCGATGATTCTATTCGATTA	2A1	0.0214	0.00004175
TTCGATGATTCTATTCGATTACAT	2A1	0.0214	0.00004175
CGATGATTCTATTCGATTACATTC	2A1	0.0214	0.00004175
GATGACCATTCCAATCAATTCCGT	2A1	0.0214	0.00004175
GATGGCGTTTCCATTCGATTCCAT	2A1	0.021	0.00004175
TCGATGATTCTATTCGATTACATT	2A1	0.0213	0.00004155
CATTCGATGATTCTATTCGATTAC	2A1	0.0211	0.00004115
ATTCGATGATTCTATTCGATTACA	2A1	0.021	0.00004095
GTGATTCCATTCGAATCCATTCGA	2A1	0.0207	0.00004095
ATGGCGTTTCCATTCGATTCCATT	2A1	0.0205	0.00004075
GGTGATTCCATTCGAATCCATTCG	2A1	0.0204	0.00004034
TGGCGTTTCCATTCGATTCCATTC	2A1	0.0203	0.00004034
GGCGTTTCCATTCGATTCCATTCG	2A1	0.02	0.00003994
CGTTTCCATTCGATTCCATTCGAT	2A1	0.0199	0.00003994
CTTTCGATTCCATTCAATGATTCC	2A1	0.0198	0.00003933
GCGTTTCCATTCGATTCCATTCGA	2A1	0.0197	0.00003933
CCTTTCGATTCCATTCAATGATTC	2A1	0.0197	0.00003913
TTCATGATAATTCCATTCGTTTCC	2A1	0.0199	0.00003893
CATCCGGTGATGATTCCATTCGAT	2A1	0.0197	0.00003873
TCCGGTGATGATTCCATTCGATTC	2A1	0.0196	0.00003853
TCCTTTCGATTCCATTCAATGATT	2A1	0.0194	0.00003853
TTCCATCCGGTGATGATTCCATTC	2A1	0.0196	0.00003832
ATCCGGTGATGATTCCATTCGATT	2A1	0.0195	0.00003832
CCATTCGAGTCCATTCGACGATTC	2A1	0.0181	0.00003832
TCCATTCGAGTCCATTCGACGATT	2A1	0.018	0.00003812
TTTCCATCCGGTGATGATTCCATT	2A1	0.0194	0.00003792
GTTTCCATCCGGTGATGATTCCAT	2A1	0.0194	0.00003792
ATTCGTTTCCATCCGGTGATGATT	2A1	0.0194	0.00003792
TTAGATTCCATTTGATGATGATAC	2A1	0.0193	0.00003772
TAGATTCCATTTGATGATGATACC	2A1	0.0193	0.00003772
TCGATGGCGTTTCCATTCGATTCC	2A1	0.0193	0.00003772
TTTCGATTCCATTCAATGATTCCT	2A1	0.0191	0.00003772
ATTAGATTCCATTTGATGATGATA	2A1	0.0192	0.00003752
TTCGATGGCGTTTCCATTCGATTC	2A1	0.0192	0.00003752
TTCGTTTCCATCCGGTGACGATTC	2A1	0.0192	0.00003752
TTCGTTTCCATCCGGTGATGATTC	2A1	0.019	0.00003711
CGATGGCGTTTCCATTCGATTCCA	2A1	0.019	0.00003711
GATTCCATTTGATGATGATACCAT	2A1	0.0189	0.00003691
TCGTTTCCATCCGGTGATGATTCC	2A1	0.0189	0.00003691
AGATTCCATTTGATGATGATACCA	2A1	0.0188	0.00003671
CTCGAGTCCATTCGACGATTCCAT	2A1	0.0187	0.00003651
TCCATTCGTTTCCATCCGGTGACG	2A1	0.0187	0.00003651
CCATTTGATGATGATACCATTCGA	2A1	0.0186	0.00003631
ACCATTCCTTGATTGCATTCAATT	2A1	0.0186	0.00003631
TTCCATTCGTTTCCATCCGGTGAC	2A1	0.0186	0.00003631
CCATTCGTTTCCATCCGGTGACGA	2A1	0.0186	0.00003631
TTCCATTTGATGATGATACCATTC	2A1	0.0185	0.00003611
ATTCGTTTCCATCCGGTGACGATT	2A1	0.0185	0.00003611
TCCATTTGATGATGATACCATTCG	2A1	0.0184	0.0000359
CGTTTCCATCCGGTGATGATTCCA	2A1	0.0184	0.0000359
TTTGATGATGATACCATTCGATTC	2A1	0.0184	0.0000359
TTGATGATGATACCATTCGATTCC	2A1	0.0184	0.0000359
ATTTGATGATGATACCATTCGATT	2A1	0.0184	0.0000359
CCATTCCAATCAATTCCGTTCAAT	2A1	0.0184	0.0000359
CATTCGTTTCCATCCGGTGACGAT	2A1	0.0184	0.0000359
ATGATGATACCATTCGATTCCATT	2A1	0.0183	0.0000357
GATGATGATACCATTCGATTCCAT	2A1	0.0183	0.0000357
CAATCAATTCCGTTCAATGATTCC	2A1	0.0183	0.0000357
ATTCCAATCAATTCCGTTCAATGA	2A1	0.0183	0.0000357
GACCATTCCTTGATTGCATTCAAT	2A1	0.0183	0.0000357
CATTCCAATCAATTCCGTTCAATG	2A1	0.0183	0.0000357
TCCATCCGGTGATGATTCCATTCG	2A1	0.0182	0.0000355
TGATGATACCATTCGATTCCATTT	2A1	0.0182	0.0000355
CATTTGATGATGATACCATTCGAT	2A1	0.0182	0.0000355
TGATGATGATACCATTCGATTCCA	2A1	0.0182	0.0000355
CCAATCAATTCCGTTCAATGATTC	2A1	0.0182	0.0000355
TCCAATCAATTCCGTTCAATGATT	2A1	0.0182	0.0000355
TTCCAATCAATTCCGTTCAATGAT	2A1	0.0182	0.0000355
TTCGATTCCGTTGAATGTTTATTC	2A1	0.0182	0.0000355
ATTCGATTCCGTTGAATGTTTATT	2A1	0.018	0.0000351
TCGATTCCGTTGAATGTTTATTCC	2A1	0.018	0.0000351
CCGGTGATGATTCCATTCGATTCC	2A1	0.0178	0.0000349
CCATCCGGTGATGATTCCATTCGA	2A1	0.0178	0.00003469
TTATTCCATTCGAGTCCATTCGAC	2A1	0.0178	0.00003469
TATTCCATTCGAGTCCATTCGACG	2A1	0.0178	0.00003469
GTTTCCATCCGGTGACGATTCCAT	2A1	0.0178	0.00003469
TCGTTTCCATCCGGTGACGATTCC	2A1	0.0178	0.00003469
TCCTTGATTGCATTCAATTCATTC	2A1	0.0177	0.00003449
TTTCCATCCGGTGACGATTCCATT	2A1	0.0177	0.00003449
CGTTTCCATCCGGTGACGATTCCA	2A1	0.0177	0.00003449
ATGTTTATTCCACTCGAGTCCATT	2A1	0.0176	0.00003429
AATGTTTATTCCACTCGAGTCCAT	2A1	0.0176	0.00003429
AATCAATTCCGTTCAATGATTCCA	2A1	0.0175	0.00003409
TTCCTTGATTGCATTCAATTCATT	2A1	0.0175	0.00003409
TTATTCCACTCGAGTCCATTCGAC	2A1	0.0174	0.00003389
ATCAATTCCGTTCAATGATTCCAT	2A1	0.0173	0.00003369
CCTTGATTGCATTCAATTCATTCG	2A1	0.0173	0.00003369
TGTTTATTCCACTCGAGTCCATTC	2A1	0.0173	0.00003369
CATTGGATAATTCCGTTTGATTCC	2A1	0.0173	0.00003369
CATTCCTTGATTGCATTCAATTCA	2A1	0.0172	0.00003348
ATTCCTTGATTGCATTCAATTCAT	2A1	0.0172	0.00003348
TCCGGTGACGATTCCATTCGATTC	2A1	0.0172	0.00003348
TGATGATTTCTATCAATTTCATTC	2A1	0.0163	0.00003328
GATGATTTCTATCAATTTCATTCG	2A1	0.0163	0.00003328
CTTGATTGCATTCAATTCATTCGA	2A1	0.0169	0.00003308
CGAGTCCGTTCGATGATTCTTTTC	2A1	0.0169	0.00003308
CCGGTGACGATTCCATTCGATTCC	2A1	0.0169	0.00003308
CCATCCGGTGACGATTCCATTCGA	2A1	0.0169	0.00003308
TACATTCGATAATTCCATTCGATT	2A1	0.0168	0.00003288
ACATTCGATAATTCCATTCGATTG	2A1	0.0168	0.00003288
ATCCGGTGACGATTCCATTCGATT	2A1	0.0168	0.00003288
TCCATCCGGTGACGATTCCATTCG	2A1	0.0168	0.00003288
CATCCGGTGACGATTCCATTCGAT	2A1	0.0168	0.00003288
CCATTGGATAATTCCGTTTGATTC	2A1	0.0168	0.00003288
CCATTCCTTGATTGCATTCAATTC	2A1	0.0167	0.00003268
GATGATTCCACTGCATTCCATTTG	2A1	0.0167	0.00003268
ATGTGATGATTCCACTGCATTCCA	2A1	0.0167	0.00003268
TCGAGTCCGTTCGATGATTCTTTT	2A1	0.0167	0.00003268
TCCATTGGATAATTCCGTTTGATT	2A1	0.0167	0.00003268
GAGACCATTCCTTGATTGCATTCA	2A1	0.0166	0.00003248
TTCGAGTCCGTTCGATGATTCTTT	2A1	0.0165	0.00003227
AGACCATTCCTTGATTGCATTCAA	2A1	0.0165	0.00003227
TTCCATCCGGTGACGATTCCATTC	2A1	0.0165	0.00003227
TTCCATTGGATAATTCCGTTTGAT	2A1	0.0165	0.00003227
TGGATAATTCCGTTTGATTCCGTT	2A1	0.0165	0.00003227
TTGGATAATTCCGTTTGATTCCGT	2A1	0.0165	0.00003227
GGATAATTCCGTTTGATTCCGTTT	2A1	0.0165	0.00003227
TGTGATGATTCCACTGCATTCCAT	2A1	0.0164	0.00003207
GAGTCCGTTCGATGATTCTTTTCG	2A1	0.0164	0.00003207
AGTCCGTTCGATGATTCTTTTCGA	2A1	0.0164	0.00003207
GTCCGTTCGATGATTCTTTTCGAT	2A1	0.0163	0.00003187
GTGATGATTCCACTGCATTCCATT	2A1	0.0163	0.00003187
TGATGATTCCACTGCATTCCATTT	2A1	0.0163	0.00003187
TCTATGTGATGATTCCACTGCATT	2A1	0.0163	0.00003187
ATTCGAGTCCGTTCGATGATTCTT	2A1	0.0163	0.00003187
ATTGGATAATTCCGTTTGATTCCG	2A1	0.0163	0.00003187
CCATTTGATGATGATTTCTATCAA	2A1	0.0156	0.00003187
TCCATTTGATGATGATTTCTATCA	2A1	0.0156	0.00003187
TTCCATTTGATGATGATTTCTATC	2A1	0.0156	0.00003187
ATGATGATTTCTATCAATTTCATT	2A1	0.0156	0.00003187
CCATCTGATGATGATTCCTTTCGA	2A1	0.0162	0.00003167
TCCATCTGATGATGATTCCTTTCG	2A1	0.0162	0.00003167
TCCGTTCGATGATTCTTTTCGATT	2A1	0.0162	0.00003167
TCCACTCGAGTCCATTCGACGATT	2A1	0.0162	0.00003167
TTCCACTCGAGTCCATTCGACGAT	2A1	0.0162	0.00003167
TATGTGATGATTCCACTGCATTCC	2A1	0.0162	0.00003167
TTCTATGTGATGATTCCACTGCAT	2A1	0.0162	0.00003167
ATTCTATGTGATGATTCCACTGCA	2A1	0.0162	0.00003167
ATTCCATTGGATAATTCCGTTTGA	2A1	0.0162	0.00003167
TTCTATCAATTTCATTCGGTGATT	2A1	0.0157	0.00003167
ATTTGATGATGATTTCTATCAATT	2A1	0.0155	0.00003167
CATTTGATGATGATTTCTATCAAT	2A1	0.0155	0.00003167
GATGATGATTTCTATCAATTTCAT	2A1	0.0155	0.00003167
CTGATGATGATTCCTTTCGATTCC	2A1	0.0161	0.00003147
ATTTCCATCTGATGATGATTCCTT	2A1	0.0161	0.00003147
CATTTCCATCTGATGATGATTCCT	2A1	0.0161	0.00003147
TCATGATAATTCCATTCCTTTCAA	2A1	0.0161	0.00003147
CATGATAATTCCATTCCTTTCAAT	2A1	0.0161	0.00003147
ATTCCACTCGAGTCCATTCGACGA	2A1	0.0161	0.00003147
TATTCCACTCGAGTCCATTCGACG	2A1	0.0161	0.00003147
TTCGATTCTATGTGATGATTCCAC	2A1	0.0161	0.00003147
TTGAATGTTTATTCCACTCGAGTC	2A1	0.0161	0.00003147
GATTCCATTGGATAATTCCGTTTG	2A1	0.0161	0.00003147
CTATCAATTTCATTCGGTGATTCC	2A1	0.0156	0.00003147
TCTATCAATTTCATTCGGTGATTC	2A1	0.0156	0.00003147
ATTCCATTTGATGATGATTTCTAT	2A1	0.0155	0.00003147
ATGATTTCTATCAATTTCATTCGG	2A1	0.0154	0.00003147
TTTCCATCTGATGATGATTCCTTT	2A1	0.016	0.00003126
TTCCATCTGATGATGATTCCTTTC	2A1	0.016	0.00003126
TCTGATGATGATTCCTTTCGATTC	2A1	0.016	0.00003126
CATCTGATGATGATTCCTTTCGAT	2A1	0.016	0.00003126
ATGATAATTCCATTCCTTTCAATT	2A1	0.016	0.00003126
ATAATTCCATTCCTTTCAATTCGA	2A1	0.016	0.00003126
GTTCGATGATTCTTTTCGATTCCA	2A1	0.016	0.00003126
CGTTCGATGATTCTTTTCGATTCC	2A1	0.016	0.00003126
CCGTTCGATGATTCTTTTCGATTC	2A1	0.016	0.00003126
CTATGTGATGATTCCACTGCATTC	2A1	0.016	0.00003126
ATTCCGTTGAATGTTTATTCCACT	2A1	0.016	0.00003126
CATTCGATTCCGTTGAATGTTTAT	2A1	0.016	0.00003126
TTTCTATCAATTTCATTCGGTGAT	2A1	0.0155	0.00003126
GATTCCATTTGATGATGATTTCTA	2A1	0.0154	0.00003126
ATTTCTATCAATTTCATTCGGTGA	2A1	0.0154	0.00003126
TGATTTCTATCAATTTCATTCGGT	2A1	0.0154	0.00003126
GATTCCATTCGATTCCGTTGAATG	2A1	0.0159	0.00003106
ATCTGATGATGATTCCTTTCGATT	2A1	0.0159	0.00003106
CGATTCCATTGGATAATTCCGTTT	2A1	0.0159	0.00003106
TTCATGATAATTCCATTCCTTTCA	2A1	0.0159	0.00003106
TGATTCCACTGCATTCCATTTGGA	2A1	0.0159	0.00003106
TCGATTCTATGTGATGATTCCACT	2A1	0.0159	0.00003106
GATTCTATGTGATGATTCCACTGC	2A1	0.0159	0.00003106
GAATGTTTATTCCACTCGAGTCCA	2A1	0.0159	0.00003106
TGAATGTTTATTCCACTCGAGTCC	2A1	0.0159	0.00003106
GATTCCGTTGAATGTTTATTCCAC	2A1	0.0159	0.00003106
TATCAATTTCATTCGGTGATTCCA	2A1	0.0154	0.00003106
CGATTCCATTTGATGATGATTTCT	2A1	0.0153	0.00003106
GATTTCTATCAATTTCATTCGGTG	2A1	0.0153	0.00003106
TCGATTCCATTGGATAATTCCGTT	2A1	0.0158	0.00003086
CTCTTCGATTCCATTGGATAATTC	2A1	0.0158	0.00003086
TTCTCTTCGATTCCATTGGATAAT	2A1	0.0158	0.00003086
ATTTCATGATAATTCCATTCCTTT	2A1	0.0158	0.00003086
GATAATTCCATTCCTTTCAATTCG	2A1	0.0158	0.00003086
TGATAATTCCATTCCTTTCAATTC	2A1	0.0158	0.00003086
TTTGATGATGATTTCTATCAATTT	2A1	0.0151	0.00003086
TGATGATGATTTCTATCAATTTCA	2A1	0.0151	0.00003086
CTTCGATTCCATTGGATAATTCCG	2A1	0.0157	0.00003066
TCTTCGATTCCATTGGATAATTCC	2A1	0.0157	0.00003066
ATTCTCTTCGATTCCATTGGATAA	2A1	0.0157	0.00003066
TTTCATGATAATTCCATTCCTTTC	2A1	0.0157	0.00003066
CGATTCTATGTGATGATTCCACTG	2A1	0.0157	0.00003066
TTGATGATGATTTCTATCAATTTC	2A1	0.015	0.00003066
TTCGATTCCATTGGATAATTCCGT	2A1	0.0156	0.00003046
TCTCTTCGATTCCATTGGATAATT	2A1	0.0156	0.00003046
ATTCCACTGCATTCCATTTGGAGA	2A1	0.0156	0.00003046
CCACTCGAGTCCATTCGACGATTC	2A1	0.0156	0.00003046
CACTCGAGTCCATTCGACGATTCC	2A1	0.0156	0.00003046
GATTCCACTGCATTCCATTTGGAG	2A1	0.0156	0.00003046
CGATTCCGTTGAATGTTTATTCCA	2A1	0.0156	0.00003046
GATTCTCTTCGATTCCATTGGATA	2A1	0.0155	0.00003026
GATTACATTCGATAATTCCATTCG	2A1	0.0155	0.00003026
TTCCACTGCATTCCATTTGGAGAT	2A1	0.0155	0.00003026
ACTCGAGTCCATTCGACGATTCCA	2A1	0.0155	0.00003026
TTCCGTTGAATGTTTATTCCACTC	2A1	0.0155	0.00003026
TGATTCTCTTCGATTCCATTGGAT	2A1	0.0154	0.00003005
CTCGATGTTGATTCCATTAGTTTC	2A1	0.0154	0.00003005
TCGATTACATTCGATAATTCCATT	2A1	0.0153	0.00002985
ACTCGATGTTGATTCCATTAGTTT	2A1	0.0153	0.00002985
CCATTCGATTCCGTTGAATGTTTA	2A1	0.0153	0.00002985
TCCGTTGAATGTTTATTCCACTCG	2A1	0.0153	0.00002985
ATGATTCTCTTCGATTCCATTGGA	2A1	0.0152	0.00002965
TCCACTGCATTCCATTTGGAGATG	2A1	0.0152	0.00002965
ATGATTCCACTGCATTCCATTTGG	2A1	0.0152	0.00002965
GCATTCCATTTGGAGATGGTTCCA	2A1	0.0152	0.00002965
CACTCGATGTTGATTCCATTAGTT	2A1	0.0152	0.00002965
CGTTGAATGTTTATTCCACTCGAG	2A1	0.0152	0.00002965
CCGTTGAATGTTTATTCCACTCGA	2A1	0.0152	0.00002965
CGATTACATTCGATAATTCCATTC	2A1	0.0151	0.00002945
TTACATTCGATAATTCCATTCGAT	2A1	0.0151	0.00002945
ATTACATTCGATAATTCCATTCGA	2A1	0.0151	0.00002945
CCACTGCATTCCATTTGGAGATGG	2A1	0.015	0.00002925
TGCATTCCATTTGGAGATGGTTCC	2A1	0.015	0.00002925
ACTGCATTCCATTTGGAGATGGTT	2A1	0.015	0.00002925
TCCATTCGATTCCGTTGAATGTTT	2A1	0.015	0.00002925
TTCCATTCGATTCCGTTGAATGTT	2A1	0.015	0.00002925
GATGATTCTCTTCGATTCCATTGG	2A1	0.0149	0.00002905
CACTGCATTCCATTTGGAGATGGT	2A1	0.0149	0.00002905
CGATGATTCTCTTCGATTCCATTG	2A1	0.0148	0.00002884
CTGCATTCCATTTGGAGATGGTTC	2A1	0.0148	0.00002884
ATTCCATTCGATTCCGTTGAATGT	2A1	0.0148	0.00002884
ATAATTCCGTTTGATTCCTTTTGA	2A1	0.0147	0.00002864
GTTGAATGTTTATTCCACTCGAGT	2A1	0.0146	0.00002844
ATAATGATTCCATTCGAGACCACT	2A1	0.0145	0.00002824
TAATGATTCCATTCGAGACCACTC	2A1	0.0145	0.00002824
GATAATTCCGTTTGATTCCTTTTG	2A1	0.0144	0.00002804
GATAATGATTCCATTCGAGACCAC	2A1	0.0143	0.00002784
CCATTCGAGACCACTCGATGATTC	2A1	0.0142	0.00002763
AATGATTCCATTCGAGACCACTCG	2A1	0.0142	0.00002763
CGATTCCATTCGATTCCGTTGAAT	2A1	0.0139	0.00002723
TGACGATTCCATTCGATTCCGTTG	2A1	0.0138	0.00002703
ACGATTCCATTCGATTCCGTTGAA	2A1	0.0138	0.00002703
TTCGATAATTCCGTTTGATTCCTT	2A1	0.0137	0.00002683
GTGACGATTCCATTCGATTCCGTT	2A1	0.0137	0.00002683
GACGATTCCATTCGATTCCGTTGA	2A1	0.0137	0.00002683
TCGATAATTCCGTTTGATTCCTTT	2A1	0.0136	0.00002663
ATTCGATAATTCCGTTTGATTCCT	2A1	0.0136	0.00002663
TTCCATTCGATTTCATTGACTATT	2A1	0.0136	0.00002663
CTCGATGATTCTATTCAATTCCAT	2A1	0.0136	0.00002663
TCCATTCGATTTCATTGACTATTC	2A1	0.0135	0.00002642
CACTCGATGATTCTATTCAATTCC	2A1	0.0135	0.00002642
CGATAATTCCGTTTGATTCCTTTT	2A1	0.0134	0.00002622
CCATTCGATTTCATTGACTATTCC	2A1	0.0134	0.00002622
CGAGACCATTCCTTGATTGCATTC	2A1	0.0134	0.00002622
ACTCGATGATTCTATTCAATTCCA	2A1	0.0134	0.00002622
CCACTCGATGATTCTATTCAATTC	2A1	0.0134	0.00002622
ACCACTCGATGATTCTATTCAATT	2A1	0.0133	0.00002602
GACCACTCGATGATTCTATTCAAT	2A1	0.0133	0.00002602
AGACCACTCGATGATTCTATTCAA	2A1	0.0133	0.00002602
CTTTGATGTTGATTCCATTCGAGT	2A1	0.0132	0.00002582
CCTTTGATGTTGATTCCATTCGAG	2A1	0.0132	0.00002582
TCGAGACCATTCCTTGATTGCATT	2A1	0.0132	0.00002582
GCATTCGAGACCATTCGTTGATTG	2A1	0.0132	0.00002582
CGATTTCATTGACTATTCCATTCC	2A1	0.0131	0.00002562
TCGATTTCATTGACTATTCCATTC	2A1	0.0131	0.00002562
TTTCCATTCGATTTCATTGACTAT	2A1	0.0131	0.00002562
GTTTCCATTCGATTTCATTGACTA	2A1	0.0131	0.00002562
CATTCGAGACCACTCGATGATTCT	2A1	0.0131	0.00002562
CCATTCCATTCCATTTGGAGGCGG	2A1	0.0131	0.00002562
TTCGATTTCATTGACTATTCCATT	2A1	0.013	0.00002542
CATTCGATTTCATTGACTATTCCA	2A1	0.013	0.00002542
ATTCGAGACCATTCCTTGATTGCA	2A1	0.013	0.00002542
CCATTCGAGACCATTCCTTGATTG	2A1	0.013	0.00002542
CGGTGACGATTCCATTCGATTCCG	2A1	0.013	0.00002542
GGTGACGATTCCATTCGATTCCGT	2A1	0.013	0.00002542
TCGAGACCACTCGATGATTCTATT	2A1	0.013	0.00002542
CGAGACCACTCGATGATTCTATTC	2A1	0.013	0.00002542
ATCCATTGCATTCCATTCGGTGAT	2A1	0.013	0.00002542
TGATAATTCCGTTTGATTCCGTTT	2A1	0.0129	0.00002521
ATTCGATTTCATTGACTATTCCAT	2A1	0.0129	0.00002521
TAATTCCGTTTGATTCCCTTTGAT	2A1	0.0129	0.00002521
TTCCGTTTGATTCCCTTTGATGTT	2A1	0.0129	0.00002521
TTCGAGACCATTCCTTGATTGCAT	2A1	0.0129	0.00002521
TCCATTCGAGACCATTCCTTGATT	2A1	0.0129	0.00002521
CATTCGAGACCATTCCTTGATTGC	2A1	0.0129	0.00002521
GGAGGCGGTTCCATTCGAGACCAT	2A1	0.0129	0.00002521
GAGACCACTCGATGATTCTATTCA	2A1	0.0129	0.00002521
TTCGAGACCACTCGATGATTCTAT	2A1	0.0129	0.00002521
CCATTCCATTTGGAGGCGGTTCCA	2A1	0.0129	0.00002521
ATTCGAGACCACTCGATGATTCTA	2A1	0.0129	0.00002521
TGCATTCGAGACCATTCGTTGATT	2A1	0.0129	0.00002521
AATCCATTGCATTCCATTCGGTGA	2A1	0.0129	0.00002521
ATTCCATTCCATTTGGAGGCGGTT	2A1	0.0129	0.00002521
CATTCCATTCCATTTGGAGGCGGT	2A1	0.0129	0.00002521
ATTCCATTTGGAGGTGGTTGCATT	2A1	0.0129	0.00002521
TTGGAGGCGGTTCCATTCGAGACC	2A1	0.0129	0.00002521
TCCATTCCATTTGGAGGCGGTTCC	2A1	0.0129	0.00002521
TTCCATTCCATTTGGAGGCGGTTC	2A1	0.0129	0.00002521
CATTCCATTTGGAGGTGGTTGCAT	2A1	0.0129	0.00002521
TTCCATTTGGAGGTGGTTGCATTC	2A1	0.0129	0.00002521
ATAATTCCGTTTGATTCCCTTTGA	2A1	0.0128	0.00002501
TTCCATTCGAGACCATTCCTTGAT	2A1	0.0128	0.00002501
AATTCAATACCAATTGATGATGTT	2A1	0.0128	0.00002501
GAGGCGGTTCCATTCGAGACCATT	2A1	0.0128	0.00002501
AGGCGGTTCCATTCGAGACCATTC	2A1	0.0128	0.00002501
CGGTTCCATTCGAGACCATTCGTT	2A1	0.0128	0.00002501
TGGAGGCGGTTCCATTCGAGACCA	2A1	0.0128	0.00002501
CATTCCATTTGGAGGCGGTTCCAT	2A1	0.0128	0.00002501
TAATCCATTGCATTCCATTCGGTG	2A1	0.0128	0.00002501
TCCATTTGATGATTCTCTTCGATT	2A1	0.0127	0.00002481
GTCCATTTGATGATTCTCTTCGAT	2A1	0.0127	0.00002481
CAATTCAATACCAATTGATGATGT	2A1	0.0127	0.00002481
TCCATTCCATTTGGAGGTGGTTGC	2A1	0.0127	0.00002481
ATTCCATTTGGAGGCGGTTCCATT	2A1	0.0127	0.00002481
TTTGGAGGCGGTTCCATTCGAGAC	2A1	0.0127	0.00002481
CCATTCCATTTGGAGGTGGTTGCA	2A1	0.0127	0.00002481
TTGGAGGTGGTTGCATTCGAGACC	2A1	0.0127	0.00002481
CCATTTGGAGGTGGTTGCATTCGA	2A1	0.0127	0.00002481
TTCCATTCCATTTGGAGGTGGTTG	2A1	0.0127	0.00002481
ATTTGGAGGCGGTTCCATTCGAGA	2A1	0.0127	0.00002481
CATTTGGAGGTGGTTGCATTCGAG	2A1	0.0127	0.00002481
TTTGGAGGTGGTTGCATTCGAGAC	2A1	0.0127	0.00002481
GATTCCCTTTGATGTTGATTCCAT	2A1	0.0126	0.00002461
TGATTCCCTTTGATGTTGATTCCA	2A1	0.0126	0.00002461
TTGATTCCCTTTGATGTTGATTCC	2A1	0.0126	0.00002461
AATTCCGTTTGATTCCCTTTGATG	2A1	0.0126	0.00002461
TGCATTCCATTCGGTGATTCCATT	2A1	0.0126	0.00002461
ATTGCATTCCATTCGGTGATTCCA	2A1	0.0126	0.00002461
GGCGGTTCCATTCGAGACCATTCG	2A1	0.0126	0.00002461
TGGAGGTGGTTGCATTCGAGACCA	2A1	0.0126	0.00002461
CCATTTGGAGGCGGTTCCATTCGA	2A1	0.0126	0.00002461
ATTTGGAGGTGGTTGCATTCGAGA	2A1	0.0126	0.00002461
TCCATTTGGAGGTGGTTGCATTCG	2A1	0.0126	0.00002461
TTGCATTCGAGACCATTCGTTGAT	2A1	0.0126	0.00002461
TTAATCCATTGCATTCCATTCGGT	2A1	0.0126	0.00002461
ATTAATCCATTGCATTCCATTCGG	2A1	0.0126	0.00002461
GTTGCATTCGAGACCATTCGTTGA	2A1	0.0126	0.00002461
TCGAGTCCATTTGATGATTCTCTT	2A1	0.0125	0.00002441
AGTCCATTTGATGATTCTCTTCGA	2A1	0.0125	0.00002441
GAGTCCATTTGATGATTCTCTTCG	2A1	0.0125	0.00002441
ATTCCCTTTGATGTTGATTCCATT	2A1	0.0125	0.00002441
ATTCCGTTTGATTCCCTTTGATGT	2A1	0.0125	0.00002441
TTTGATTCCCTTTGATGTTGATTC	2A1	0.0125	0.00002441
TTGCATTCCATTCGGTGATTCCAT	2A1	0.0125	0.00002441
CATTGCATTCCATTCGGTGATTCC	2A1	0.0125	0.00002441
GCGGTTCCATTCGAGACCATTCGT	2A1	0.0125	0.00002441
GGAGGTGGTTGCATTCGAGACCAT	2A1	0.0125	0.00002441
CATTTGGAGGCGGTTCCATTCGAG	2A1	0.0125	0.00002441
TTCCATTTGGAGGCGGTTCCATTC	2A1	0.0125	0.00002441
GAGGTGGTTGCATTCGAGACCATT	2A1	0.0125	0.00002441
TCCATTTGGAGGCGGTTCCATTCG	2A1	0.0125	0.00002441
ATTCGAGTCCATTTGATGATTCTC	2A1	0.0123	0.000024
TTCGAGTCCATTTGATGATTCTCT	2A1	0.0123	0.000024
GATAATTCCGTTTGATTCCCTTTG	2A1	0.0123	0.000024
CCGTTTGATTCCCTTTGATGTTGA	2A1	0.0123	0.000024
TCCGTTTGATTCCCTTTGATGTTG	2A1	0.0123	0.000024
GTTTGATTCCCTTTGATGTTGATT	2A1	0.0123	0.000024
CGTTTGATTCCCTTTGATGTTGAT	2A1	0.0122	0.0000238
TCCATTGCATTCCATTCGGTGATT	2A1	0.0122	0.0000238
CCATTGCATTCCATTCGGTGATTC	2A1	0.0122	0.0000238
CGAGTCCATTTGATGATTCTCTTC	2A1	0.0121	0.0000236
TCCATTTGATAATTCCGTTTGATT	2A1	0.012	0.0000234
CATTTGATAATTCCGTTTGATTCC	2A1	0.012	0.0000234
CCATTTGATAATTCCGTTTGATTC	2A1	0.012	0.0000234
TTCCATTTGATAATTCCGTTTGAT	2A1	0.012	0.0000234
GGTTGCATTCGAGACCATTCGTTG	2A1	0.012	0.0000234
ATTCCATTTGATAATTCCGTTTGA	2A1	0.0119	0.0000232
TTCCATTCGGTGATTCCATTCGAG	2A1	0.0119	0.0000232
GTTCCATTCGAGACCATTCCTTGA	2A1	0.0119	0.0000232
TTCCATTCCATTCCATTTGGAGGC	2A1	0.0119	0.0000232
TCCGTTCGATTCCATTTGATGATG	2A1	0.0118	0.00002299
CATTCGGTGATTCCATTCGAGTCC	2A1	0.0118	0.00002299
TCCATTCGGTGATTCCATTCGAGT	2A1	0.0118	0.00002299
CCATTCGGTGATTCCATTCGAGTC	2A1	0.0118	0.00002299
GTGGTTGCATTCGAGACCATTCGT	2A1	0.0118	0.00002299
GGTGGTTGCATTCGAGACCATTCG	2A1	0.0118	0.00002299
AGGTGGTTGCATTCGAGACCATTC	2A1	0.0118	0.00002299
GGTTCCATTCGAGACCATTCCTTG	2A1	0.0117	0.00002279
TCCATTCCATTCCATTTGGAGGCG	2A1	0.0117	0.00002279
AAAGATTCCATTCGAGTCCATTCA	2A1	0.0116	0.00002259
TAAAGATTCCATTCGAGTCCATTC	2A1	0.0116	0.00002259
CATTCAAATCCATTCGATGATGAG	2A1	0.0116	0.00002259
ATTCAAATCCATTCGATGATGAGT	2A1	0.0116	0.00002259
CATTCCATTCGGTGATTCCATTCG	2A1	0.0116	0.00002259
GCATTCCATTCGGTGATTCCATTC	2A1	0.0116	0.00002259
TGGTTGCATTCGAGACCATTCGTT	2A1	0.0116	0.00002259
ATTCGAATCCATTTGATGATGATT	2A1	0.0115	0.00002239
TCGATTCCATTTGATGACGATTCC	2A1	0.0115	0.00002239
GGTGTTTCCATTCGATTCCATTTG	2A1	0.0115	0.00002239
ATGATGATTCCTTTCAATTCCGTT	2A1	0.0115	0.00002239
GATGATGATTCCTTTCAATTCCGT	2A1	0.0115	0.00002239
TGGTTCCATTCGAGACCATTCCTT	2A1	0.0115	0.00002239
AAGATTCCATTCGAGTCCATTCAA	2A1	0.0114	0.00002219
TCCATTCAATAATGATTCCATTCC	2A1	0.0114	0.00002219
TCAAGTCCATTTGATGATTCCATC	2A1	0.0114	0.00002219
CCATTCAATAATGATTCCATTCCA	2A1	0.0114	0.00002219
GTGTTTCCATTCGATTCCATTTGA	2A1	0.0114	0.00002219
ATTTCATCTGATTCCATTTGATGA	2A1	0.0114	0.00002219
TTTGATGATGATTTCATCTGATTC	2A1	0.0114	0.00002219
TTTCATCTGATTCCATTTGATGAT	2A1	0.0114	0.00002219
TTTTAGATACCATTTGATGATGAT	2A1	0.0114	0.00002219
TTTAGATACCATTTGATGATGATT	2A1	0.0114	0.00002219
CAAGTCCATTTGATGATTCCATCT	2A1	0.0113	0.00002199
TCAATAATGATTCCATTCCAGTCC	2A1	0.0113	0.00002199
ATTCAATAATGATTCCATTCCAGT	2A1	0.0113	0.00002199
CAATAATGATTCCATTCCAGTCCA	2A1	0.0113	0.00002199
AGTGATGATTCCATTCATTTCCAT	2A1	0.0113	0.00002199
TTCCATTTGATGTTGATTCCATTA	2A1	0.0113	0.00002199
TGGTGTTTCCATTCGATTCCATTT	2A1	0.0113	0.00002199
AGTCCATTCGATGATTCTCTTTGA	2A1	0.0113	0.00002199
GAGTCCATTCGATGATTCTCTTTG	2A1	0.0113	0.00002199
TCAAGTCCATTCAATGATTCCATC	2A1	0.0113	0.00002199
TCCATTCGAGACCATTCGTTGATG	2A1	0.0113	0.00002199
CCATTCGAGACCATTCGTTGATGG	2A1	0.0113	0.00002199
TGATTCCTTTCAATTCCGTTTGAT	2A1	0.0113	0.00002199
CATTCGAGACCATTCGTTGATGGC	2A1	0.0113	0.00002199
TTGATGTTGATTCCATTAGTTTCC	2A1	0.0113	0.00002199
TGATGTTGATTCCATTAGTTTCCA	2A1	0.0113	0.00002199
TTCATCTGATTCCATTTGATGATT	2A1	0.0113	0.00002199
TTGATGATGATTTCATCTGATTCC	2A1	0.0113	0.00002199
TCATCTGATTCCATTTGATGATTC	2A1	0.0113	0.00002199
GATTTCATCTGATTCCATTTGATG	2A1	0.0113	0.00002199
CCATTTGATGATGATTTCATCTGA	2A1	0.0113	0.00002199
ATTCGATTCCATTTGATGACGATT	2A1	0.0112	0.00002178
TTCAATAATGATTCCATTCCAGTC	2A1	0.0112	0.00002178
CAAGTCCATTCAATGATTCCATCT	2A1	0.0112	0.00002178
AGACCATTCGTTGATGGCATTCAA	2A1	0.0112	0.00002178
GATTCCTTTCAATTCCGTTTGATG	2A1	0.0112	0.00002178
GATGATGATTTCATCTGATTCCAT	2A1	0.0112	0.00002178
ATGATTTCATCTGATTCCATTTGA	2A1	0.0112	0.00002178
ATTTGATGATGATTTCATCTGATT	2A1	0.0112	0.00002178
TGATGATGATTTCATCTGATTCCA	2A1	0.0112	0.00002178
CATTTGATGATGATTTCATCTGAT	2A1	0.0112	0.00002178
TGATTTCATCTGATTCCATTTGAT	2A1	0.0112	0.00002178
TGATGATTTCATCTGATTCCATTT	2A1	0.0112	0.00002178
AGATTCCATTCGAGTCCATTCAAT	2A1	0.0111	0.00002158
TTTCAATTCGATGGCGTTTCCATT	2A1	0.0111	0.00002158
ATTCAGTGATGATTCCATTCATTT	2A1	0.0111	0.00002158
AATAATGATTCCATTCCAGTCCAT	2A1	0.0111	0.00002158
TTCAGTGATGATTCCATTCATTTC	2A1	0.0111	0.00002158
CATTCAATAATGATTCCATTCCAG	2A1	0.0111	0.00002158
TCAGTGATGATTCCATTCATTTCC	2A1	0.0111	0.00002158
CAGTGATGATTCCATTCATTTCCA	2A1	0.0111	0.00002158
ATTTGATAATTCCGTTTGATTCCG	2A1	0.0111	0.00002158
CATTCAATGTTGATTCCATTAGTT	2A1	0.0111	0.00002158
CAATGTTGATTCCATTAGTTTCCA	2A1	0.0111	0.00002158
GAGACCATTCGTTGATGGCATTCA	2A1	0.0111	0.00002158
TGATGATGATTCCTTTCAATTCCG	2A1	0.0111	0.00002158
TCGTTGATGGCATTCAATTCATTC	2A1	0.0111	0.00002158
CATTTGATGTTGATTCCATTAGTT	2A1	0.0111	0.00002158
ATTTGATGTTGATTCCATTAGTTT	2A1	0.0111	0.00002158
TTCCATAATTCTATTCGAATCCAT	2A1	0.0111	0.00002158
GATGGTTCCATTCGAGACCATTCC	2A1	0.0111	0.00002158
ATGGTTCCATTCGAGACCATTCCT	2A1	0.0111	0.00002158
ATGATGATTTCATCTGATTCCATT	2A1	0.0111	0.00002158
GTTTCAATTCGATGGCGTTTCCAT	2A1	0.011	0.00002138
TAATGATTCCATTCCAGTCCATTC	2A1	0.011	0.00002138
CCATTCAGTGATGATTCCATTCAT	2A1	0.011	0.00002138
AAGTCCATTTGATGATTCCATCTG	2A1	0.011	0.00002138
CATTCAGTGATGATTCCATTCATT	2A1	0.011	0.00002138
ATAATGATTCCATTCCAGTCCATT	2A1	0.011	0.00002138
TCAATGTTGATTCCATTAGTTTCC	2A1	0.011	0.00002138
TTCAATGTTGATTCCATTAGTTTC	2A1	0.011	0.00002138
ATTCAATGTTGATTCCATTAGTTT	2A1	0.011	0.00002138
AAGTCCATTCAATGATTCCATCTG	2A1	0.011	0.00002138
GACCATTCGTTGATGGCATTCAAT	2A1	0.011	0.00002138
AATGTTGATTCCATTAGTTTCCAT	2A1	0.011	0.00002138
ACCATTCGTTGATGGCATTCAATT	2A1	0.011	0.00002138
TTCCTTTCAATTCCGTTTGATGAC	2A1	0.011	0.00002138
ATTCCTTTCAATTCCGTTTGATGA	2A1	0.011	0.00002138
TTCGAGACCATTCGTTGATGGCAT	2A1	0.011	0.00002138
ATTCGAGACCATTCGTTGATGGCA	2A1	0.011	0.00002138
CGAGACCATTCGTTGATGGCATTC	2A1	0.011	0.00002138
TCGAGACCATTCGTTGATGGCATT	2A1	0.011	0.00002138
AATTCGATGGCGTTTCCATTCGAT	2A1	0.011	0.00002138
GTTTCCATTCGATTCCACTCGATG	2A1	0.011	0.00002138
TTTGATGTTGATTCCATTAGTTTC	2A1	0.011	0.00002138
TCCATAATTCTATTCGAATCCATT	2A1	0.011	0.00002138
ATTTGATAAATCCATTTGATTCCA	2A1	0.011	0.00002138
ATAATTCTATTCGAATCCATTTGA	2A1	0.011	0.00002138
GATGATTTCATCTGATTCCATTTG	2A1	0.011	0.00002138
TCCATTCAGTGATGATTCCATTCA	2A1	0.0108	0.00002118
GATTCCATTTGATAATTCCGTTTG	2A1	0.0108	0.00002118
CGAGTCCATTCGATGATTCTCTTT	2A1	0.0108	0.00002118
GATGATTCCATTCAATGATGTTTC	2A1	0.0108	0.00002118
TTTCCATTCGATTCCATTTGATGT	2A1	0.0108	0.00002118
TCCTTTCAATTCCGTTTGATGACA	2A1	0.0108	0.00002118
ATGATTCCTTTCAATTCCGTTTGA	2A1	0.0108	0.00002118
TTCAATTCGATGGCGTTTCCATTC	2A1	0.0108	0.00002118
CTCGATGATTCCATTCAATGATGT	2A1	0.0108	0.00002118
TCAATTCGATGGCGTTTCCATTCG	2A1	0.0108	0.00002118
CAATTCGATGGCGTTTCCATTCGA	2A1	0.0108	0.00002118
TTCGTTGATGGCATTCAATTCATT	2A1	0.0108	0.00002118
ATTCGATGGCGTTTCCATTCGATT	2A1	0.0108	0.00002118
TGTTTCCATTCGATTCCACTCGAT	2A1	0.0108	0.00002118
TTTGATAAATCCATTTGATTCCAT	2A1	0.0108	0.00002118
TATTCGTTTCCATCCGGTGATGAT	2A1	0.0108	0.00002118
TTCTATTCGATTCCATTTGATGAC	2A1	0.0108	0.00002118
CCATAATTCTATTCGAATCCATTT	2A1	0.0108	0.00002118
TAATTCTATTCGAATCCATTTGAT	2A1	0.0108	0.00002118
TCCATTTGATGTTGATTCCATTAG	2A1	0.0107	0.00002098
TTTGATAATTCCGTTTGATTCCGT	2A1	0.0107	0.00002098
TCCATTCCATTAGATGGTTCCATT	2A1	0.0107	0.00002098
TGATAATTCCATTCGTTTCCATTC	2A1	0.0107	0.00002098
ATGATAATTCCATTCGTTTCCATT	2A1	0.0107	0.00002098
ATGATTCCATTCAATGATGTTTCC	2A1	0.0107	0.00002098
GATGATTCCTTTCAATTCCGTTTG	2A1	0.0107	0.00002098
TGATGATTCCTTTCAATTCCGTTT	2A1	0.0107	0.00002098
TCGATGATTCCATTCAATGATGTT	2A1	0.0107	0.00002098
CGATGATTCCATTCAATGATGTTT	2A1	0.0107	0.00002098
CCATTCGTTGATGGCATTCAATTC	2A1	0.0107	0.00002098
AATTCTATTCGAATCCATTTGATG	2A1	0.0107	0.00002098
CCATTTGATGTTGATTCCATTAGT	2A1	0.0107	0.00002098
CATTTGATAAATCCATTTGATTCC	2A1	0.0107	0.00002098
TGATAAATCCATTTGATTCCATTT	2A1	0.0107	0.00002098
TTCGATGATGACTCTATTCGTTTC	2A1	0.0107	0.00002098
TCGATGATGACTCTATTCGTTTCC	2A1	0.0107	0.00002098
TCTATTCGATTCCATTTGATGACG	2A1	0.0107	0.00002098
ATTCGATGATGACTCTATTCGTTT	2A1	0.0107	0.00002098
TCATGATTCCATTCGATTCCATTC	2A1	0.0106	0.00002078
TTCGATTCCATTTGATGACGATTC	2A1	0.0106	0.00002078
TCGTTTCAATTCGATGGCGTTTCC	2A1	0.0106	0.00002078
TTCGTTTCAATTCGATGGCGTTTC	2A1	0.0106	0.00002078
ATTCAATGATGTTTCCATTCGATT	2A1	0.0106	0.00002078
CATTCCATTAGATGGTTCCATTCG	2A1	0.0106	0.00002078
CCATTCCATTAGATGGTTCCATTC	2A1	0.0106	0.00002078
ATGATGTTTCCATTCGATTTCATT	2A1	0.0106	0.00002078
CATGATAATTCCATTCGTTTCCAT	2A1	0.0106	0.00002078
TCTATTCGAATCCATTTGATGATG	2A1	0.0106	0.00002078
CTATTCGAATCCATTTGATGATGA	2A1	0.0106	0.00002078
TATTCGAATCCATTTGATGATGAT	2A1	0.0106	0.00002078
TTGATAAATCCATTTGATTCCATT	2A1	0.0106	0.00002078
CATAATTCTATTCGAATCCATTTG	2A1	0.0106	0.00002078
TCCATTTGATGATGATTTCATCTG	2A1	0.0106	0.00002078
CTATTCGATTCCATTTGATGACGA	2A1	0.0106	0.00002078
CGTTTCAATTCGATGGCGTTTCCA	2A1	0.0105	0.00002057
CATTCAATGATGTTTCCATTCGAT	2A1	0.0105	0.00002057
CAATTTCATGATAATTCCATTCCT	2A1	0.0105	0.00002057
TCAATTTCATGATAATTCCATTCC	2A1	0.0105	0.00002057
TTGATAATTCCGTTTGATTCCGTT	2A1	0.0105	0.00002057
TGATGTTTCCATTCGATTTCATTG	2A1	0.0105	0.00002057
CCATTCAATGTTGATTCCATTAGT	2A1	0.0105	0.00002057
CAATGATGTTTCCATTCGATTTCA	2A1	0.0105	0.00002057
CCTTTCAATTCCGTTTGATGACAA	2A1	0.0105	0.00002057
TTCAATTCCGTTTGATGACAATTC	2A1	0.0105	0.00002057
TTTCAATTCCGTTTGATGACAATT	2A1	0.0105	0.00002057
AATGATGTTTCCATTCGATTTCAT	2A1	0.0105	0.00002057
TCAATGATGTTTCCATTCGATTTC	2A1	0.0105	0.00002057
TTCAATGATGTTTCCATTCGATTT	2A1	0.0105	0.00002057
CGATGATGACTCTATTCGTTTCCA	2A1	0.0105	0.00002057
ATGATGACTCTATTCGTTTCCATC	2A1	0.0105	0.00002057
GATGATGACTCTATTCGTTTCCAT	2A1	0.0105	0.00002057
TGATGACTCTATTCGTTTCCATCC	2A1	0.0105	0.00002057
AATGATTCCATTCAAGACCATTCG	2A1	0.0104	0.00002037
TTCCATTCCATTAGATGGTTCCAT	2A1	0.0104	0.00002037
ATTCGGTGATTCCATTCGAGTCCA	2A1	0.0104	0.00002037
ATTCGTTTCCATCCGATGATGACT	2A1	0.0104	0.00002037
GATGTTTCCATTCGATTTCATTGA	2A1	0.0104	0.00002037
TCCATTCAATGTTGATTCCATTAG	2A1	0.0104	0.00002037
CTTTCAATTCCGTTTGATGACAAT	2A1	0.0104	0.00002037
GATGACTCTATTCGTTTCCATCCG	2A1	0.0104	0.00002037
TCTATTCGTTTCCATCCGGTGATG	2A1	0.0104	0.00002037
TATTCGATTCCATTTGATGACGAT	2A1	0.0104	0.00002037
GACTCTATTCGTTTCCATCCGGTG	2A1	0.0104	0.00002037
TGACTCTATTCGTTTCCATCCGGT	2A1	0.0104	0.00002037
CTATTCGTTTCCATCCGGTGATGA	2A1	0.0104	0.00002037
TCCATTCCATTCCATTAGATGGTT	2A1	0.0103	0.00002017
CCATTCCATTCCATTAGATGGTTC	2A1	0.0103	0.00002017
TGATTCCATTCAATGATGTTTCCA	2A1	0.0103	0.00002017
CATTCCATTCCATTAGATGGTTCC	2A1	0.0103	0.00002017
ATTCCATTCCATTAGATGGTTCCA	2A1	0.0103	0.00002017
TTCGGTGATTCCATTCGAGTCCAT	2A1	0.0103	0.00002017
CATTCGTTTCCATCCGATGATGAC	2A1	0.0103	0.00002017
TCGGTGATTCCATTCGAGTCCATT	2A1	0.0103	0.00002017
ATGTTTCCATTCGATTTCATTGAC	2A1	0.0103	0.00002017
CATTCCATAATTCTATTCGAATCC	2A1	0.0103	0.00002017
CTCTATTCGTTTCCATCCGGTGAT	2A1	0.0103	0.00002017
ACTCTATTCGTTTCCATCCGGTGA	2A1	0.0103	0.00002017
ATGACTCTATTCGTTTCCATCCGG	2A1	0.0103	0.00002017
TATTCCATTCGATAATTCCGTTTG	2A1	0.0102	0.00001997
TCATGATAATTCCATTCGTTTCCA	2A1	0.0102	0.00001997
TCGTTTCCATCCGATGATGACTCC	2A1	0.0102	0.00001997
TTCGTTTCCATCCGATGATGACTC	2A1	0.0102	0.00001997
CGTTTCCATCCGATGATGACTCCA	2A1	0.0102	0.00001997
TGTTTCCATTCGATTTCATTGACT	2A1	0.0102	0.00001997
TCATTCCATAATTCTATTCGAATC	2A1	0.0102	0.00001997
ATTCCATAATTCTATTCGAATCCA	2A1	0.0102	0.00001997
TTCCATTCGTTTCCATCCGGTGAT	2A1	0.0101	0.00001977
TGTGATGATTCCATTCATTTCCAT	2A1	0.0101	0.00001977
TTCCATTCCATTCCATTAGATGGT	2A1	0.0101	0.00001977
ATTCCATTAGATGGTTCCATTCGA	2A1	0.01	0.00001957
ATTCGTTGATGGCATTCAATTCAT	2A1	0.01	0.00001957
CATTCGATTCCATTCGATGATAAT	2A2	0.385	0.00084776
CCATTCGATTCCATTCGATGATAA	2A2	0.3802	0.00083836
ATTCCATTCGATAATTCCGTTTTT	2A2	0.3519	0.00076267
GATTCCATTCGATAATTCCGTTTT	2A2	0.3465	0.00075031
TTCCATTCGATAATTCCGTTTTTT	2A2	0.3453	0.00074674
GATAATTCCGTTTTTTTCCGTTTG	2A2	0.3412	0.00074054
TCCATTCGATAATTCCGTTTTTTT	2A2	0.3416	0.00073792
CATTCGATAATTCCGTTTTTTTCC	2A2	0.3401	0.00073557
CGATAATTCCGTTTTTTTCCGTTT	2A2	0.3391	0.00073463
CCATTCGATAATTCCGTTTTTTTC	2A2	0.34	0.00073444
TTCGATAATTCCGTTTTTTTCCGT	2A2	0.3355	0.00072597
TCGATAATTCCGTTTTTTTCCGTT	2A2	0.3338	0.00072224
ATTCGATAATTCCGTTTTTTTCCG	2A2	0.3327	0.00071925
CCGTTTTTTTCCGTTTGATGTTGA	2A2	0.266	0.00056761
CGTTTTTTTCCGTTTGATGTTGAT	2A2	0.2652	0.00056583
TCCGTTTTTTTCCGTTTGATGTTG	2A2	0.2646	0.00056491
TTCCGTTTTTTTCCGTTTGATGTT	2A2	0.2623	0.00055827
ATAATTCCGTTTTTTTCCGTTTGA	2A2	0.261	0.00055608
TAATTCCGTTTTTTTCCGTTTGAT	2A2	0.2584	0.00054988
AATTCCGTTTTTTTCCGTTTGATG	2A2	0.2568	0.00054664
ATTCCGTTTTTTTCCGTTTGATGT	2A2	0.2564	0.00054543
ATTCCATTTTATGATGATTCCATG	2A2	0.2379	0.0005108
TTCCATTTTATGATGATTCCATGC	2A2	0.2344	0.00050333
TCCATTTTATGATGATTCCATGCA	2A2	0.2323	0.00049866
ATTTTATGATGATTCCATGCAATT	2A2	0.23	0.00049291
TCCATTCGATTCCATTTTATGATG	2A2	0.231	0.00049218
TTTTATGATGATTCCATGCAATTC	2A2	0.2291	0.00049102
CATTTTATGATGATTCCATGCAAT	2A2	0.2289	0.00049083
CCATTCGATTCCATTTTATGATGA	2A2	0.2295	0.00048983
CATTCGATTCCATTTTATGATGAT	2A2	0.229	0.000489
TTTATGATGATTCCATGCAATTCC	2A2	0.2281	0.00048897
CCATTTTATGATGATTCCATGCAA	2A2	0.2281	0.00048875
TTATGATGATTCCATGCAATTCCA	2A2	0.2274	0.00048754
TTCATTGACTGTTCCATTCCATTC	2A2	0.2395	0.00048357
TATGATGATTCCATGCAATTCCAT	2A2	0.2257	0.00048333
TCATTGACTGTTCCATTCCATTCC	2A2	0.2384	0.00048139
GTTCATTGACTGTTCCATTCCATT	2A2	0.2382	0.00048101
CATTGACTGTTCCATTCCATTCCA	2A2	0.2364	0.00047739
TTGACTGTTCCATTCCATTCCATT	2A2	0.2355	0.00047561
ATTGACTGTTCCATTCCATTCCAT	2A2	0.2354	0.00047523
TTTTTCCGTTTGATGTTGATTCCA	2A2	0.2243	0.0004744
TTTTCCGTTTGATGTTGATTCCAT	2A2	0.2241	0.0004738
TTTCCGTTTGATGTTGATTCCATT	2A2	0.224	0.00047372
TTTTTTCCGTTTGATGTTGATTCC	2A2	0.2238	0.00047364
GATTCCATTTGATAATGATTCCAA	2A2	0.2313	0.00046708
TGACTGTTCCATTCCATTCCATTC	2A2	0.2313	0.00046703
ATTCCATTTGATAATGATTCCAAT	2A2	0.2301	0.00046468
TTTTTTTCCGTTTGATGTTGATTC	2A2	0.2192	0.00046374
AGTTCATTGACTGTTCCATTCCAT	2A2	0.2294	0.00046312
TTCCATTTGATAATGATTCCAATC	2A2	0.2277	0.00045988
GTTTTTTTCCGTTTGATGTTGATT	2A2	0.2164	0.00045761
GAGTTCATTGACTGTTCCATTCCA	2A2	0.2255	0.0004554
GACTGTTCCATTCCATTCCATTCG	2A2	0.2249	0.00045413
ATTTGATAATGATTCCAATCGAGA	2A2	0.2245	0.00045329
TTTGATAATGATTCCAATCGAGAC	2A2	0.2243	0.00045302
TCCATTTGATAATGATTCCAATCG	2A2	0.2243	0.00045283
ACTGTTCCATTCCATTCCATTCGA	2A2	0.2241	0.00045254
TTGATAATGATTCCAATCGAGACC	2A2	0.2238	0.00045184
CATTTGATAATGATTCCAATCGAG	2A2	0.2236	0.00045151
ATAATGATTCCAATCGAGACCATT	2A2	0.2236	0.00045146
CCATTTGATAATGATTCCAATCGA	2A2	0.2234	0.00045105
TAATGATTCCAATCGAGACCATTC	2A2	0.2232	0.0004507
GATAATGATTCCAATCGAGACCAT	2A2	0.2228	0.00044992
CGAGTTCATTGACTGTTCCATTCC	2A2	0.2228	0.00044978
GATTCCATTCGAGTTCATTGACTG	2A2	0.222	0.00044827
TGATAATGATTCCAATCGAGACCA	2A2	0.2219	0.00044819
GTTCCATTCCATTCCATTCGATGA	2A2	0.2215	0.0004473
TTCGAGTTCATTGACTGTTCCATT	2A2	0.2215	0.0004473
TCGAGTTCATTGACTGTTCCATTC	2A2	0.2214	0.00044709
TTCCATTCGAGTTCATTGACTGTT	2A2	0.2207	0.00044566
TCCATTCGAGTTCATTGACTGTTC	2A2	0.2205	0.00044528
ATTCGAGTTCATTGACTGTTCCAT	2A2	0.2203	0.00044482
CCATTCGAGTTCATTGACTGTTCC	2A2	0.2203	0.00044482
ATTCCATTCGAGTTCATTGACTGT	2A2	0.2201	0.00044452
TGTTCCATTCCATTCCATTCGATG	2A2	0.2193	0.00044285
CATTCGAGTTCATTGACTGTTCCA	2A2	0.2191	0.00044239
GTTTGATGTTGATTCCATTCGATT	2A2	0.2086	0.00044115
CGTTTGATGTTGATTCCATTCGAT	2A2	0.2079	0.00043996
AATGATTCCAATCGAGACCATTCG	2A2	0.2159	0.0004361
AATCGAGACCATTCGATGATTCCA	2A2	0.2158	0.00043586
CAATCGAGACCATTCGATGATTCC	2A2	0.2146	0.00043346
CCAATCGAGACCATTCGATGATTC	2A2	0.2143	0.00043292
ATTAGATGATTCCATTCGGGTCCA	2A2	0.2056	0.00043232
TTAGATGATTCCATTCGGGTCCAT	2A2	0.2052	0.00043176
ATCGAGACCATTCGATGATTCCAT	2A2	0.2137	0.00043162
TAGATGATTCCATTCGGGTCCATT	2A2	0.2025	0.00042614
AGATGATTCCATTCGGGTCCATTC	2A2	0.2008	0.00042161
GGTCCATTCGATGATTCTCTTCGA	2A2	0.199	0.00041818
TCGGGTCCATTCGATGATTCTCTT	2A2	0.1982	0.00041673
TTCGGGTCCATTCGATGATTCTCT	2A2	0.197	0.00041381
ATCCCTTTCGAGTCCATTCAATGA	2A2	0.2032	0.00041038
CGGGTCCATTCGATGATTCTCTTC	2A2	0.1951	0.00040971
GGGTCCATTCGATGATTCTCTTCG	2A2	0.1952	0.0004096
ATTCGGGTCCATTCGATGATTCTC	2A2	0.1951	0.00040906
GATCCCTTTCGAGTCCATTCAATG	2A2	0.2025	0.00040885
TGATCCCTTTCGAGTCCATTCAAT	2A2	0.2024	0.00040866
TCCCTTTCGAGTCCATTCAATGAT	2A2	0.2022	0.00040841
ATGATCCCTTTCGAGTCCATTCAA	2A2	0.202	0.00040787
TGTTGATACCATTCGATTCCATTC	2A2	0.1778	0.00036578
ATTAGATGATTCCATTCGGGTCCG	2A2	0.1775	0.00036521
TTGATACCATTCGATTCCATTCGA	2A2	0.1758	0.00036194
ACCATTCGATTCCATTCGATGATA	2A2	0.1759	0.00036175
TTAGATGATTCCATTCGGGTCCGT	2A2	0.175	0.00036022
TAGATGATTCCATTCGGGTCCGTT	2A2	0.1742	0.00035871
GTTGATACCATTCGATTCCATTCG	2A2	0.1742	0.00035854
CATTAGAAGATGATTCCATTCGAG	2A2	0.1746	0.00035539
ATTAGAAGATGATTCCATTCGAGA	2A2	0.1743	0.00035447
TTAGAAGATGATTCCATTCGAGAC	2A2	0.1739	0.00035369
AGATGATTCCATTCGGGTCCGTTC	2A2	0.1711	0.00035244
TAGAAGATGATTCCATTCGAGACC	2A2	0.1731	0.00035199
AGAAGATGATTCCATTCGAGACCA	2A2	0.1731	0.00035196
ATGATTCCATTCGGGTCCGTTCGA	2A2	0.164	0.00033779
GATGATTCCATTCGGGTCCGTTCG	2A2	0.163	0.00033574
ATTCAATTCCATTCAATAATGATC	2A2	0.1609	0.00032476
TCAATTCCATTCAATAATGATCCC	2A2	0.1592	0.00032141
TTCAATTCCATTCAATAATGATCC	2A2	0.1587	0.00032041
CAATTCCATTCAATAATGATCCCT	2A2	0.1582	0.0003193
AATTCCATTCAATAATGATCCCTT	2A2	0.1569	0.00031666
ATTCCATTCAATAATGATCCCTTT	2A2	0.1553	0.00031348
TAATGATCCCTTTCGAGTCCATTC	2A2	0.1529	0.00030873
AATGATCCCTTTCGAGTCCATTCA	2A2	0.1529	0.00030862
TTCCATTCAATAATGATCCCTTTC	2A2	0.1523	0.00030738
TCCATTCAATAATGATCCCTTTCG	2A2	0.1505	0.0003039
ATAATGATCCCTTTCGAGTCCATT	2A2	0.1481	0.00029906
TCCGTTCGAAGATTCTCTTCGATT	2A2	0.1456	0.00029804
TTCAATAATGATCCCTTTCGAGTC	2A2	0.1475	0.00029772
AATAATGATCCCTTTCGAGTCCAT	2A2	0.1473	0.00029747
ATTCAATAATGATCCCTTTCGAGT	2A2	0.1473	0.00029745
CCATTCAATAATGATCCCTTTCGA	2A2	0.1473	0.00029736
GTCCGTTCGAAGATTCTCTTCGAT	2A2	0.1453	0.0002972
CATTCAATAATGATCCCTTTCGAG	2A2	0.1472	0.00029718
CCGTTCGAAGATTCTCTTCGATTC	2A2	0.1447	0.00029623
CGTTCGAAGATTCTCTTCGATTCC	2A2	0.1447	0.00029615
GTTCGAAGATTCTCTTCGATTCCA	2A2	0.1443	0.00029553
CAATAATGATCCCTTTCGAGTCCA	2A2	0.1463	0.00029534
TCAATAATGATCCCTTTCGAGTCC	2A2	0.1462	0.00029515
GGTCCGTTCGAAGATTCTCTTCGA	2A2	0.1414	0.00028873
TTCGGGTCCGTTCGAAGATTCTCT	2A2	0.14	0.00028617
TCGGGTCCGTTCGAAGATTCTCTT	2A2	0.1398	0.00028571
GGGTCCGTTCGAAGATTCTCTTCG	2A2	0.1391	0.00028411
ATTCCATTCGGGTCCGTTCGAAGA	2A2	0.1388	0.0002839
CGGGTCCGTTCGAAGATTCTCTTC	2A2	0.1389	0.00028387
GATTCCATTCGGGTCCGTTCGAAG	2A2	0.1381	0.00028244
TTCCATTCGGGTCCGTTCGAAGAT	2A2	0.1377	0.00028152
TCCATTCGGGTCCGTTCGAAGATT	2A2	0.1375	0.0002812
TGATTCCATTCGGGTCCGTTCGAA	2A2	0.1369	0.00028007
ATTCGGGTCCGTTCGAAGATTCTC	2A2	0.1363	0.00027858
CATTCGGGTCCGTTCGAAGATTCT	2A2	0.1362	0.00027829
CCATTCGGGTCCGTTCGAAGATTC	2A2	0.1357	0.00027742
GTGTTGATACCATTCGATTCCATT	2A2	0.124	0.0002523
GGTGTTGATACCATTCGATTCCAT	2A2	0.1239	0.00025208
TGGTGTTGATACCATTCGATTCCA	2A2	0.1231	0.00025046
TTGGTGTTGATACCATTCGATTCC	2A2	0.1228	0.00024981
TTTGGTGTTGATACCATTCGATTC	2A2	0.1217	0.00024766
GTTTGGTGTTGATACCATTCGATT	2A2	0.121	0.00024617
TCCGTTTGGTGTTGATACCATTCG	2A2	0.1192	0.00024247
TTTCCGTTTGGTGTTGATACCATT	2A2	0.1194	0.00024218
CCGTTTGGTGTTGATACCATTCGA	2A2	0.1186	0.00024115
TTTTTTCCGTTTGGTGTTGATACC	2A2	0.1188	0.0002405
CGTTTGGTGTTGATACCATTCGAT	2A2	0.1179	0.00023991
TTTTCCGTTTGGTGTTGATACCAT	2A2	0.1182	0.00023937
TTTTTCCGTTTGGTGTTGATACCA	2A2	0.1182	0.00023924
TTCCGTTTGGTGTTGATACCATTC	2A2	0.1171	0.00023754
CCGTTTTTTTCCGTTTGGTGTTGA	2A2	0.1172	0.00023729
TTTTTTTCCGTTTGGTGTTGATAC	2A2	0.117	0.00023681
TCCGTTTTTTTCCGTTTGGTGTTG	2A2	0.1169	0.00023667
TTCCGTTTTTTTCCGTTTGGTGTT	2A2	0.1165	0.00023594
CGTTTTTTTCCGTTTGGTGTTGAT	2A2	0.1163	0.00023557
GTTTTTTTCCGTTTGGTGTTGATA	2A2	0.1153	0.00023354
AATTCCGTTTTTTTCCGTTTGGTG	2A2	0.1147	0.00023235
ATTCCGTTTTTTTCCGTTTGGTGT	2A2	0.1147	0.00023214
ATGGTGTTTCCATTTGATTCATTC	2A2	0.1144	0.00023103
GGTGTTTCCATTTGATTCATTCGA	2A2	0.1144	0.00023095
TGGTGTTTCCATTTGATTCATTCG	2A2	0.1136	0.00022928
ATAATTCCGTTTTTTTCCGTTTGG	2A2	0.1053	0.00021311
TAATTCCGTTTTTTTCCGTTTGGT	2A2	0.1052	0.0002129
TTCCATTGGAGGATAATTCCATTT	2A2	0.0983	0.00019878
ATTCCATTGGAGGATAATTCCATT	2A2	0.0982	0.00019862
TCCATTGGAGGATAATTCCATTTG	2A2	0.097	0.00019611
GGAGGATAATTCCATTTGAGTCCA	2A2	0.0964	0.00019495
TGGAGGATAATTCCATTTGAGTCC	2A2	0.0961	0.00019433
GATTCCATTGGAGGATAATTCCAT	2A2	0.0961	0.00019428
TTGGAGGATAATTCCATTTGAGTC	2A2	0.0954	0.0001929
CCATTGGAGGATAATTCCATTTGA	2A2	0.095	0.00019217
ATTGGAGGATAATTCCATTTGAGT	2A2	0.095	0.00019212
TTCCATTCGATTCCATTGGAGGAT	2A2	0.0948	0.00019163
CCATTCGATTCCATTGGAGGATAA	2A2	0.0947	0.00019147
TCCATTCGATTCCATTGGAGGATA	2A2	0.0947	0.00019144
TTCGATTCCATTGGAGGATAATTC	2A2	0.0946	0.00019125
CATTGGAGGATAATTCCATTTGAG	2A2	0.0945	0.00019115
TCGATTCCATTGGAGGATAATTCC	2A2	0.0945	0.00019096
ATTCGATTCCATTGGAGGATAATT	2A2	0.0944	0.00019082
CATTCGATTCCATTGGAGGATAAT	2A2	0.0944	0.00019071
CGATTCCATTGGAGGATAATTCCA	2A2	0.0939	0.00018977
ATTCCATTCGATTCCATTGGAGGA	2A2	0.0936	0.00018907
AATTCCATTCGATTCCATTGGAGG	2A2	0.093	0.00018788
TAATTCCATTCGATTCCATTGGAG	2A2	0.0924	0.0001868
ATAATTCCATTCGATTCCATTGGA	2A2	0.0921	0.00018607
GATAATTCCATTCGATTCCATTGG	2A2	0.0912	0.00018421
CGATAATTCCATTCGATTCCATTG	2A2	0.0904	0.00018259
ATTCCATTCAATTCCATTCAATCA	2A2	0.0689	0.0001392
TTCCATTCAATTCCATTCAATCAT	2A2	0.0684	0.00013809
CATTCAATTCCATTCAATCATGAT	2A2	0.0674	0.00013604
CCATTCAATTCCATTCAATCATGA	2A2	0.0674	0.00013604
TCCATTCAATTCCATTCAATCATG	2A2	0.0671	0.00013539
ATTCAATTCCATTCAATCATGATC	2A2	0.0664	0.00013404
CCGTTTGATGTTGATACCATTCGA	2A2	0.0583	0.00012055
TCCGTTTGATGTTGATACCATTCG	2A2	0.058	0.00012006
TTGATGTTGATACCATTCGATTCC	2A2	0.0578	0.00011958
TTTGATGTTGATACCATTCGATTC	2A2	0.0575	0.00011893
TTTCCGTTTGATGTTGATACCATT	2A2	0.0576	0.00011861
ATGTTGATACCATTCGATTCCATT	2A2	0.057	0.00011793
TGATGTTGATACCATTCGATTCCA	2A2	0.0567	0.00011731
TTCCGTTTGATGTTGATACCATTC	2A2	0.0566	0.00011658
CGTTTGATGTTGATACCATTCGAT	2A2	0.0562	0.00011615
TTTTTTCCGTTTGATGTTGATACC	2A2	0.0562	0.0001155
GATGTTGATACCATTCGATTCCAT	2A2	0.0558	0.00011537
GTTTGATGTTGATACCATTCGATT	2A2	0.0558	0.00011529
TTTTCCGTTTGATGTTGATACCAT	2A2	0.0559	0.00011521
TTTTTCCGTTTGATGTTGATACCA	2A2	0.0559	0.00011507
TTTTTTTCCGTTTGATGTTGATAC	2A2	0.0554	0.00011369
CCTTTCATTTCCATCCGATGATGA	2A2	0.0555	0.00011315
TTTCATTTCCATCCGATGATGATT	2A2	0.0555	0.00011307
CTTTCATTTCCATCCGATGATGAT	2A2	0.0551	0.00011232
ATGATGACTCCTTTCATTTCCATC	2A2	0.055	0.00011232
TCCTTTCATTTCCATCCGATGATG	2A2	0.0549	0.00011186
GTTTTTTTCCGTTTGATGTTGATA	2A2	0.054	0.00011083
TGACTCCTTTCATTTCCATCCGAT	2A2	0.0543	0.00011075
ATGACTCCTTTCATTTCCATCCGA	2A2	0.0542	0.0001104
TTCAATTCCATTCAATCATGATCC	2A2	0.0546	0.00011027
TGATGACTCCTTTCATTTCCATCC	2A2	0.0538	0.00010973
GATGACTCCTTTCATTTCCATCCG	2A2	0.0537	0.00010948
TCAATTCCATTCAATCATGATCCC	2A2	0.0535	0.00010811
AATTCCATTCAATCATGATCCCTT	2A2	0.0532	0.00010749
CAATTCCATTCAATCATGATCCCT	2A2	0.0532	0.00010741
ACTCCTTTCATTTCCATCCGATGA	2A2	0.0521	0.00010622
ATTCCATTCAATCATGATCCCTTT	2A2	0.0526	0.00010614
GACTCCTTTCATTTCCATCCGATG	2A2	0.0517	0.00010541
TTCCATTCAATCATGATCCCTTTC	2A2	0.0521	0.00010514
CTCCTTTCATTTCCATCCGATGAT	2A2	0.0516	0.00010514
TCCATTCAATCATGATCCCTTTCG	2A2	0.0515	0.00010393
CCATTCAATCATGATCCCTTTCGA	2A2	0.0507	0.00010244
TGTTCAATGATTCCATCAGATTCC	2A2	0.0498	0.00010077
ATCATGATCCCTTTCGAGTCCATT	2A2	0.0492	0.00009931
AATCATGATCCCTTTCGAGTCCAT	2A2	0.0492	0.00009926
TTCAATCATGATCCCTTTCGAGTC	2A2	0.0491	0.0000992
CAATCATGATCCCTTTCGAGTCCA	2A2	0.049	0.00009896
CATTCAATCATGATCCCTTTCGAG	2A2	0.049	0.00009896
ATTCAATCATGATCCCTTTCGAGT	2A2	0.0489	0.00009872
TCAATCATGATCCCTTTCGAGTCC	2A2	0.0487	0.00009837
CATTCGAGTCCATTCAATGTTAAT	2A2	0.0474	0.00009837
ATTCGAGTCCATTCAATGTTAATT	2A2	0.0473	0.0000981
TCATGATCCCTTTCGAGTCCATTC	2A2	0.0486	0.00009807
CCATTCGAGTCCATTCAATGTTAA	2A2	0.0472	0.00009802
CATGATCCCTTTCGAGTCCATTCA	2A2	0.0484	0.0000978
CTGTTCAATGATTCCATCAGATTC	2A2	0.0479	0.00009672
TCTGTTCAATGATTCCATCAGATT	2A2	0.0478	0.00009661
TTCTGTTCAATGATTCCATCAGAT	2A2	0.0477	0.00009631
TCGAGTCCATTCAATGTTAATTCC	2A2	0.0463	0.00009594
ATTCTGTTCAATGATTCCATCAGA	2A2	0.0475	0.00009591
TCAATTCTGTTCAATGATTCCATC	2A2	0.0473	0.00009569
CGAGTCCATTCAATGTTAATTCCA	2A2	0.0461	0.00009553
AATTCTGTTCAATGATTCCATCAG	2A2	0.0467	0.00009443
TCCATTCGAGTCCATTCAATGTTA	2A2	0.0453	0.00009418
CAATTCTGTTCAATGATTCCATCA	2A2	0.0465	0.00009397
TTCGAGTCCATTCAATGTTAATTC	2A2	0.0451	0.00009351
ATTCAATGTTAATTCCATTCGATT	2A2	0.0433	0.00008933
ATGTTAATTCCATTCGATTCTATG	2A2	0.0428	0.00008827
CAATGTTAATTCCATTCGATTCTA	2A2	0.0417	0.00008601
TGTTAATTCCATTCGATTCTATGC	2A2	0.0416	0.00008598
TTCAATGTTAATTCCATTCGATTC	2A2	0.0405	0.00008363
TCAATGTTAATTCCATTCGATTCT	2A2	0.0404	0.0000835
AATGTTAATTCCATTCGATTCTAT	2A2	0.0394	0.00008136
CATTCGATAATTCCGCTTGATTCC	2A2	0.0374	0.00007764
TTCGATTCCATTCGATAATTCCGC	2A2	0.0373	0.00007578
CGTGGATTATTCCATTCCATTCCA	2A2	0.0361	0.00007327
ATAATTCCGCTTGATTCCGTTTGA	2A2	0.036	0.00007303
TAATTCCGCTTGATTCCGTTTGAT	2A2	0.0357	0.00007243
GATAATTCCGCTTGATTCCGTTTG	2A2	0.0355	0.00007214
GTGGATTATTCCATTCCATTCCAT	2A2	0.0355	0.00007189
ATTCCGCTTGATTCCGTTTGATGT	2A2	0.0352	0.00007135
AATTCCGCTTGATTCCGTTTGATG	2A2	0.0351	0.00007133
TTCGATAATTCCGCTTGATTCCGT	2A2	0.0347	0.0000706
GTCCGTGGATTATTCCATTCCATT	2A2	0.0347	0.00007035
TCGATAATTCCGCTTGATTCCGTT	2A2	0.0343	0.00006979
ATTCGATAATTCCGCTTGATTCCG	2A2	0.034	0.00006919
CGATAATTCCGCTTGATTCCGTTT	2A2	0.0333	0.00006782
GATTCCATTCGATAATTCCGCTTG	2A2	0.0331	0.00006733
TCCATTCGATAATTCCGCTTGATT	2A2	0.0329	0.00006685
TGATGTTTCCTTTGAATTCCATTT	2A2	0.033	0.00006652
CCATTCGATAATTCCGCTTGATTC	2A2	0.0327	0.00006641
ATGATGTTTCCTTTGAATTCCATT	2A2	0.0329	0.00006636
CGATTCCATTCGATAATTCCGCTT	2A2	0.0323	0.00006566
TCGATTCCATTCGATAATTCCGCT	2A2	0.0323	0.00006566
TTCCGCTTGATTCCGTTTGATGTT	2A2	0.0323	0.0000656
TTTCCTTTGAATTCCATTTGATGA	2A2	0.0324	0.00006544
GATGTTTCCTTTGAATTCCATTTG	2A2	0.0323	0.00006531
TCCGCTTGATTCCGTTTGATGTTG	2A2	0.0321	0.00006523
CCGCTTGATTCCGTTTGATGTTGA	2A2	0.032	0.00006501
GTTTCCTTTGAATTCCATTTGATG	2A2	0.032	0.00006466
TGTTTCCTTTGAATTCCATTTGAT	2A2	0.032	0.00006461
ATGTTTCCTTTGAATTCCATTTGA	2A2	0.032	0.00006452
TCCAGTCCATTCAATGATTCCATC	2A2	0.0311	0.00006285
CCAGTCCATTCAATGATTCCATCT	2A2	0.0309	0.00006247
CAGTCCATTCAATGATTCCATCTG	2A2	0.0308	0.00006223
ATTCTATACGATGATGATTGCATT	2A2	0.03	0.00006072
TTCTATACGATGATGATTGCATTC	2A2	0.0298	0.00006045
GATTCTATACGATGATGATTGCAT	2A2	0.0297	0.00006013
TCTATACGATGATGATTGCATTCG	2A2	0.0296	0.00006002
GGTCCGTTCGATGATTCTCTTCGA	2A2	0.0294	0.00005996
TCCATTCGATTCTATACGATGATG	2A2	0.0296	0.00005994
TCGATTCTATACGATGATGATTGC	2A2	0.0295	0.00005972
CGATTCTATACGATGATGATTGCA	2A2	0.0294	0.00005959
CATTCGATTCTATACGATGATGAT	2A2	0.0293	0.00005929
CCATTCGATTCTATACGATGATGA	2A2	0.0293	0.00005929
ATTCGATTCTATACGATGATGATT	2A2	0.0292	0.00005918
TTCGATTCTATACGATGATGATTG	2A2	0.0291	0.00005891
GATTCCATTCGATTCTATACGATG	2A2	0.0289	0.00005856
CGGGTCCGTTCGATGATTCTCTTC	2A2	0.0284	0.00005802
GGGTCCGTTCGATGATTCTCTTCG	2A2	0.0284	0.00005799
TTCCATTCGGGTCCGTTCGATGAT	2A2	0.0284	0.00005789
ATGATTCCATTCGATTCTATACGA	2A2	0.0285	0.00005775
TCCATTCGGGTCCGTTCGATGATT	2A2	0.0284	0.00005775
TGATTCCATTCGATTCTATACGAT	2A2	0.0284	0.00005762
ATTCCATTCGGGTCCGTTCGATGA	2A2	0.0283	0.00005756
GATTCCATTCGGGTCCGTTCGATG	2A2	0.0282	0.00005735
ATGATTGCATTCGAGTCCGTGGAT	2A2	0.0281	0.00005718
TTCGAGTCCGTGGATTATTCCATT	2A2	0.028	0.000057
ATTCGAGTCCGTGGATTATTCCAT	2A2	0.028	0.00005697
GATGATTGCATTCGAGTCCGTGGA	2A2	0.028	0.00005697
TCGAGTCCGTGGATTATTCCATTC	2A2	0.028	0.00005689
CATTCGAGTCCGTGGATTATTCCA	2A2	0.028	0.00005686
TGATTCCATTCGGGTCCGTTCGAT	2A2	0.0279	0.00005683
TCGGGTCCGTTCGATGATTCTCTT	2A2	0.0278	0.00005675
CCATTCGGGTCCGTTCGATGATTC	2A2	0.0278	0.00005659
TTTGATTCCATTTGATGAGGATTA	2A2	0.028	0.00005656
CATTCGGGTCCGTTCGATGATTCT	2A2	0.0277	0.00005629
TTCGGGTCCGTTCGATGATTCTCT	2A2	0.0276	0.00005627
ATGAGGATTACATTCGATTCCATT	2A2	0.0278	0.00005613
ATTCCATTTGATGAGGATTACATT	2A2	0.0278	0.00005611
TTGATTCCATTTGATGAGGATTAC	2A2	0.0277	0.00005589
ATTCGGGTCCGTTCGATGATTCTC	2A2	0.0274	0.00005578
GATGAGGATTACATTCGATTCCAT	2A2	0.0276	0.00005573
TGCATTCGAGTCCGTGGATTATTC	2A2	0.0274	0.00005573
TTTTGATTCCATTTGATGAGGATT	2A2	0.0276	0.00005567
GCATTCGAGTCCGTGGATTATTCC	2A2	0.0274	0.00005562
TTGCATTCGAGTCCGTGGATTATT	2A2	0.0273	0.00005543
GATTCCATTTGATGAGGATTACAT	2A2	0.0273	0.00005521
TGATTCCATTTGATGAGGATTACA	2A2	0.0272	0.00005497
CGATGATTCCATTCGATTCTATAC	2A2	0.0271	0.00005494
TGATTGCATTCGAGTCCGTGGATT	2A2	0.027	0.00005486
TGAGGATTACATTCGATTCCATTT	2A2	0.0271	0.00005467
GAGGATTACATTCGATTCCATTTG	2A2	0.027	0.00005457
GGATTACATTCGATTCCATTTGAT	2A2	0.027	0.00005449
ATTGCATTCGAGTCCGTGGATTAT	2A2	0.0268	0.00005446
AGGATTACATTCGATTCCATTTGA	2A2	0.0269	0.0000544
GATTGCATTCGAGTCCGTGGATTA	2A2	0.0268	0.00005438
TTCCATTTGATGAGGATTACATTC	2A2	0.0267	0.00005384
TGATGAGGATTACATTCGATTCCA	2A2	0.0266	0.00005378
TTGATGAGGATTACATTCGATTCC	2A2	0.0266	0.00005368
TTTGATGAGGATTACATTCGATTC	2A2	0.0265	0.0000536
CCATTTGATGAGGATTACATTCGA	2A2	0.0265	0.0000536
ATTTGATGAGGATTACATTCGATT	2A2	0.0265	0.00005351
TCCATTTGATGAGGATTACATTCG	2A2	0.0265	0.00005349
CATTTGATGAGGATTACATTCGAT	2A2	0.0264	0.00005333
GATGATTCCATTCGATTCTATACG	2A2	0.0257	0.00005206
ATTTTTGATTCCATTTGATGAGGA	2A2	0.0257	0.00005198
GATGATGTTTCCTTTGAATTCCAT	2A2	0.0257	0.0000519
TGATGATGTTTCCTTTGAATTCCA	2A2	0.0257	0.00005184
TTTTTGATTCCATTTGATGAGGAT	2A2	0.0256	0.00005173
TATTTTTGATTCCATTTGATGAGG	2A2	0.0256	0.00005173
TTATTTTTGATTCCATTTGATGAG	2A2	0.0255	0.00005149
ATTTGATGATGTTTCCTTTGAATT	2A2	0.0255	0.00005141
TTGATGATGTTTCCTTTGAATTCC	2A2	0.0254	0.00005122
TTTGATGATGTTTCCTTTGAATTC	2A2	0.0253	0.00005117
TGATGATTGCATTCGAGTCCGTGG	2A2	0.0252	0.0000509
CCAGTCCATGGATTATTCCATTCC	2A2	0.0249	0.00005046
CGATGATGATTGCATTCGAGTCCG	2A2	0.0244	0.0000493
GAGTCCGTGGATTATTCCATTCCA	2A2	0.024	0.00004866
CATTCGGTTCCATTTGATGATGTT	2A2	0.024	0.00004852
TCGGTTCCATTTGATGATGTTTCC	2A2	0.024	0.00004849
ATTCGGTTCCATTTGATGATGTTT	2A2	0.024	0.00004847
AGTCCGTGGATTATTCCATTCCAT	2A2	0.0239	0.00004844
CCATTCGGTTCCATTTGATGATGT	2A2	0.024	0.00004839
CATTTGATGATGTTTCCTTTGAAT	2A2	0.0239	0.00004833
TTCGGTTCCATTTGATGATGTTTC	2A2	0.0239	0.00004825
GTTCCATTTGATGATGTTTCCTTT	2A2	0.0239	0.00004825
CCATTTGATGATGTTTCCTTTGAA	2A2	0.0239	0.00004825
TCCATTTGATGATGTTTCCTTTGA	2A2	0.0238	0.00004796
CGAGTCCGTGGATTATTCCATTCC	2A2	0.0237	0.00004793
TTCCATTTGATGATGTTTCCTTTG	2A2	0.0237	0.0000479
GGTTCCATTTGATGATGTTTCCTT	2A2	0.0235	0.00004742
CGGTTCCATTTGATGATGTTTCCT	2A2	0.0232	0.00004693
CCTTCCAGTCCATGGATTATTCCA	2A2	0.023	0.00004666
ATAATTCCATTCCATTCCATTTGA	2A2	0.0231	0.00004655
CTTCCAGTCCATGGATTATTCCAT	2A2	0.0227	0.00004599
TTCCATTCCATTCCATTTGAGGAT	2A2	0.0227	0.00004588
TTGCCTTCCAGTCCATGGATTATT	2A2	0.0225	0.00004574
ATTCCATTCCATTCCATTTGAGGA	2A2	0.0226	0.00004561
ATCAATTTTATTCGATGATTCCTT	2A2	0.0226	0.00004561
AATCAATTTTATTCGATGATTCCT	2A2	0.0226	0.00004558
TCAATTTTATTCGATGATTCCTTT	2A2	0.0224	0.00004531
GCCTTCCAGTCCATGGATTATTCC	2A2	0.0223	0.00004515
ATTCGATAATTCCATTCCATTCCA	2A2	0.0223	0.00004507
TGCCTTCCAGTCCATGGATTATTC	2A2	0.0222	0.00004504
CATTCGATAATTCCATTCCATTCC	2A2	0.0222	0.00004488
TTCGATAATTCCATTCCATTCCAT	2A2	0.0222	0.00004477
GCATTCGATAATTCCATTCCATTC	2A2	0.0221	0.00004466
TCGATAATTCCATTCCATTCCATT	2A2	0.0221	0.00004455
CAATTTTATTCGATGATTCCTTTC	2A2	0.0218	0.00004404
ATGATGATTGCCTTCCAGTCCATG	2A2	0.0216	0.00004385
TAATTCCATTCCATTCCATTTGAG	2A2	0.0215	0.00004348
TGATTGCCTTCCAGTCCATGGATT	2A2	0.0214	0.00004345
AATTCCATTCCATTCCATTTGAGG	2A2	0.0215	0.00004334
CTATACGATGATGATTGCATTCGA	2A2	0.0214	0.00004334
TATACGATGATGATTGCATTCGAG	2A2	0.0214	0.00004323
ACGATGATGATTGCATTCGAGTCC	2A2	0.0214	0.00004321
ATGATTGCCTTCCAGTCCATGGAT	2A2	0.0213	0.00004321
ATACGATGATGATTGCATTCGAGT	2A2	0.0213	0.00004318
GATTGCCTTCCAGTCCATGGATTA	2A2	0.0212	0.00004294
TGATGATTGCCTTCCAGTCCATGG	2A2	0.0211	0.00004285
ATTGCCTTCCAGTCCATGGATTAT	2A2	0.0211	0.00004285
GATGATGATTGCCTTCCAGTCCAT	2A2	0.0211	0.0000428
CGATGATGATTGCCTTCCAGTCCA	2A2	0.0211	0.00004277
GATGATTGCCTTCCAGTCCATGGA	2A2	0.0211	0.00004267
TTTCAATGATTCCATTAGATTCCA	2A2	0.0208	0.00004205
CCATTCAATTCTTTTCAATGATTC	2A2	0.0203	0.00004105
TCCATTCAATTCTTTTCAATGATT	2A2	0.0202	0.0000408
TACGATGATGATTGCATTCGAGTC	2A2	0.0202	0.00004078
TTCCATTCAATTCTTTTCAATGAT	2A2	0.0201	0.00004059
TCGATGATGATTGCCTTCCAGTCC	2A2	0.0199	0.00004048
CATTCAATTCTTTTCAATGATTCC	2A2	0.0199	0.00004013
ATTCCATTCAATTCTTTTCAATGA	2A2	0.0199	0.00004008
TTTTCAATGATTCCATTAGATTCC	2A2	0.0198	0.00003994
ATTCAATTCTTTTCAATGATTCCA	2A2	0.0197	0.00003967
TTCAATTCTTTTCAATGATTCCAT	2A2	0.0195	0.00003937
CTTTTCAATGATTCCATTAGATTC	2A2	0.0195	0.00003935
TTCTTTTCAATGATTCCATTAGAT	2A2	0.0195	0.00003932
TCTTTTCAATGATTCCATTAGATT	2A2	0.0194	0.00003924
GATTCCATTCAATTCTTTTCAATG	2A2	0.0194	0.00003916
ATTCTTTTCAATGATTCCATTAGA	2A2	0.019	0.00003837
TCAATTCTTTTCAATGATTCCATT	2A2	0.019	0.00003829
CAATTCTTTTCAATGATTCCATTA	2A2	0.0189	0.00003816
AATTCTTTTCAATGATTCCATTAG	2A2	0.0188	0.00003802
TCCATTCGATGATGATTGCCTTCC	2A2	0.0177	0.00003595
CGATTCCATTCAATTCTTTTCAAT	2A2	0.0178	0.00003584
CCATTCGATGATGATTGCCTTCCA	2A2	0.0176	0.0000357
ATTCGATGATGATTGCCTTCCAGT	2A2	0.0175	0.00003557
CATTCGATGATGATTGCCTTCCAG	2A2	0.0175	0.00003554
ACGATTCCATTCAATTCTTTTCAA	2A2	0.0176	0.00003551
TGACGATTCCATTCAATTCTTTTC	2A2	0.0176	0.00003549
GACGATTCCATTCAATTCTTTTCA	2A2	0.0175	0.00003538
ATGACGATTCCATTCAATTCTTTT	2A2	0.0175	0.00003538
TTCGATGATGATTGCCTTCCAGTC	2A2	0.0174	0.0000353
GATGACGATTCCATTCAATTCTTT	2A2	0.0173	0.00003492
GTTCCGTTCAATGATTATTCCATT	2A2	0.0172	0.0000347
CGATGACGATTCCATTCAATTCTT	2A2	0.0172	0.00003462
CATTCGATGTTGATTCCATTAGCA	2A2	0.0168	0.00003392
ATTCGATGTTGATTCCATTAGCAT	2A2	0.0168	0.00003387
TTCGATGTTGATTCCATTAGCATC	2A2	0.0167	0.00003376
TTCGTTCCGTTCAATGATTATTCC	2A2	0.0167	0.00003376
TCGATGTTGATTCCATTAGCATCC	2A2	0.0167	0.00003373
ATTCGTTCCGTTCAATGATTATTC	2A2	0.0166	0.00003363
CATTCGTTCCGTTCAATGATTATT	2A2	0.0166	0.00003363
CTTAGATTCCATTTGATGATGATT	2A2	0.0166	0.00003357
TGTTGATTCCATTAGCATCCGTTG	2A2	0.0166	0.00003354
AGGATTATTCCATTCCATTCCATT	2A2	0.0166	0.00003352
CCATTCGTTCCGTTCAATGATTAT	2A2	0.0165	0.00003346
AAGATGATTCCATTCGATTCCGTT	2A2	0.0165	0.00003344
TCGTTCCGTTCAATGATTATTCCA	2A2	0.0165	0.00003344
ATGTTGATTCCATTAGCATCCGTT	2A2	0.0165	0.00003341
CAAGGATTATTCCATTCCATTCCA	2A2	0.0165	0.00003338
CGAAGATGATTCCATTCGATTCCG	2A2	0.0164	0.00003336
GATTCCATTCGTTCCGTTCAATGA	2A2	0.0165	0.0000333
GATTCCCTTAGATTCCATTTGATG	2A2	0.0164	0.00003327
CGATGTTGATTCCATTAGCATCCG	2A2	0.0165	0.00003325
TGATTCCCTTAGATTCCATTTGAT	2A2	0.0164	0.00003325
TGATTCCATTAGCATCCGTTGGAT	2A2	0.0165	0.00003322
TTCCATTCGTTCCGTTCAATGATT	2A2	0.0164	0.00003319
GTTGATTCCATTAGCATCCGTTGG	2A2	0.0164	0.00003317
TCCATTCGTTCCGTTCAATGATTA	2A2	0.0164	0.00003317
CGTTCCGTTCAATGATTATTCCAT	2A2	0.0164	0.00003314
ATTCCATTCGTTCCGTTCAATGAT	2A2	0.0164	0.00003314
AAGGATTATTCCATTCCATTCCAT	2A2	0.0164	0.00003311
GATGTTGATTCCATTAGCATCCGT	2A2	0.0164	0.00003311
TTGATTCCATTAGCATCCGTTGGA	2A2	0.0164	0.00003311
ATGATTCCCTTAGATTCCATTTGA	2A2	0.0163	0.00003311
ATTCCATTAGCATCCGTTGGATGA	2A2	0.0164	0.00003309
GAAGATGATTCCATTCGATTCCGT	2A2	0.0163	0.00003306
GATTCCATTAGCATCCGTTGGATG	2A2	0.0164	0.00003303
AGATGATTCCATTCGATTCCGTTC	2A2	0.0163	0.000033
CCTTAGATTCCATTTGATGATGAT	2A2	0.0163	0.00003298
ATTCCCTTAGATTCCATTTGATGA	2A2	0.0163	0.00003295
CCCTTAGATTCCATTTGATGATGA	2A2	0.0163	0.00003292
CCAAGGATTATTCCATTCCATTCC	2A2	0.0163	0.00003292
TCCCTTAGATTCCATTTGATGATG	2A2	0.0163	0.00003287
ATGATTGCATTCGAGTCCAAGGAT	2A2	0.0163	0.00003287
TGATTCCATTCGTTCCGTTCAATG	2A2	0.0162	0.00003284
GATTGCATTCGAGTCCAAGGATTA	2A2	0.0162	0.00003282
TTCCCTTAGATTCCATTTGATGAT	2A2	0.0162	0.00003279
TGATTGCATTCGAGTCCAAGGATT	2A2	0.0162	0.00003276
CAATGATTCCCTTAGATTCCATTT	2A2	0.0162	0.00003276
TCCAAGGATTATTCCATTCCATTC	2A2	0.0162	0.00003268
GCATTCGAGTCCAAGGATTATTCC	2A2	0.0162	0.00003268
ATGATGATTCCATTCGTTCCGTTC	2A2	0.0162	0.00003268
ATTGCATTCGAGTCCAAGGATTAT	2A2	0.0161	0.00003265
GATGATTGCATTCGAGTCCAAGGA	2A2	0.0161	0.00003263
TTGCATTCGAGTCCAAGGATTATT	2A2	0.0161	0.00003257
TCAATGATTCCCTTAGATTCCATT	2A2	0.0161	0.00003255
TGCATTCGAGTCCAAGGATTATTC	2A2	0.0161	0.00003255
GATGATTCCATTCGTTCCGTTCAA	2A2	0.0161	0.00003246
ATGATTCCATTCGTTCCGTTCAAT	2A2	0.016	0.00003244
TGATGATTCCATTCGTTCCGTTCA	2A2	0.016	0.00003244
AATGATTCCCTTAGATTCCATTTG	2A2	0.016	0.00003244
TTCAATGATTCCCTTAGATTCCAT	2A2	0.0159	0.00003217
ATGATGATTGCATTCGAGTCCAAG	2A2	0.0159	0.00003214
TGATGATTGCATTCGAGTCCAAGG	2A2	0.0159	0.00003214
TCAATTCTGTTCAATGATTCCCTT	2A2	0.0159	0.00003201
GATGATGATTGCATTCGAGTCCAA	2A2	0.0158	0.00003198
AATTCTGTTCAATGATTCCCTTAG	2A2	0.0158	0.00003198
TTCAATTCTGTTCAATGATTCCCT	2A2	0.0158	0.00003198
TCTGTTCAATGATTCCCTTAGATT	2A2	0.0158	0.00003187
CAATTCTGTTCAATGATTCCCTTA	2A2	0.0158	0.00003182
GTCCAAGGATTATTCCATTCCATT	2A2	0.0157	0.00003179
TTCTGTTCAATGATTCCCTTAGAT	2A2	0.0157	0.00003179
ATTCTGTTCAATGATTCCCTTAGA	2A2	0.0157	0.00003176
GATGATGATTCCATTCGTTCCGTT	2A2	0.0157	0.00003176
AATTTTATTCGATGATTCCTTTCG	2A2	0.0157	0.00003168
GTTCAATGATTCCCTTAGATTCCA	2A2	0.0156	0.00003155
TTTATTCGATGATTCCTTTCGAAT	2A2	0.0156	0.00003147
AGTCCAAGGATTATTCCATTCCAT	2A2	0.0156	0.00003144
TTTTATTCGATGATTCCTTTCGAA	2A2	0.0155	0.00003139
ATTTTATTCGATGATTCCTTTCGA	2A2	0.0155	0.00003128
TCCGATGATGATTCCATTCGTTCC	2A2	0.0154	0.00003122
CGATGATGATTCCATTCGTTCCGT	2A2	0.0154	0.00003112
CCGATGATGATTCCATTCGTTCCG	2A2	0.0154	0.00003109
GAGTCCAAGGATTATTCCATTCCA	2A2	0.0153	0.00003101
ATCCGATGATGATTCCATTCGTTC	2A2	0.0153	0.00003095
ATTCAATTCTGTTCAATGATTCCC	2A2	0.0153	0.00003087
GTCAATTCATTCGATGACGATTCC	2A2	0.0151	0.00003082
CATTCGAGTCCAAGGATTATTCCA	2A2	0.0152	0.00003066
TCGAGTCCAAGGATTATTCCATTC	2A2	0.0151	0.00003052
TTCGAGTCCAAGGATTATTCCATT	2A2	0.0151	0.00003049
CGAGTCCAAGGATTATTCCATTCC	2A2	0.0151	0.00003049
TCCATTAGCATCCGTTGGATGATG	2A2	0.0151	0.00003044
TTCCATTAGCATCCGTTGGATGAT	2A2	0.0151	0.00003044
ATTGCAGTCAATTCATTCGATGAC	2A2	0.015	0.00003044
ATTCGAGTCCAAGGATTATTCCAT	2A2	0.0151	0.00003041
TTAGCATCCGTTGGATGATGATTC	2A2	0.0151	0.00003039
CCATTAGCATCCGTTGGATGATGA	2A2	0.015	0.00003036
CATTAGCATCCGTTGGATGATGAT	2A2	0.0149	0.00003014
ATTAGCATCCGTTGGATGATGATT	2A2	0.0149	0.00003012
TAGCATCCGTTGGATGATGATTCC	2A2	0.0149	0.00003012
TGTTCAATGATTCCCTTAGATTCC	2A2	0.0149	0.00003001
TTGCAGTCAATTCATTCGATGACG	2A2	0.0148	0.00003001
CTGTTCAATGATTCCCTTAGATTC	2A2	0.0148	0.00002982
TTCGATGATTGCAGTCAATTCATT	2A2	0.0147	0.00002982
TCGATGATTGCAGTCAATTCATTC	2A2	0.0146	0.00002977
CGATGATTGCAGTCAATTCATTCG	2A2	0.0146	0.00002963
CATTCGATGATTGCAGTCAATTCA	2A2	0.0145	0.0000295
ATTCGATGATTGCAGTCAATTCAT	2A2	0.0145	0.0000295
[truncated: 27,214 more rows]
