# Supplementary material for: Genomic Characterization of Large Heterochromatic Gaps in the Human Genome Assembly
Source: PLoS Comput Biol. 2014 May 15;10(5):e1003628. doi: 10.1371/journal.pcbi.1003628 (PMC4022460; doi:10.1371/journal.pcbi.1003628)
Supplement: Dataset S3 — HuRef scaffolds localized using WCS data, along with their marginal localization probabilities for each chromosome. SD3_AllUnmappedScaffoldLocalizations.txt: This file lists all unmapped scaffolds localized using WCS coverage data. Column 1 indicates the origin of each scaffold, either: 1_hg19 (an unmapped scaffold from the GRCh37 assembly), 2_BAC/Fos (a BAC or a Fosmid present in Genbank and included in the hs37d5 decoy sequences), 3_HuRefAssembly (a HuRef scaffold mapped to a chromosome in the HuRef assembly but not present in GRCh37, and included in the hs37d5 decoy sequences), 4_DeNovoCtg (a contig from the ALLPATHS-LG assembly of NA12878 included in the hs37d5 decoy sequences), 5_HuRefUnmapped (a HuRef unmapped scaffold/contig from the complete set of all HuRef assembly contigs). Scaffolds from “5_HuRefUnmapped” were localized using the complete HuRef assembly as the reference; scaffolds from all other categories were localized using hs37d5 as the reference. Column 2 indicates the GenBank ID or HuRef scaffold ID for each scaffold. Column 3 lists the chromosomal assignment of each scaffold in Genbank, if indicated (“NA” otherwise). Cases where GRCh37 and GRCh38 disagree are indicated, as are cases where the scaffold entry is listed as unmapped but the corresponding clone entry is localized (e.g. clones from libraries derived from a flow-sorted chr22 library). Column 4 indicates the chromosome assigned by Genovese et al. using admixture mapping, with the number of significant SNPs (LOD>6) indicated in brackets (figures are from an updated admixture mapping dataset received through personal correspondence); if no admixture map locus was determined, “NA” is listed. Column 5 lists the chromosomes assigned by our WCS coverage analysis (chromosomes with marginal localization probability estimates > = 0.9). Columns 6 to 29 list the marginal localization probability estimates for each chromosome given the available WCS data; a value of 1 indicates certainty under our Ba [file pcbi.1003628.s018.zip]

Archive with 3 entries (2 files):
- SD3_AllUnmappedScaffoldLocalizations.txt
- __MACOSX/
- __MACOSX/._SD3_AllUnmappedScaffoldLocalizations.txt
