# Supplementary material for: Genomic Characterization of Large Heterochromatic Gaps in the Human Genome Assembly
Source: PLoS Comput Biol. 2014 May 15;10(5):e1003628. doi: 10.1371/journal.pcbi.1003628 (PMC4022460; doi:10.1371/journal.pcbi.1003628)
Supplement: Dataset S3 — HuRef scaffolds localized using WCS data, along with their marginal localization probabilities for each chromosome. SD3_AllUnmappedScaffoldLocalizations.txt: This file lists all unmapped scaffolds localized using WCS coverage data. Column 1 indicates the origin of each scaffold, either: 1_hg19 (an unmapped scaffold from the GRCh37 assembly), 2_BAC/Fos (a BAC or a Fosmid present in Genbank and included in the hs37d5 decoy sequences), 3_HuRefAssembly (a HuRef scaffold mapped to a chromosome in the HuRef assembly but not present in GRCh37, and included in the hs37d5 decoy sequences), 4_DeNovoCtg (a contig from the ALLPATHS-LG assembly of NA12878 included in the hs37d5 decoy sequences), 5_HuRefUnmapped (a HuRef unmapped scaffold/contig from the complete set of all HuRef assembly contigs). Scaffolds from “5_HuRefUnmapped” were localized using the complete HuRef assembly as the reference; scaffolds from all other categories were localized using hs37d5 as the reference. Column 2 indicates the GenBank ID or HuRef scaffold ID for each scaffold. Column 3 lists the chromosomal assignment of each scaffold in Genbank, if indicated (“NA” otherwise). Cases where GRCh37 and GRCh38 disagree are indicated, as are cases where the scaffold entry is listed as unmapped but the corresponding clone entry is localized (e.g. clones from libraries derived from a flow-sorted chr22 library). Column 4 indicates the chromosome assigned by Genovese et al. using admixture mapping, with the number of significant SNPs (LOD>6) indicated in brackets (figures are from an updated admixture mapping dataset received through personal correspondence); if no admixture map locus was determined, “NA” is listed. Column 5 lists the chromosomes assigned by our WCS coverage analysis (chromosomes with marginal localization probability estimates > = 0.9). Columns 6 to 29 list the marginal localization probability estimates for each chromosome given the available WCS data; a value of 1 indicates certainty under our Ba [file pcbi.1003628.s018.zip › SD3_AllUnmappedScaffoldLocalizations.txt]

Scaffold_Origin	Scaffold_ID	Genbank_chr_assignment	Genovese_chr_assignment[#SNPs]	WCS_chr_assignment	chr1	chr2	chr3	chr4	chr5	chr6	chr7	chr8	chr9	chr10	chr11	chr12	chr13	chr14	chr15	chr16	chr17	chr18	chr19	chr20	chr21	chr22	chrX	chrY
1_hg19	chr4_gl000193_random	4(GRCh37),21(GRCh38)	21 [2]	13,14,21	0.0000	0.0000	0.0001	0.0000	0.0000	0.0000	0.0000	0.0000	0.0000	0.0000	0.0000	0.0000	1.0000	1.0000	0.0000	0.0000	0.0000	0.0000	0.0000	0.0000	1.0000	0.0000	0.0000	0.0000
1_hg19	chrUn_gl000212	NA(GRCh37),13(GRCh38)	13 [3]	13,17,19	0.0000	0.0000	0.1943	0.0000	0.0000	0.0000	0.0000	0.0000	0.0000	0.0000	0.0000	0.0000	1.0000	0.0000	0.7667	0.0483	0.9994	0.0000	0.9993	0.0000	0.0000	0.0000	0.0000	0.0000
1_hg19	chr1_gl000192_random	1	1 [1]	1	1.0000	0.0000	0.0001	0.0000	0.0000	0.0000	0.0000	0.0000	0.0000	0.0000	0.0000	0.0000	0.0000	0.0000	0.0001	0.3511	0.0216	0.0000	0.0323	0.0000	0.0000	0.0000	0.0000	0.0000
1_hg19	chr1_gl000191_random	1	1 [2]	1	1.0000	0.0000	0.0126	0.0000	0.0000	0.0000	0.0000	0.0000	0.0000	0.0000	0.0000	0.0000	0.0000	0.0000	0.0101	0.0287	0.0266	0.0000	0.0255	0.0000	0.0000	0.0000	0.0000	0.0000
1_hg19	chr4_gl000194_random	4(GrCh37),14(GrCh38)	NA	14,21,22	0.0000	0.0000	0.2194	0.0000	0.0000	0.0000	0.0000	0.0000	0.0000	0.0000	0.0000	0.0000	0.0000	1.0000	0.0016	0.0221	0.0215	0.0000	0.0454	0.0000	1.0000	1.0000	0.0000	0.0000
1_hg19	chr7_gl000195_random	7	NA	13,14,21,22	0.0000	0.0000	0.0055	0.0000	0.0000	0.0000	0.0000	0.0000	0.0000	0.0000	0.0000	0.0000	1.0000	1.0000	0.0005	0.0094	0.0153	0.0000	0.0162	0.0000	1.0000	1.0000	0.0000	0.0000
1_hg19	chr9_gl000198_random	9(GrCh37),20(GrCh38)	NA	20	0.0000	0.0000	0.0131	0.0000	0.0000	0.0000	0.0000	0.0000	0.0000	0.0000	0.0000	0.0000	0.0000	0.0000	0.0086	0.0211	0.0359	0.0000	0.0469	1.0000	0.0000	0.0000	0.0000	0.0000
1_hg19	chr17_gl000205_random	17	NA	13,14,21,22	0.0000	0.0000	0.0089	0.0000	0.0000	0.0000	0.0000	0.0000	0.0000	0.0000	0.0000	0.0000	1.0000	1.0000	0.0036	0.0104	0.0080	0.0000	0.0110	0.0000	1.0000	1.0000	0.0000	0.0000
1_hg19	chr19_gl000208_random	19	NA	5	0.0002	0.0056	0.0775	0.0068	1.0000	0.0007	0.0128	0.0053	0.0045	0.0149	0.0178	0.0136	0.0000	0.0055	0.0600	0.0677	0.0683	0.0054	0.0705	0.0000	0.0073	0.0000	0.0000	0.0173
1_hg19	chr21_gl000210_random	21	NA	21	0.0000	0.0024	0.0707	0.0003	0.0012	0.0000	0.0104	0.0028	0.0016	0.0086	0.0110	0.0076	0.0000	0.0653	0.1112	0.0711	0.0743	0.0019	0.0739	0.0000	0.9991	0.0000	0.0001	0.0077
1_hg19	chrUn_gl000220	NA	11 [1]	1,13,14,21,22	1.0000	0.0000	0.0000	0.0000	0.0000	0.0000	0.0000	0.0000	0.0000	0.0000	0.0000	0.0000	1.0000	1.0000	0.0000	0.0000	0.0000	0.0000	0.0000	0.0000	1.0000	1.0000	0.0000	0.0000
1_hg19	chrUn_gl000214	NA	NA	13,14,21,22	0.0000	0.0000	0.0107	0.0000	0.0000	0.0000	0.0000	0.0000	0.0000	0.0000	0.0000	0.0000	1.0000	1.0000	0.2564	0.2522	0.2328	0.0000	0.1941	0.0000	1.0000	1.0000	0.0000	0.0000
1_hg19	chrUn_gl000224	NA	NA	13,14,15,21,22	0.0000	0.0000	0.0000	0.0000	0.0000	0.0000	0.0000	0.0000	0.0000	0.0000	0.0000	0.0000	1.0000	1.0000	0.9455	0.0352	0.0135	0.0000	0.0057	0.0000	1.0000	1.0000	0.0000	0.0000
1_hg19	chrUn_gl000219	NA	NA	13,14,22	0.0000	0.0000	0.0000	0.0000	0.0000	0.0000	0.0000	0.0000	0.0000	0.0000	0.0000	0.0000	1.0000	1.0000	0.0000	0.0000	0.0003	0.0000	0.0027	0.0000	0.0000	1.0000	0.0000	0.0000
1_hg19	chrUn_gl000225	NA(GRCh37),14(GRCh38)	NA	13,15,16,21,22	0.0000	0.0000	0.0002	0.0000	0.0000	0.0000	0.0000	0.0000	0.0000	0.0000	0.0000	0.0000	1.0000	0.0000	0.9720	0.9559	0.0702	0.0000	0.0018	0.0000	1.0000	1.0000	0.0000	0.0000
1_hg19	chrUn_gl000218	NA	NA	13,14,22	0.0000	0.0000	0.0004	0.0000	0.0000	0.0000	0.0000	0.0000	0.0000	0.0000	0.0000	0.0000	1.0000	1.0000	0.0001	0.0006	0.0002	0.0000	0.0012	0.0000	0.0000	1.0000	0.0000	0.0000
1_hg19	chrUn_gl000217	NA(GRCh37),22(GRCh38)	22 [0]	13,14,17,19,21	0.0000	0.0000	0.0019	0.0000	0.0000	0.0000	0.0000	0.0000	0.0000	0.0000	0.0000	0.0000	1.0000	1.0000	0.0003	0.0047	0.9995	0.0000	0.9934	0.0000	1.0000	0.0000	0.0000	0.0000
1_hg19	chrUn_gl000241	NA (GRCh37),22(GRCh38)	NA	14,22	0.0000	0.0000	0.2105	0.0000	0.0000	0.0000	0.0000	0.0000	0.0000	0.0000	0.0000	0.0000	0.0000	1.0000	0.2353	0.2696	0.4304	0.0000	0.6975	0.0000	0.0000	1.0000	0.0000	0.0000
1_hg19	chrUn_gl000234	NA,22(clone)	NA	14,22	0.0000	0.0000	0.1574	0.0000	0.0000	0.0000	0.0000	0.0000	0.0000	0.0000	0.0000	0.0000	0.0000	1.0000	0.4908	0.3194	0.3825	0.0000	0.4068	0.0000	0.0000	1.0000	0.0000	0.0000
1_hg19	chrUn_gl000235	NA(GRCh37), 22(GRCh38)	14 [1]	1,14,21,22	1.0000	0.0000	0.0740	0.0000	0.0000	0.0000	0.0000	0.0000	0.0000	0.0000	0.0000	0.0000	0.0000	1.0000	0.0686	0.1224	0.1382	0.0000	0.1583	0.0000	1.0000	1.0000	0.0000	0.0000
1_hg19	chrUn_gl000211	NA(GRCh37), 9(GRCh38)	NA	9	0.0000	0.0000	0.0044	0.0000	0.0000	0.0000	0.0000	0.0000	1.0000	0.0000	0.0001	0.0000	0.0000	0.0000	0.0090	0.0899	0.1556	0.0000	0.7376	0.0000	0.0000	0.0000	0.0000	0.0000
1_hg19	chrUn_gl000232	NA(GRCh37), 22(GRCh38)	NA	14,22	0.0000	0.0000	0.1982	0.0000	0.0000	0.0000	0.0000	0.0000	0.0000	0.0000	0.0000	0.0000	0.0000	1.0000	0.6928	0.4389	0.3102	0.0000	0.3045	0.0000	0.0000	1.0000	0.0000	0.0000
1_hg19	chrUn_gl000237	NA(GRCh37), 22(GRCh38)	NA	13,14,21,22	0.0000	0.0000	0.1976	0.0000	0.0005	0.0000	0.0032	0.0000	0.0000	0.0047	0.0090	0.0034	1.0000	1.0000	0.1165	0.0949	0.0862	0.0000	0.0930	0.0000	1.0000	1.0000	0.0000	0.0000
1_hg19	chrUn_gl000216	NA	NA	1,15,16,17,19	1.0000	0.0000	0.0738	0.0000	0.0000	0.0000	0.0000	0.0000	0.0000	0.0000	0.0000	0.0000	0.0000	0.0000	0.9641	0.9329	0.9987	0.0000	0.9915	0.0000	0.0000	0.0000	0.0000	0.0000
1_hg19	chrUn_gl000231	NA(GRCh37),22(GRCh38)	NA	14,22	0.0000	0.0000	0.0586	0.0000	0.0000	0.0000	0.0000	0.0000	0.0000	0.0000	0.0000	0.0000	0.0000	1.0000	0.0453	0.0921	0.1256	0.0000	0.1115	0.0000	0.0000	1.0000	0.0000	0.0000
1_hg19	chrUn_gl000229	NA(GRCh37),22(GRCh38)	NA	14,22	0.0000	0.0000	0.0164	0.0000	0.0000	0.0000	0.0000	0.0000	0.0000	0.0000	0.0000	0.0000	0.0000	1.0000	0.0127	0.0162	0.0219	0.0000	0.0274	0.0000	0.0000	1.0000	0.0000	0.0000
1_hg19	chrUn_gl000221	NA(GRCh37),3(GRCh38)	NA	14,17,19	0.0000	0.0000	0.6318	0.0000	0.0000	0.0000	0.0000	0.0000	0.0000	0.0000	0.0000	0.0000	0.0000	0.9989	0.4879	0.8840	0.9994	0.0000	0.9960	0.0000	0.0007	0.0000	0.0000	0.0000
1_hg19	chrUn_gl000230	NA(GRCh37),22(GRCh38)	14 [2]	21,22	0.0039	0.0000	0.0918	0.0000	0.0000	0.0000	0.0000	0.0000	0.0000	0.0000	0.0000	0.0000	0.0000	0.0000	0.4541	0.7188	0.5743	0.0000	0.4462	0.0000	0.9853	1.0000	0.0000	0.0000
1_hg19	chrUn_gl000238	NA,22(clone)	NA	22	0.0000	0.0000	0.0979	0.0000	0.0000	0.0000	0.0000	0.0003	0.0000	0.0000	0.0000	0.0000	0.0000	0.0000	0.0609	0.0790	0.0768	0.0000	0.0832	0.0000	0.0000	1.0000	0.0000	0.0000
1_hg19	chrUn_gl000213	NA,22(clone)	NA	21	0.0000	0.0000	0.0001	0.0000	0.0000	0.0000	0.0000	0.0000	0.0000	0.0000	0.0000	0.0000	0.0000	0.0000	0.0000	0.0002	0.0003	0.0000	0.0006	0.0000	1.0000	0.0000	0.0000	0.0000
1_hg19	chrUn_gl000233	NA(GRCh37),22(GRCh38)	NA	22	0.0001	0.0000	0.1140	0.0000	0.0000	0.0000	0.0008	0.0000	0.0000	0.0008	0.0013	0.0005	0.0000	0.0001	0.1812	0.3269	0.2772	0.0000	0.1902	0.0000	0.0001	1.0000	0.0000	0.0004
1_hg19	chrUn_gl000248	NA,22(clone)	22 [1]	22	0.0000	0.0001	0.0442	0.0000	0.0001	0.0000	0.0351	0.0001	0.0001	0.0012	0.0018	0.0010	0.0000	0.0002	0.0296	0.0420	0.0438	0.0001	0.0478	0.0000	0.0004	1.0000	0.0000	0.0016
1_hg19	chrUn_gl000239	NA(GRCh37),22(GRCh38)	NA	14,21,22	0.0002	0.0028	0.1135	0.0004	0.0018	0.0000	0.0107	0.0025	0.0023	0.0128	0.0156	0.0111	0.7013	0.9989	0.1178	0.1213	0.1189	0.0023	0.1198	0.0000	1.0000	1.0000	0.0000	0.0114
1_hg19	chrUn_gl000227	NA,22(clone)	NA	6	0.0000	0.0000	0.0073	0.0000	0.0000	1.0000	0.0000	0.0000	0.0000	0.0000	0.0000	0.0000	0.0000	0.0000	0.0037	0.0139	0.0204	0.0000	0.0175	0.0000	0.0000	0.0000	0.0000	0.0000
1_hg19	chrUn_gl000243	NA(GRCh37),22(GRCh38)	NA	22	0.0000	0.0000	0.1282	0.0000	0.0000	0.0000	0.0001	0.0000	0.0000	0.0002	0.0005	0.0001	0.0000	0.3406	0.6347	0.2010	0.2228	0.0000	0.2300	0.0000	0.0028	1.0000	0.0000	0.0001
1_hg19	chrUn_gl000247	NA	NA	14,22	0.0000	0.0001	0.1605	0.0000	0.0025	0.0000	0.0013	0.0001	0.0001	0.0018	0.0026	0.0013	0.0000	0.9996	0.1632	0.1460	0.1885	0.0002	0.1434	0.0000	0.0411	1.0000	0.0000	0.0009
1_hg19	chrUn_gl000215	NA,22(clone)	NA	21	0.0000	0.0000	0.0077	0.0000	0.0000	0.0000	0.0000	0.0000	0.0000	0.0000	0.0000	0.0000	0.0000	0.0000	0.0023	0.0099	0.0083	0.0000	0.0240	0.0000	1.0000	0.0000	0.0000	0.0000
1_hg19	chrUn_gl000246	NA,22(clone)	NA	22	0.0000	0.0003	0.0390	0.0000	0.0002	0.0000	0.0014	0.0003	0.0002	0.0020	0.0028	0.0016	0.0000	0.0003	0.0271	0.0378	0.0406	0.0002	0.0436	0.0000	0.0005	1.0000	0.0000	0.0025
1_hg19	chrUn_gl000242	NA,22(clone)	NA	22	0.0000	0.0159	0.0775	0.0001	0.0005	0.0000	0.0042	0.0008	0.0006	0.0046	0.0062	0.0041	0.0000	0.0007	0.0661	0.0611	0.0518	0.0009	0.0631	0.0000	0.0014	1.0000	0.0000	0.0031
1_hg19	chrUn_gl000228	NA,4(clone)	NA	3	0.0000	0.0000	0.9979	0.0017	0.0000	0.0000	0.0000	0.0000	0.0000	0.0000	0.0000	0.0000	0.0000	0.0000	0.0264	0.0318	0.0462	0.0000	0.0471	0.0000	0.0000	0.0000	0.0000	0.0000
1_hg19	chrUn_gl000249	NA,22(clone)	NA	22	0.0273	0.0622	0.1098	0.0467	0.0571	0.0170	0.0747	0.0611	0.0593	0.0776	0.0807	0.0758	0.0149	0.0614	0.1053	0.1095	0.1108	0.0599	0.1116	0.0023	0.0663	1.0000	0.0189	0.0794
1_hg19	chrUn_gl000236	NA(GRCh37),22(GRCh38)	NA	22	0.0000	0.0010	0.0460	0.0001	0.0005	0.0000	0.0034	0.0009	0.0007	0.0043	0.0057	0.0037	0.0000	0.0009	0.0344	0.0447	0.0466	0.0008	0.0497	0.0000	0.0014	0.9999	0.0000	0.0052
2_BAC/Fos	AC010098.8	NA	1 [8]	1	1.0000	0.0000	0.0530	0.0000	0.0000	0.0000	0.0000	0.0000	0.0000	0.0000	0.0000	0.0000	0.0000	0.0000	0.1209	0.1739	0.2060	0.0000	0.3544	0.0000	0.0000	0.0000	0.0000	0.0000
2_BAC/Fos	AC093614.4	7	NA	7	0.0012	0.0137	0.0750	0.0058	0.0106	0.0003	0.9985	0.0133	0.0120	0.0266	0.0300	0.0249	0.0002	0.0136	0.0662	0.0739	0.0749	0.0123	0.0771	0.0000	0.0167	0.0000	0.0004	0.0290
2_BAC/Fos	FP885534.9	6	6 [3]	6	0.0000	0.0000	0.0545	0.0000	0.0000	1.0000	0.0000	0.0000	0.0000	0.0000	0.0000	0.0000	0.0000	0.0000	0.0090	0.0570	0.1023	0.0000	0.0756	0.0000	0.0000	0.0000	0.0000	0.0000
2_BAC/Fos	AC146634.1	4	21 [2]	13,14,21	0.0000	0.0000	0.0077	0.0000	0.0000	0.0000	0.0000	0.0000	0.0000	0.0000	0.0000	0.0000	1.0000	0.9794	0.0212	0.0034	0.0045	0.0000	0.0068	0.0000	1.0000	0.0000	0.0000	0.0000
2_BAC/Fos	AC093749.3	4	NA	14	0.0000	0.0000	0.5657	0.0000	0.0000	0.0000	0.0000	0.0000	0.0000	0.0000	0.0000	0.0000	0.0000	1.0000	0.7499	0.5505	0.8064	0.0000	0.7948	0.0000	0.0519	0.0000	0.0000	0.0000
2_BAC/Fos	AC104301.2	3	20 [111]	20	0.0000	0.0000	0.0421	0.0000	0.0000	0.0000	0.0000	0.0000	0.0000	0.0000	0.0000	0.0000	0.0000	0.0000	0.0659	0.0514	0.0376	0.0000	0.0423	1.0000	0.0000	0.0000	0.0000	0.0000
2_BAC/Fos	AC237676.1	2	NA	13,14,21,22	0.0000	0.0000	0.0011	0.0000	0.0000	0.0000	0.0000	0.0000	0.0000	0.0000	0.0000	0.0000	1.0000	1.0000	0.0002	0.0011	0.0008	0.0000	0.0010	0.0000	1.0000	1.0000	0.0000	0.0000
2_BAC/Fos	AL355793.6	1	22 [1]	14,22	0.0000	0.0000	0.0069	0.0000	0.0000	0.0000	0.0000	0.0000	0.0000	0.0000	0.0000	0.0000	0.0000	1.0000	0.0028	0.0062	0.0087	0.0000	0.0114	0.0000	0.0000	1.0000	0.0000	0.0000
2_BAC/Fos	BX640538.4	1	9 [4],11 [1]	9	0.0000	0.0000	0.0063	0.0000	0.0000	0.0000	0.0000	0.0000	1.0000	0.0005	0.0044	0.0003	0.0000	0.0000	0.8084	0.0391	0.0232	0.0000	0.0267	0.0000	0.0000	0.0000	0.0000	0.0000
2_BAC/Fos	BX119317.2	1	1 [5]	1,22	1.0000	0.0000	0.0240	0.0000	0.0000	0.0000	0.0000	0.0000	0.0000	0.0000	0.0000	0.0000	0.0000	0.0000	0.0235	0.1199	0.0899	0.0000	0.0959	0.0000	0.0000	1.0000	0.0000	0.0000
2_BAC/Fos	AL137861.5	1	1 [12],14 [1]	1	1.0000	0.0000	0.0030	0.0000	0.0000	0.0000	0.0000	0.0000	0.0000	0.0000	0.0000	0.0000	0.0000	0.0000	0.0015	0.0297	0.0257	0.0000	0.0317	0.0000	0.0000	0.0000	0.0000	0.0000
2_BAC/Fos	AC239860.3	1	1 [7]	1	1.0000	0.0000	0.1598	0.0000	0.0000	0.0000	0.0000	0.0000	0.0000	0.0000	0.0000	0.0000	0.0000	0.0000	0.0606	0.1378	0.0943	0.0000	0.1300	0.0000	0.0000	0.0000	0.0000	0.0000
2_BAC/Fos	CR854858.22	1	1 [17]	1	1.0000	0.0000	0.1062	0.0000	0.0000	0.0000	0.0000	0.0000	0.0000	0.0001	0.0002	0.0000	0.0000	0.0000	0.1744	0.2754	0.2323	0.0000	0.2049	0.0000	0.0000	0.0000	0.0000	0.0000
2_BAC/Fos	AC240274.2	1	NA	1	1.0000	0.0009	0.0668	0.0000	0.0000	0.0000	0.0000	0.0000	0.0000	0.0000	0.0000	0.0000	0.0000	0.0000	0.1271	0.1331	0.0753	0.0000	0.0842	0.0000	0.0000	0.0000	0.0000	0.0000
2_BAC/Fos	AC241586.3	1	1 [8]	1	1.0000	0.0000	0.0284	0.0000	0.0000	0.0000	0.0000	0.0000	0.0000	0.0000	0.0000	0.0000	0.0000	0.0000	0.0410	0.0840	0.0596	0.0000	0.0556	0.0000	0.0000	0.0000	0.0000	0.0000
2_BAC/Fos	AC213203.1	1	NA	1	1.0000	0.0000	0.0620	0.0000	0.0000	0.0000	0.0001	0.0000	0.0000	0.0001	0.0001	0.0000	0.0000	0.0000	0.0768	0.1647	0.1473	0.0000	0.1653	0.0000	0.0000	0.0000	0.0000	0.0000
2_BAC/Fos	AC242289.3	1	1 [8]	1	1.0000	0.0001	0.1463	0.0000	0.0000	0.0000	0.0005	0.0004	0.0001	0.0003	0.0005	0.0004	0.0000	0.0000	0.1973	0.1635	0.1655	0.0000	0.1376	0.0000	0.0001	0.0000	0.0000	0.0001
2_BAC/Fos	AL355973.21	1	14 [1]	13	0.0000	0.0000	0.1351	0.0000	0.0000	0.0000	0.0001	0.0000	0.0000	0.0001	0.0002	0.0001	1.0000	0.0000	0.1444	0.1542	0.3232	0.0000	0.2728	0.0000	0.4219	0.0000	0.0000	0.0001
2_BAC/Fos	AC209007.3	1	1 [2]	1	1.0000	0.0011	0.1376	0.0000	0.0000	0.0000	0.0004	0.0000	0.0000	0.0004	0.0007	0.0003	0.0000	0.0000	0.1555	0.1582	0.1477	0.0000	0.1764	0.0000	0.0000	0.0000	0.0000	0.0001
2_BAC/Fos	AC209232.3	1	1 [7]	1	1.0000	0.0000	0.0549	0.0000	0.0000	0.0000	0.0003	0.0000	0.0000	0.0004	0.0007	0.0003	0.0000	0.0000	0.0532	0.0896	0.0975	0.0000	0.1046	0.0000	0.0000	0.0000	0.0000	0.0002
2_BAC/Fos	CR589925.3	1	NA	1	1.0000	0.0006	0.2892	0.0000	0.0003	0.0000	0.0082	0.0237	0.0087	0.0084	0.0118	0.0094	0.0000	0.0356	0.6228	0.3758	0.5579	0.0005	0.4602	0.0000	0.0122	0.0000	0.0000	0.0038
2_BAC/Fos	AC207442.4	1	1 [6]	1	1.0000	0.0039	0.1042	0.0000	0.0002	0.0000	0.0028	0.0003	0.0002	0.0033	0.0046	0.0025	0.0000	0.0004	0.1128	0.1423	0.1428	0.0003	0.1866	0.0000	0.0007	0.0000	0.0000	0.0021
2_BAC/Fos	AC216094.3	1	1 [1]	1	1.0000	0.0113	0.1043	0.0001	0.0007	0.0000	0.0066	0.0010	0.0128	0.1143	0.1393	0.0983	0.0000	0.0012	0.1205	0.1290	0.1067	0.0012	0.1108	0.0000	0.0021	0.0000	0.0000	0.0039
2_BAC/Fos	AC206484.3	1	1 [1]	1	1.0000	0.0003	0.0472	0.0000	0.0002	0.0000	0.0020	0.0003	0.0002	0.0024	0.0033	0.0019	0.0000	0.0004	0.0440	0.0608	0.0593	0.0002	0.0598	0.0000	0.0005	0.0000	0.0000	0.0024
2_BAC/Fos	AC208814.2	1	NA	1	1.0000	0.0001	0.0345	0.0000	0.0000	0.0000	0.0002	0.0000	0.0000	0.0002	0.0004	0.0002	0.0000	0.0000	0.0276	0.0379	0.0342	0.0000	0.0391	0.0000	0.0000	0.0000	0.0000	0.0002
2_BAC/Fos	AC217414.3	1	NA	1	0.9999	0.1289	0.0833	0.0001	0.0005	0.0000	0.0048	0.0009	0.0006	0.0049	0.0066	0.0044	0.0000	0.0008	0.0781	0.0714	0.0600	0.0011	0.0687	0.0000	0.0014	0.0000	0.0000	0.0034
2_BAC/Fos	AC205875.2	1	NA	1	0.9999	0.1437	0.1515	0.0043	0.0116	0.0001	0.0380	0.0154	0.0118	0.0387	0.0441	0.0354	0.0001	0.0158	0.1616	0.1746	0.1735	0.0153	0.1886	0.0000	0.0309	0.0000	0.0002	0.0258
2_BAC/Fos	AC206609.4	1	NA	1	1.0000	0.0532	0.1098	0.0340	0.0494	0.0104	0.0688	0.0531	0.0495	0.0707	0.0741	0.0675	0.0078	0.0557	0.1122	0.1185	0.1180	0.0488	0.1162	0.0007	0.0571	0.0011	0.0111	0.0689
2_BAC/Fos	AC240239.3	1	NA	1	0.9997	0.0041	0.0627	0.0010	0.0028	0.0000	0.0102	0.0038	0.0032	0.0118	0.0142	0.0104	0.0000	0.0040	0.0546	0.0658	0.0664	0.0033	0.0673	0.0000	0.0052	0.0000	0.0000	0.0128
2_BAC/Fos	BX511022.7	1	NA	22	0.0007	0.0132	0.0984	0.0046	0.0098	0.0001	0.0249	0.0126	0.0110	0.0290	0.0337	0.0278	0.0001	0.0124	0.0832	0.1076	0.1205	0.0119	0.1284	0.0000	0.0177	0.9994	0.0002	0.0242
2_BAC/Fos	AC243774.1	1	NA	1	0.9926	0.0082	0.0711	0.0027	0.0065	0.0001	0.0186	0.0082	0.0071	0.0202	0.0235	0.0181	0.0000	0.0093	0.0702	0.0800	0.0797	0.0071	0.0810	0.0000	0.0106	0.0000	0.0001	0.0205
2_BAC/Fos	AC225985.3	1	NA	1	0.9862	0.0309	0.0966	0.0168	0.0278	0.0025	0.0492	0.0307	0.0288	0.0497	0.0534	0.0470	0.0018	0.0327	0.0967	0.1034	0.1016	0.0282	0.1017	0.0000	0.0351	0.0001	0.0029	0.0494
2_BAC/Fos	AC026273.7	2	2 [30]	2	0.0000	1.0000	0.8950	0.0000	0.0000	0.0000	0.0000	0.0000	0.0000	0.0000	0.0000	0.0000	0.0000	0.0000	0.0991	0.0919	0.0187	0.0000	0.0453	0.0000	0.0000	0.0000	0.0000	0.0000
2_BAC/Fos	AC138777.3	2	NA	14,21,22	0.0000	0.0000	0.1656	0.0000	0.0000	0.0000	0.0000	0.0000	0.0000	0.0000	0.0000	0.0000	0.0056	1.0000	0.1858	0.2013	0.2213	0.0000	0.2928	0.0000	0.9996	1.0000	0.0000	0.0000
2_BAC/Fos	AC241851.2	2	2 [5]	2	0.0000	1.0000	0.0093	0.0000	0.0000	0.0000	0.0000	0.0000	0.0000	0.0000	0.0000	0.0000	0.0000	0.0000	0.0021	0.0037	0.0028	0.0000	0.0058	0.0000	0.0000	0.0000	0.0000	0.0000
2_BAC/Fos	AL845331.2	2	2 [10]	2	0.0000	1.0000	0.0004	0.0000	0.0000	0.0000	0.0000	0.0000	0.0000	0.0000	0.0000	0.0000	0.0000	0.0000	0.0000	0.0003	0.0002	0.0000	0.0005	0.0000	0.0000	0.0000	0.0000	0.0000
2_BAC/Fos	AC006453.3	2	2 [17]	2	0.0000	1.0000	0.4317	0.0000	0.0000	0.0000	0.0000	0.0000	0.0000	0.0000	0.0000	0.0000	0.0000	0.0000	0.1709	0.1574	0.1209	0.0000	0.0950	0.0000	0.0000	0.0000	0.0000	0.0000
2_BAC/Fos	AC242523.3	2	NA	1	1.0000	0.0003	0.0517	0.0000	0.0002	0.0000	0.0023	0.0003	0.0002	0.0025	0.0035	0.0019	0.0000	0.0004	0.0525	0.0720	0.0678	0.0002	0.0669	0.0000	0.0005	0.0000	0.0000	0.0024
2_BAC/Fos	AC213472.4	2	NA	2	0.0000	1.0000	0.0938	0.0000	0.0000	0.0000	0.0004	0.0007	0.0002	0.0003	0.0006	0.0004	0.0000	0.0000	0.0678	0.0626	0.0783	0.0018	0.0687	0.0000	0.0001	0.0000	0.0000	0.0003
2_BAC/Fos	AC208170.4	2	2 [14]	2	0.0000	1.0000	0.0240	0.0000	0.0000	0.0000	0.0000	0.0000	0.0000	0.0000	0.0000	0.0000	0.0000	0.0000	0.0295	0.0604	0.0803	0.0000	0.0898	0.0000	0.0000	0.0000	0.0000	0.0000
2_BAC/Fos	AC233266.3	2	2 [18]	2	0.0000	1.0000	0.1017	0.0000	0.0000	0.0000	0.0012	0.0000	0.0000	0.0011	0.0017	0.0007	0.0000	0.0001	0.1991	0.2836	0.2226	0.0000	0.1907	0.0000	0.0001	0.0000	0.0000	0.0004
2_BAC/Fos	AC138775.3	2	NA	13	0.0000	0.0001	0.0265	0.0000	0.0000	0.0000	0.0001	0.0000	0.0000	0.0002	0.0003	0.0001	1.0000	0.0000	0.0155	0.0225	0.0223	0.0000	0.0270	0.0000	0.0000	0.0000	0.0000	0.0002
2_BAC/Fos	AC207448.4	2	NA	2	0.0000	1.0000	0.0840	0.0000	0.0001	0.0000	0.0027	0.0003	0.0001	0.0017	0.0026	0.0014	0.0000	0.0002	0.0725	0.0973	0.0927	0.0001	0.0849	0.0000	0.0007	0.0000	0.0000	0.0013
2_BAC/Fos	AC208871.3	2	2 [41]	2	0.0000	1.0000	0.0783	0.0000	0.0003	0.0000	0.0026	0.0005	0.0003	0.0035	0.0050	0.0029	0.0000	0.0006	0.0716	0.0749	0.0751	0.0006	0.0811	0.0000	0.0018	0.0000	0.0000	0.0026
2_BAC/Fos	AC213468.4	2	NA	2	0.0001	0.9971	0.1034	0.0010	0.0029	0.0000	0.0131	0.0041	0.0034	0.0155	0.0187	0.0136	0.0000	0.0042	0.0848	0.1015	0.1079	0.0041	0.1172	0.0000	0.0093	0.0000	0.0000	0.0110
2_BAC/Fos	AC241983.3	3	14 [5]	1,14,21,22	1.0000	0.0000	0.0264	0.0000	0.0000	0.0000	0.0000	0.0000	0.0000	0.0000	0.0000	0.0000	0.0000	0.9997	0.0154	0.0371	0.0307	0.0000	0.0340	0.0000	0.9217	1.0000	0.0000	0.0000
2_BAC/Fos	AC069213.22	3	3 [1]	3	0.0000	0.0000	0.9597	0.0000	0.0000	0.0000	0.0000	0.0000	0.0000	0.0000	0.0000	0.0000	0.0000	0.0000	0.0042	0.0153	0.0069	0.0000	0.0148	0.0000	0.0000	0.0000	0.0000	0.0000
2_BAC/Fos	AC116622.6	4	21 [1]	13,14,21	0.0000	0.0000	0.0044	0.0000	0.0000	0.0000	0.0000	0.0000	0.0000	0.0000	0.0000	0.0000	1.0000	1.0000	0.0002	0.0014	0.0035	0.0000	0.0073	0.0000	1.0000	0.0000	0.0000	0.0000
2_BAC/Fos	AC116618.4	4	22 [2]	14,22	0.0000	0.0000	0.0359	0.0000	0.0000	0.0000	0.0000	0.0000	0.0000	0.0000	0.0000	0.0000	0.0000	1.0000	0.0073	0.0767	0.0954	0.0000	0.1560	0.0000	0.0000	1.0000	0.0000	0.0000
2_BAC/Fos	AC124864.3	4	21 [3],13 [1]	13,14,21	0.0000	0.0000	0.0020	0.0000	0.0000	0.0000	0.0000	0.0000	0.0000	0.0000	0.0000	0.0000	1.0000	1.0000	0.0006	0.0023	0.0024	0.0000	0.0068	0.0000	1.0000	0.0000	0.0000	0.0000
2_BAC/Fos	AC129664.7	4	13 [2],21 [1]	13,14,21	0.0000	0.0000	0.0927	0.0000	0.0000	0.0000	0.0000	0.0000	0.0000	0.0000	0.0000	0.0000	1.0000	1.0000	0.0751	0.2568	0.5224	0.0000	0.3389	0.0000	1.0000	0.0000	0.0000	0.0000
2_BAC/Fos	AC234343.3	4	21 [1]	13,14,21	0.0000	0.0000	0.0207	0.0000	0.0000	0.0000	0.0000	0.0000	0.0000	0.0000	0.0000	0.0000	1.0000	0.9998	0.0175	0.0481	0.0530	0.0000	0.0539	0.0000	1.0000	0.0000	0.0000	0.0000
2_BAC/Fos	AC216823.4	4	4 [6]	4	0.0000	0.0000	0.0804	1.0000	0.0000	0.0000	0.0000	0.0000	0.0000	0.0000	0.0000	0.0000	0.0000	0.0000	0.0182	0.0623	0.0698	0.0000	0.0789	0.0000	0.0000	0.0000	0.0000	0.0000
2_BAC/Fos	AC127385.6	4	NA	13,14,21	0.0000	0.0000	0.0367	0.0000	0.0000	0.0000	0.0000	0.0000	0.0000	0.0000	0.0001	0.0000	1.0000	0.9910	0.0331	0.0449	0.0598	0.0000	0.0575	0.0000	1.0000	0.0000	0.0000	0.0000
2_BAC/Fos	AC104652.3	4	4 [2]	4	0.0000	0.0000	0.0257	1.0000	0.0000	0.0000	0.0001	0.0000	0.0000	0.0001	0.0002	0.0001	0.0000	0.0000	0.0103	0.0185	0.0203	0.0000	0.0232	0.0000	0.0000	0.0000	0.0000	0.0001
2_BAC/Fos	AC220966.3	4	NA	4	0.0000	0.0000	0.0340	1.0000	0.0001	0.0000	0.0003	0.0000	0.0000	0.0005	0.0008	0.0004	0.0000	0.0000	0.0172	0.0269	0.0288	0.0000	0.0319	0.0000	0.0001	0.0000	0.0000	0.0007
2_BAC/Fos	AC208064.3	4	4 [1]	4	0.0001	0.0094	0.2109	1.0000	0.0077	0.0000	0.0247	0.0089	0.0072	0.0314	0.0389	0.0286	0.0491	0.0145	0.2519	0.2127	0.2556	0.0122	0.2380	0.0000	0.0615	0.0000	0.0000	0.0193
2_BAC/Fos	AC208866.4	4	4 [6]	4	0.0000	0.0000	0.0212	0.9998	0.0000	0.0000	0.0001	0.0000	0.0000	0.0001	0.0002	0.0001	0.0000	0.0000	0.0104	0.0184	0.0201	0.0000	0.0231	0.0000	0.0000	0.0000	0.0000	0.0002
2_BAC/Fos	AC210699.3	4	4 [1]	4	0.0006	0.0100	0.0744	1.0000	0.0099	0.0001	0.0189	0.0095	0.0085	0.0216	0.0247	0.0198	0.0001	0.0096	0.0611	0.0695	0.0710	0.0089	0.0731	0.0000	0.0120	0.0000	0.0002	0.0235
2_BAC/Fos	AC238651.3	4	4 [1]	4	0.0003	0.0073	0.0682	0.9998	0.0070	0.0001	0.0149	0.0068	0.0061	0.0173	0.0202	0.0157	0.0000	0.0070	0.0559	0.0648	0.0662	0.0064	0.0685	0.0000	0.0089	0.0000	0.0001	0.0191
2_BAC/Fos	AC215209.2	4	NA	21	0.0059	0.0354	0.1171	0.0212	0.0298	0.0022	0.0511	0.0336	0.0354	0.0619	0.0647	0.0589	0.1039	0.0346	0.1080	0.1112	0.1110	0.0340	0.1162	0.0000	0.9349	0.0001	0.0025	0.0620
2_BAC/Fos	AC025771.6	5	5 [1]	5	0.0000	0.0000	0.0856	0.0051	1.0000	0.0000	0.0002	0.0000	0.0000	0.0003	0.0005	0.0002	0.0000	0.0000	0.0333	0.0535	0.0584	0.0000	0.0502	0.0000	0.0000	0.0000	0.0000	0.0003
2_BAC/Fos	AC208171.3	5	5 [3]	1,5	0.9420	0.0373	0.1312	0.0204	0.9972	0.0263	0.0638	0.0390	0.0352	0.0640	0.0690	0.0598	0.0021	0.0432	0.1353	0.1416	0.1419	0.0381	0.1392	0.0000	0.0488	0.0001	0.0035	0.0594
2_BAC/Fos	AC091841.3	5	NA	5	0.0000	0.0028	0.0656	0.0027	0.9981	0.0023	0.0077	0.0026	0.0022	0.0092	0.0115	0.0083	0.0000	0.0029	0.0488	0.0579	0.0601	0.0027	0.0626	0.0000	0.0041	0.0000	0.0000	0.0099
2_BAC/Fos	AC207710.5	5	NA	5	0.0267	0.0785	0.1691	0.0603	0.9916	0.0160	0.0982	0.0775	0.0796	0.1162	0.1146	0.1119	0.5432	0.0773	0.1541	0.1584	0.1724	0.0786	0.1824	0.1025	0.1220	0.0027	0.0153	0.0911
2_BAC/Fos	FP325310.4	6	6 [31]	6	0.0000	0.0000	0.0087	0.0000	0.0000	1.0000	0.0000	0.0000	0.0000	0.0000	0.0000	0.0000	0.0000	0.0000	0.0001	0.0010	0.0013	0.0000	0.0028	0.0000	0.0000	0.0000	0.0000	0.0000
2_BAC/Fos	FP325329.5	6	6 [39]	6	0.0000	0.0000	0.0054	0.0000	0.0000	1.0000	0.0000	0.0000	0.0000	0.0000	0.0000	0.0000	0.0000	0.0000	0.0001	0.0005	0.0006	0.0000	0.0011	0.0000	0.0000	0.0000	0.0000	0.0000
2_BAC/Fos	AC209234.3	6	6 [12]	6	0.0000	0.0000	0.0783	0.0000	0.0000	1.0000	0.0000	0.0000	0.0000	0.0000	0.0000	0.0000	0.0000	0.0000	0.0094	0.0176	0.0106	0.0000	0.0154	0.0000	0.0000	0.0000	0.0000	0.0000
2_BAC/Fos	BX537108.4	6	6 [12]	6	0.0000	0.0000	0.0325	0.0000	0.0000	1.0000	0.0000	0.0000	0.0000	0.0000	0.0000	0.0000	0.0000	0.0000	0.0317	0.0784	0.0915	0.0000	0.0709	0.0000	0.0000	0.0000	0.0000	0.0000
2_BAC/Fos	AC240512.2	6	6 [2]	6	0.0000	0.0000	0.0425	0.0000	0.0000	1.0000	0.0002	0.0000	0.0000	0.0000	0.0000	0.0000	0.0000	0.0000	0.0276	0.0519	0.0728	0.0000	0.0725	0.0000	0.0000	0.0000	0.0000	0.0000
2_BAC/Fos	AC209420.3	6	6 [4]	6	0.0000	0.0000	0.0327	0.0000	0.0000	1.0000	0.0000	0.0000	0.0000	0.0000	0.0001	0.0000	0.0000	0.0000	0.0337	0.0439	0.0387	0.0000	0.0485	0.0000	0.0000	0.0000	0.0000	0.0000
2_BAC/Fos	AC211950.2	6	6 [5]	6	0.0000	0.0000	0.0157	0.0000	0.0000	1.0000	0.0000	0.0000	0.0000	0.0000	0.0000	0.0000	0.0000	0.0000	0.0038	0.0134	0.0205	0.0000	0.0199	0.0000	0.0000	0.0000	0.0000	0.0000
2_BAC/Fos	AC212491.3	6	NA	6	0.0000	0.0001	0.0754	0.0000	0.0035	1.0000	0.0010	0.0001	0.0001	0.0011	0.0017	0.0009	0.0000	0.0001	0.0460	0.0648	0.0605	0.0001	0.0598	0.0000	0.0002	0.0000	0.0000	0.0011
2_BAC/Fos	AC216138.3	6	6 [2]	6	0.0000	0.0000	0.0377	0.0000	0.0000	1.0000	0.0001	0.0003	0.0001	0.0002	0.0003	0.0002	0.0000	0.0000	0.0227	0.0289	0.0313	0.0000	0.0347	0.0000	0.0000	0.0000	0.0000	0.0001
2_BAC/Fos	FP565795.1	6	6 [1]	6	0.0000	0.0000	0.0212	0.0000	0.0000	1.0000	0.0000	0.0000	0.0000	0.0000	0.0000	0.0000	0.0000	0.0000	0.0062	0.0105	0.0069	0.0000	0.0114	0.0000	0.0000	0.0000	0.0000	0.0000
2_BAC/Fos	AC174052.1	6	NA	6	0.0000	0.0000	0.0131	0.0000	0.0000	1.0000	0.0000	0.0000	0.0000	0.0000	0.0000	0.0000	0.0000	0.0000	0.0058	0.0120	0.0133	0.0000	0.0160	0.0000	0.0000	0.0000	0.0000	0.0000
2_BAC/Fos	AC174061.2	6	NA	6	0.0000	0.0006	0.0422	0.0001	0.0005	0.9999	0.0022	0.0005	0.0004	0.0029	0.0040	0.0025	0.0000	0.0005	0.0304	0.0406	0.0424	0.0004	0.0455	0.0000	0.0008	0.0000	0.0000	0.0036
2_BAC/Fos	AC174153.1	6	NA	6	0.0000	0.0006	0.0420	0.0001	0.0009	0.9995	0.0022	0.0005	0.0004	0.0029	0.0040	0.0025	0.0000	0.0005	0.0305	0.0406	0.0423	0.0004	0.0454	0.0000	0.0008	0.0000	0.0000	0.0037
2_BAC/Fos	AC004902.2	7	14 [1]	13,14,21,22,Y	0.0000	0.0000	0.0000	0.0000	0.0000	0.0000	0.0000	0.0000	0.0000	0.0000	0.0000	0.0000	1.0000	1.0000	0.0000	0.0000	0.0000	0.0000	0.0000	0.0000	1.0000	1.0000	0.0000	1.0000
2_BAC/Fos	GL582971.1	7	7 [188]	7	0.0000	0.0000	0.0002	0.0000	0.0000	0.0000	1.0000	0.0000	0.0000	0.0000	0.0000	0.0000	0.0000	0.0000	0.0000	0.0000	0.0000	0.0000	0.0000	0.0000	0.0000	0.0000	0.0000	0.0000
2_BAC/Fos	AC006475.3	7	NA	13,14,22	0.0000	0.0002	0.0906	0.0000	0.0001	0.0000	0.0017	0.0002	0.0001	0.0021	0.0031	0.0016	1.0000	0.9902	0.0833	0.1016	0.1010	0.0001	0.1005	0.0000	0.7496	1.0000	0.0000	0.0019
2_BAC/Fos	AC217018.3	7	7 [27]	7	0.0000	0.0000	0.0140	0.0000	0.0000	0.0000	1.0000	0.0000	0.0000	0.0000	0.0000	0.0000	0.0000	0.0000	0.0023	0.0096	0.0120	0.0000	0.0187	0.0000	0.0000	0.0000	0.0000	0.0000
2_BAC/Fos	AC099395.2	7	7 [4]	7	0.0000	0.0000	0.0425	0.0000	0.0000	0.0000	1.0000	0.0000	0.0000	0.0000	0.0000	0.0000	0.0000	0.0000	0.0707	0.0345	0.0336	0.0000	0.0409	0.0000	0.0000	0.0000	0.0000	0.0000
2_BAC/Fos	AC241542.2	7	NA	13	0.0000	0.0002	0.1946	0.0000	0.0001	0.0000	0.0017	0.0001	0.0001	0.0030	0.0045	0.0023	0.9499	0.8860	0.2379	0.2234	0.5056	0.0001	0.3630	0.0000	0.0064	0.0000	0.0000	0.0017
2_BAC/Fos	AC142236.2	7	21 [5]	13	0.0047	0.0268	0.0882	0.0147	0.0223	0.0018	0.0394	0.0258	0.0242	0.0427	0.0464	0.0407	1.0000	0.0261	0.0808	0.0874	0.0884	0.0248	0.0902	0.0000	0.0308	0.0001	0.0022	0.0451
2_BAC/Fos	AC237221.3	7	7 [1]	7	0.0000	0.0000	0.0281	0.0000	0.0000	0.0000	0.9258	0.0000	0.0000	0.0000	0.0000	0.0000	0.0000	0.0000	0.0371	0.0678	0.0539	0.0000	0.0573	0.0000	0.0000	0.0000	0.0000	0.0000
2_BAC/Fos	AC208161.2	8	NA	8,9,X	0.0153	0.3252	0.1155	0.0309	0.0438	0.0066	0.0818	1.0000	0.9154	0.0664	0.0696	0.0726	0.0111	0.0475	0.1173	0.1061	0.1010	0.0589	0.1053	0.0004	0.0860	0.0005	0.9072	0.0565
2_BAC/Fos	GL383535.1	8	NA	8,9	0.0023	0.0219	0.1053	0.0095	0.0173	0.0007	0.6291	0.9999	0.9374	0.1448	0.1455	0.1597	0.0011	0.0255	0.1018	0.1040	0.1024	0.0274	0.1047	0.0000	0.0551	0.0000	0.5617	0.0412
2_BAC/Fos	AC196515.1	8	NA	8	0.0000	0.0000	0.0467	0.0000	0.0000	0.0000	0.0003	0.9994	0.0010	0.0005	0.0008	0.0004	0.0000	0.0000	0.0343	0.0449	0.0403	0.0000	0.0487	0.0000	0.0064	0.0000	0.0000	0.0004
2_BAC/Fos	AC011198.2	8	NA	8	0.0000	0.0003	0.0385	0.0000	0.0001	0.0000	0.0013	0.9965	0.0058	0.0018	0.0025	0.0015	0.0000	0.0002	0.0267	0.0363	0.0380	0.0002	0.0413	0.0000	0.0004	0.0000	0.0000	0.0022
2_BAC/Fos	AF252830.5	8	NA	8	0.0000	0.0003	0.0387	0.0000	0.0001	0.0000	0.0014	0.9924	0.0093	0.0019	0.0026	0.0016	0.0000	0.0003	0.0270	0.0366	0.0383	0.0002	0.0416	0.0000	0.0005	0.0000	0.0000	0.0023
2_BAC/Fos	AC090739.13	8	NA	8	0.0001	0.0046	0.0666	0.0012	0.0031	0.0000	0.0187	0.9832	0.0278	0.0137	0.0164	0.0126	0.0000	0.0045	0.0564	0.0666	0.0682	0.0047	0.0711	0.0000	0.0163	0.0000	0.0008	0.0153
2_BAC/Fos	AC243410.2	9	NA	13,14,21	0.0000	0.0000	0.2754	0.0000	0.0000	0.0000	0.0000	0.0000	0.0000	0.0000	0.0001	0.0000	1.0000	1.0000	0.8819	0.4886	0.1705	0.0000	0.1456	0.0000	1.0000	0.0000	0.0000	0.0000
2_BAC/Fos	AL162252.17	9	21 [3],14 [1]	13,21	0.0000	0.0000	0.2132	0.0000	0.0000	0.0000	0.0000	0.0000	0.0000	0.0000	0.0000	0.0000	1.0000	0.8874	0.2141	0.1365	0.0909	0.0000	0.1740	0.0000	1.0000	0.0000	0.0000	0.0000
2_BAC/Fos	AC174064.1	9	NA	8,9,13	0.0000	0.0000	0.0008	0.0000	0.0000	0.0000	0.0000	1.0000	1.0000	0.6891	0.5238	0.7888	0.9738	0.0000	0.0169	0.0017	0.0009	0.0000	0.0011	0.0000	0.0029	0.0000	0.0000	0.0000
2_BAC/Fos	FP325317.7	9	9 [2]	9	0.0000	0.0000	0.0315	0.0000	0.0000	0.0000	0.0000	0.0000	1.0000	0.0074	0.0227	0.0096	0.0000	0.0000	0.0059	0.0037	0.0007	0.0000	0.0043	0.0000	0.0000	0.0000	0.0000	0.0000
2_BAC/Fos	AC241982.2	9	NA	15,16,17,19	0.0000	0.0000	0.8369	0.0000	0.0000	0.0000	0.0000	0.0000	0.0000	0.0000	0.0000	0.0000	0.0000	0.0000	0.9956	0.9235	0.9851	0.0000	0.9770	0.0000	0.0118	0.0000	0.0000	0.0000
2_BAC/Fos	FP326719.4	9	9 [4]	9	0.0000	0.0000	0.0104	0.0000	0.0000	0.0000	0.0000	0.0000	1.0000	0.0000	0.0000	0.0000	0.0000	0.0000	0.0036	0.0140	0.0084	0.0000	0.0112	0.0000	0.0000	0.0000	0.0000	0.0000
2_BAC/Fos	FP565345.4	9	NA	9	0.0000	0.0000	0.0654	0.0000	0.0000	0.0000	0.0000	0.0467	0.9533	0.0005	0.0010	0.0003	0.0000	0.0000	0.0088	0.0222	0.0348	0.0000	0.0327	0.0000	0.0000	0.0000	0.0000	0.0000
2_BAC/Fos	AC240610.1	9	9 [4]	8	0.0000	0.0008	0.0806	0.0001	0.0004	0.0000	0.0035	0.9870	0.0196	0.0060	0.0075	0.0053	0.0000	0.0007	0.0552	0.0674	0.0711	0.0007	0.0808	0.0000	0.0027	0.0000	0.0000	0.0072
2_BAC/Fos	AC242006.2	10	14 [4],22 [1]	14,21,22	0.0000	0.0000	0.0067	0.0000	0.0000	0.0000	0.0000	0.0000	0.0000	0.0000	0.0000	0.0000	0.0000	1.0000	0.0050	0.0138	0.0173	0.0000	0.0221	0.0000	0.9991	1.0000	0.0000	0.0000
2_BAC/Fos	AC242209.3	10	22 [1]	1,22	1.0000	0.0000	0.0236	0.0000	0.0000	0.0000	0.0000	0.0000	0.0000	0.0000	0.0000	0.0000	0.0000	0.1595	0.7966	0.0634	0.0638	0.0000	0.0537	0.0000	0.0000	1.0000	0.0000	0.0000
2_BAC/Fos	GL383545.1	10	10 [3]	11	0.0000	0.0000	0.0001	0.0000	0.0000	0.0000	0.0000	0.0000	0.0000	0.0577	0.9281	0.0142	0.0000	0.0000	0.0000	0.0000	0.0000	0.0000	0.0001	0.0000	0.0000	0.0000	0.0000	0.0000
2_BAC/Fos	AC242215.3	10	NA	1	0.9840	0.0176	0.0852	0.0073	0.0144	0.0005	0.0311	0.0166	0.0152	0.0323	0.0357	0.0302	0.0003	0.0174	0.0804	0.0893	0.0875	0.0150	0.0871	0.0000	0.0198	0.0000	0.0006	0.0332
2_BAC/Fos	AC238645.3	10	NA	21	0.0004	0.0081	0.0672	0.0028	0.0059	0.0001	0.0161	0.0076	0.0068	0.0185	0.0215	0.0169	0.0000	0.0078	0.0579	0.0662	0.0673	0.0071	0.0698	0.0000	0.9985	0.0000	0.0001	0.0204
2_BAC/Fos	AC238894.3	12	20 [2]	6,20	0.0018	0.7501	0.1873	0.4347	0.0200	0.9997	0.0407	0.0207	0.0179	0.0422	0.0470	0.0401	0.0004	0.0191	0.1186	0.1172	0.1175	0.0250	0.1232	1.0000	0.0259	0.0000	0.0005	0.0334
2_BAC/Fos	FP565324.3	13	13 [3]	13	0.0000	0.0000	0.0088	0.0000	0.0000	0.0000	0.0000	0.0000	0.0000	0.0000	0.0000	0.0000	1.0000	0.0000	0.0027	0.0053	0.0045	0.0000	0.0077	0.0000	0.0000	0.0000	0.0000	0.0000
2_BAC/Fos	AC212759.2	13	13 [4]	13	0.0000	0.0228	0.2099	0.0007	0.0023	0.0000	0.0029	0.0004	0.0050	0.0841	0.1173	0.0741	1.0000	0.0002	0.0995	0.0970	0.0798	0.0008	0.0936	0.0000	0.0015	0.0000	0.0000	0.0014
2_BAC/Fos	AC206479.3	13	NA	13	0.0000	0.0002	0.0385	0.0000	0.0001	0.0000	0.0015	0.0003	0.0001	0.0016	0.0023	0.0013	1.0000	0.0002	0.0266	0.0374	0.0393	0.0002	0.0429	0.0000	0.0007	0.0000	0.0000	0.0021
2_BAC/Fos	AC204972.3	13	NA	13	0.0000	0.0047	0.0610	0.0000	0.0003	0.0000	0.0713	0.0005	0.0004	0.0031	0.0043	0.0027	1.0000	0.0005	0.0478	0.0532	0.0498	0.0005	0.0565	0.0000	0.0012	0.0000	0.0000	0.0031
2_BAC/Fos	AC213859.2	13	13 [8]	13	0.0000	0.0025	0.0859	0.0004	0.0014	0.0000	0.0138	0.0044	0.0354	0.1914	0.2213	0.1719	1.0000	0.0024	0.0717	0.0879	0.0866	0.0035	0.0928	0.0000	0.0153	0.0000	0.0004	0.0104
2_BAC/Fos	AC188786.1	13	NA	13	0.0000	0.0000	0.0505	0.0000	0.0000	0.0000	0.0001	0.0000	0.0000	0.0002	0.0004	0.0001	1.0000	0.0000	0.0323	0.0632	0.0639	0.0000	0.0545	0.0000	0.0000	0.0000	0.0000	0.0002
2_BAC/Fos	AC238892.3	13	NA	13	0.0000	0.0011	0.0468	0.0002	0.0006	0.0000	0.0036	0.0009	0.0008	0.0047	0.0061	0.0040	0.9993	0.0010	0.0351	0.0452	0.0470	0.0008	0.0501	0.0000	0.0017	0.0000	0.0000	0.0057
2_BAC/Fos	AC234225.4	14	NA	14	0.0000	0.0000	0.0716	0.0000	0.0000	0.0000	0.0000	0.0000	0.0000	0.0000	0.0000	0.0000	0.0000	1.0000	0.0059	0.0085	0.0116	0.0000	0.0154	0.0000	0.0000	0.0000	0.0000	0.0000
2_BAC/Fos	AC242528.2	14	NA	14	0.0000	0.0001	0.1613	0.0000	0.0051	0.0000	0.0713	0.0002	0.0001	0.0022	0.0034	0.0015	0.0000	1.0000	0.1620	0.1523	0.1437	0.0001	0.1389	0.0000	0.0007	0.0000	0.0000	0.0012
2_BAC/Fos	AC234135.3	14	14 [1]	14	0.0000	0.0000	0.0132	0.0000	0.0000	0.0000	0.0000	0.0000	0.0000	0.0000	0.0000	0.0000	0.0000	1.0000	0.0018	0.0043	0.0051	0.0000	0.0067	0.0000	0.0000	0.0000	0.0000	0.0000
2_BAC/Fos	AC215288.2	14	NA	14	0.0000	0.0004	0.0408	0.0000	0.0002	0.0000	0.0017	0.0003	0.0003	0.0023	0.0032	0.0019	0.0000	1.0000	0.0365	0.0394	0.0414	0.0003	0.0442	0.0000	0.0006	0.0000	0.0000	0.0028
2_BAC/Fos	AC204976.4	14	14 [1]	14	0.0001	0.0037	0.0593	0.0009	0.0024	0.0000	0.0091	0.0034	0.0029	0.0109	0.0133	0.0097	0.0000	1.0000	0.0575	0.0581	0.0599	0.0031	0.0621	0.0000	0.0051	0.0000	0.0000	0.0121
2_BAC/Fos	AC207713.3	14	14 [1]	14	0.0000	0.0014	0.1423	0.0004	0.0494	0.0000	0.0050	0.0013	0.0010	0.0064	0.0083	0.0055	0.0000	1.0000	0.0630	0.0669	0.0682	0.0017	0.0680	0.0000	0.0023	0.0000	0.0000	0.0056
2_BAC/Fos	AC011850.12	15	20 [16]	20	0.0000	0.0000	0.0016	0.0000	0.0000	0.0000	0.0000	0.0000	0.0000	0.0000	0.0000	0.0000	0.0000	0.0000	0.0011	0.0048	0.0063	0.0000	0.0095	1.0000	0.0000	0.0000	0.0000	0.0000
2_BAC/Fos	AC137488.2	16	22 [3]	14,22	0.0000	0.0000	0.0016	0.0000	0.0000	0.0000	0.0000	0.0000	0.0000	0.0000	0.0000	0.0000	0.0000	1.0000	0.0023	0.0061	0.0089	0.0000	0.0123	0.0000	0.0000	1.0000	0.0000	0.0000
2_BAC/Fos	AC079801.2	16	21 [41]	13,15,21	0.0000	0.0000	0.0846	0.0000	0.0000	0.0000	0.0000	0.0000	0.0000	0.0005	0.0033	0.0002	1.0000	0.0000	0.9723	0.0650	0.0378	0.0000	0.0579	0.0000	1.0000	0.0000	0.0000	0.0000
2_BAC/Fos	AC137499.2	16	22 [1]	22	0.0042	0.0253	0.0867	0.0135	0.0210	0.0015	0.0378	0.0243	0.0228	0.0410	0.0447	0.0389	0.0012	0.0246	0.0791	0.0859	0.0873	0.0234	0.0890	0.0000	0.0285	0.9995	0.0019	0.0435
2_BAC/Fos	AC233702.5	17	17 [32]	3,15,16,17,19	0.0000	0.0000	0.9643	0.0000	0.0000	0.0000	0.0000	0.0000	0.0000	0.0000	0.0000	0.0000	0.0000	0.0190	0.9899	0.9846	0.9996	0.0000	0.9984	0.0000	0.0000	0.0000	0.0000	0.0000
2_BAC/Fos	AC217541.2	17	NA	13	0.0061	0.0407	0.1528	0.0212	0.0339	0.0020	0.0628	0.0398	0.0374	0.0697	0.0744	0.0656	1.0000	0.0421	0.1444	0.1583	0.1820	0.0381	0.1740	0.0000	0.8443	0.3506	0.0025	0.0571
2_BAC/Fos	AC208950.3	18	NA	18	0.0000	0.0000	0.0029	0.0000	0.0000	0.0000	0.0000	0.0000	0.0000	0.0000	0.0000	0.0000	0.0000	0.0000	0.0006	0.0025	0.0031	1.0000	0.0042	0.0000	0.0000	0.0000	0.0000	0.0000
2_BAC/Fos	AC216971.3	18	18 [2]	18	0.0000	0.0000	0.0208	0.0000	0.0000	0.0000	0.0001	0.0000	0.0000	0.0001	0.0003	0.0001	0.0000	0.0000	0.0112	0.0195	0.0215	1.0000	0.0243	0.0000	0.0000	0.0000	0.0000	0.0002
2_BAC/Fos	AC161429.3	20	NA	20	0.0000	0.0000	0.1185	0.0000	0.0000	0.0000	0.0000	0.0000	0.0000	0.0000	0.0000	0.0000	0.0000	0.0000	0.0087	0.0209	0.0116	0.0000	0.0289	1.0000	0.0000	0.0000	0.0000	0.0000
2_BAC/Fos	AC204980.2	20	20 [1]	20	0.0006	0.0137	0.1964	0.0086	0.4599	0.0003	0.0272	0.0135	0.0115	0.0315	0.0360	0.0289	0.0001	0.0150	0.0998	0.1110	0.1139	0.0167	0.1146	1.0000	0.0180	0.0000	0.0002	0.0273
2_BAC/Fos	FP565421.3	20	20 [36]	20	0.0000	0.0015	0.0491	0.0000	0.0000	0.0000	0.0007	0.0001	0.0000	0.0009	0.0014	0.0008	0.0000	0.0001	0.0356	0.0393	0.0353	0.0001	0.0445	1.0000	0.0002	0.0000	0.0000	0.0008
2_BAC/Fos	AC210433.3	20	NA	20	0.0001	0.0036	0.0575	0.0009	0.0024	0.0000	0.0088	0.0033	0.0028	0.0106	0.0129	0.0094	0.0000	0.0034	0.0468	0.0564	0.0582	0.0030	0.0610	1.0000	0.0046	0.0000	0.0000	0.0121
2_BAC/Fos	AC234345.3	21	22 [2]	13,14,22	0.0000	0.0000	0.2122	0.0000	0.0000	0.0000	0.0000	0.0000	0.0000	0.0000	0.0000	0.0000	1.0000	1.0000	0.0606	0.0816	0.0677	0.0000	0.0952	0.0000	0.0001	1.0000	0.0000	0.0000
2_BAC/Fos	AP000056.1	21	NA	2,7,20,21	0.0000	1.0000	0.0000	0.0000	0.0000	0.0000	1.0000	0.0000	0.1584	0.2435	0.0414	0.5567	0.0000	0.0000	0.0000	0.0000	0.0000	0.0000	0.0000	1.0000	1.0000	0.0000	0.0000	0.0000
2_BAC/Fos	CT476834.3	21	NA	13,14,22	0.0000	0.0022	0.1014	0.0000	0.0001	0.0000	0.0023	0.0003	0.0024	0.0366	0.0477	0.0298	1.0000	1.0000	0.1154	0.1148	0.1137	0.0003	0.1289	0.0000	0.8370	1.0000	0.0000	0.0016
2_BAC/Fos	AC203646.2	21	NA	13,14,22	0.0000	0.0006	0.1426	0.0000	0.0022	0.0000	0.0069	0.0009	0.0004	0.0050	0.0070	0.0041	0.9656	0.9998	0.1499	0.1520	0.1533	0.0006	0.1493	0.0000	0.1896	1.0000	0.0000	0.0034
2_BAC/Fos	AL049849.1	21	NA	13,21	0.0000	0.0000	0.1825	0.0000	0.0001	0.0000	0.0041	0.0000	0.0000	0.0049	0.0086	0.0034	1.0000	0.0000	0.2046	0.2835	0.4062	0.0000	0.3030	0.0000	1.0000	0.0000	0.0000	0.0001
2_BAC/Fos	FP236243.10	21	NA	13,14,21	0.0000	0.0000	0.1024	0.0000	0.0000	0.0000	0.0001	0.0000	0.0000	0.0001	0.0002	0.0001	1.0000	0.9248	0.1449	0.1498	0.2629	0.0000	0.2546	0.0000	1.0000	0.0000	0.0000	0.0001
2_BAC/Fos	AC242244.2	21	13 [2]	13,21	0.0000	0.0000	0.0507	0.0000	0.0000	0.0000	0.0037	0.0000	0.0000	0.0002	0.0004	0.0001	1.0000	0.0000	0.0503	0.0763	0.0724	0.0000	0.0835	0.0000	1.0000	0.0000	0.0000	0.0001
2_BAC/Fos	AC206743.2	21	21 [1]	21	0.0000	0.0003	0.0516	0.0000	0.0001	0.0000	0.0724	0.0004	0.0002	0.0021	0.0031	0.0018	0.0000	0.0004	0.0379	0.0498	0.0490	0.0002	0.0541	0.0000	1.0000	0.0000	0.0000	0.0026
2_BAC/Fos	AC208585.5	21	21 [6]	21	0.0000	0.0034	0.0566	0.0000	0.0001	0.0000	0.0014	0.0002	0.0001	0.0017	0.0024	0.0014	0.0000	0.0002	0.0442	0.0453	0.0389	0.0002	0.0480	0.0000	1.0000	0.0000	0.0000	0.0013
2_BAC/Fos	FP565790.5	21	NA	13	0.0271	0.0622	0.1103	0.0468	0.0571	0.0169	0.0747	0.0611	0.0594	0.0779	0.0810	0.0761	1.0000	0.0618	0.1062	0.1098	0.1104	0.0605	0.1115	0.0023	0.0680	0.0032	0.0187	0.0796
2_BAC/Fos	CT476838.7	21	13 [1]	13	0.0258	0.0605	0.1087	0.0452	0.0554	0.0158	0.0730	0.0593	0.0577	0.0762	0.0793	0.0744	1.0000	0.0596	0.1039	0.1080	0.1087	0.0583	0.1098	0.0020	0.0650	0.0029	0.0176	0.0784
2_BAC/Fos	AC093091.5	22	NA	13,14,21,22	0.0000	0.0000	0.0077	0.0000	0.0000	0.0000	0.0000	0.0000	0.0000	0.0000	0.0000	0.0000	1.0000	1.0000	0.0012	0.0064	0.0098	0.0000	0.0087	0.0000	1.0000	1.0000	0.0000	0.0000
2_BAC/Fos	AC103582.17	22	22 [1]	14,22	0.0000	0.0000	0.2454	0.0000	0.0000	0.0000	0.0000	0.0000	0.0000	0.0000	0.0000	0.0000	0.0000	1.0000	0.1279	0.1448	0.1585	0.0000	0.2111	0.0000	0.0000	1.0000	0.0000	0.0000
2_BAC/Fos	AL353644.34	22	NA	13,14,21,22	0.1458	0.0013	0.0484	0.0000	0.0001	0.0000	0.0020	0.0001	0.0000	0.0008	0.0011	0.0005	1.0000	1.0000	0.2013	0.2105	0.1993	0.0009	0.1408	0.0000	1.0000	1.0000	0.0000	0.0001
2_BAC/Fos	AC092854.14	22	NA	22	0.0000	0.0000	0.0006	0.0000	0.0000	0.0000	0.0000	0.0000	0.0000	0.0000	0.0000	0.0000	0.0000	0.0000	0.0001	0.0008	0.0009	0.0000	0.0020	0.0000	0.0000	1.0000	0.0000	0.0000
2_BAC/Fos	AC209546.3	22	22 [1]	22	0.0000	0.0000	0.0248	0.0000	0.0000	0.0000	0.0000	0.0000	0.0000	0.0000	0.0000	0.0000	0.0000	0.0000	0.0107	0.0234	0.0409	0.0000	0.0329	0.0000	0.0000	1.0000	0.0000	0.0000
2_BAC/Fos	AC009286.32	22	22 [1]	22	0.0000	0.0000	0.0347	0.0000	0.0000	0.0000	0.0000	0.0000	0.0000	0.0000	0.0000	0.0000	0.0000	0.0000	0.0162	0.0279	0.0328	0.0000	0.0373	0.0000	0.0000	1.0000	0.0000	0.0000
2_BAC/Fos	Z82252.6	22	NA	22	0.0000	0.0000	0.0249	0.0000	0.0000	0.0000	0.0000	0.0000	0.0000	0.0000	0.0001	0.0000	0.0000	0.0000	0.0111	0.0243	0.0266	0.0000	0.0302	0.0000	0.0000	1.0000	0.0000	0.0000
2_BAC/Fos	AC239873.3	22	22 [7]	22	0.0000	0.0000	0.0434	0.0000	0.0000	0.0000	0.0002	0.0000	0.0000	0.0004	0.0007	0.0003	0.0000	0.0000	0.0261	0.0407	0.0460	0.0000	0.0548	0.0000	0.0000	1.0000	0.0000	0.1128
2_BAC/Fos	AC239364.3	22	22 [3]	22	0.0000	0.0000	0.0211	0.0000	0.0000	0.0000	0.0001	0.0000	0.0000	0.0001	0.0002	0.0001	0.0000	0.0000	0.0112	0.0199	0.0223	0.0000	0.0253	0.0000	0.0000	1.0000	0.0000	0.0002
2_BAC/Fos	FP565786.3	22	NA	22	0.0000	0.0002	0.0361	0.0000	0.0001	0.0000	0.0011	0.0002	0.0001	0.0015	0.0021	0.0012	0.0000	0.0002	0.0244	0.0349	0.0372	0.0001	0.0405	0.0000	0.0003	1.0000	0.0000	0.0019
2_BAC/Fos	AC209618.3	22	22 [3]	22	0.0000	0.0023	0.0723	0.0002	0.0008	0.0000	0.0192	0.0048	0.0012	0.0079	0.0101	0.0069	0.0000	0.0017	0.0595	0.0805	0.0849	0.0021	0.0857	0.0000	0.0108	1.0000	0.0001	0.0070
2_BAC/Fos	AC093314.1	22	NA	22	0.0000	0.0005	0.0415	0.0001	0.0003	0.0000	0.0020	0.0004	0.0003	0.0027	0.0037	0.0023	0.0000	0.0005	0.0298	0.0402	0.0426	0.0004	0.0456	0.0000	0.0008	1.0000	0.0000	0.0034
2_BAC/Fos	AC012398.4	22	NA	22	0.0001	0.0044	0.0812	0.0010	0.0028	0.0000	0.0114	0.0041	0.0451	0.1773	0.1982	0.1634	0.0000	0.0042	0.0682	0.0811	0.0818	0.0048	0.0859	0.0000	0.0069	1.0000	0.0000	0.0140
2_BAC/Fos	AC207130.3	22	NA	22	0.0000	0.0007	0.0436	0.0001	0.0004	0.0000	0.0026	0.0006	0.0005	0.0034	0.0046	0.0029	0.0000	0.0006	0.0320	0.0423	0.0443	0.0005	0.0474	0.0000	0.0010	1.0000	0.0000	0.0042
2_BAC/Fos	AC007325.51	22	NA	22	0.2144	0.0602	0.1418	0.0255	0.0509	0.0076	0.0705	0.0542	0.0474	0.0723	0.0754	0.0680	0.0039	0.0556	0.1434	0.1600	0.1567	0.0446	0.1407	0.0002	0.0561	1.0000	0.0057	0.0655
2_BAC/Fos	AC007981.47	22	NA	22	0.0259	0.0606	0.1092	0.0451	0.0555	0.0158	0.0733	0.0596	0.0577	0.0763	0.0794	0.0744	0.0139	0.0599	0.1045	0.1090	0.1105	0.0584	0.1112	0.0020	0.0648	1.0000	0.0178	0.0781
2_BAC/Fos	AC007708.13	22	NA	22	0.0098	0.0378	0.0961	0.0236	0.0329	0.0045	0.0512	0.0367	0.0350	0.0545	0.0581	0.0524	0.0036	0.0370	0.0897	0.0954	0.0965	0.0356	0.0980	0.0002	0.0415	1.0000	0.0053	0.0570
2_BAC/Fos	AC242245.1	22	NA	2	0.0000	0.9997	0.0397	0.0000	0.0001	0.0000	0.0014	0.0002	0.0002	0.0018	0.0026	0.0015	0.0000	0.0002	0.0283	0.0368	0.0375	0.0002	0.0415	0.0000	0.0004	0.0000	0.0000	0.0022
2_BAC/Fos	AC213861.3	22	NA	22	0.0291	0.0701	0.1283	0.0514	0.0636	0.0176	0.0848	0.0691	0.0660	0.0885	0.0922	0.0861	0.0154	0.0703	0.1259	0.1288	0.1275	0.0674	0.1299	0.0021	0.8748	0.9832	0.0201	0.0866
2_BAC/Fos	CR856017.2	X	NA	X,Y	0.0000	0.0000	0.0070	0.0000	0.0000	0.0000	0.0000	0.0000	0.0000	0.0000	0.0000	0.0000	0.0000	0.0000	0.0047	0.0211	0.0212	0.0000	0.0295	0.0000	0.0000	0.0000	1.0000	1.0000
2_BAC/Fos	AC188622.2	X	NA	X,Y	0.0000	0.0000	0.2855	0.0000	0.0000	0.0000	0.0000	0.0000	0.0000	0.0000	0.0000	0.0000	0.0000	0.0000	0.0353	0.0223	0.0157	0.0000	0.0223	0.0000	0.0000	0.0000	1.0000	1.0000
2_BAC/Fos	FP565586.2	X	NA	X	0.0000	0.0002	0.1198	0.0000	0.0001	0.0000	0.0019	0.0022	0.0006	0.0024	0.0036	0.0020	0.0000	0.0002	0.1000	0.1366	0.1755	0.0002	0.2569	0.0000	0.0014	0.0000	1.0000	0.0017
2_BAC/Fos	CR381562.10	X	NA	X	0.0000	0.0000	0.0247	0.0000	0.0000	0.0000	0.0002	0.0000	0.0000	0.0003	0.0005	0.0002	0.0000	0.0000	0.0142	0.0236	0.0254	0.0000	0.0287	0.0000	0.0001	0.0000	1.0000	0.0004
2_BAC/Fos	AC188046.2	X	NA	X,Y	0.0000	0.0001	0.0513	0.0000	0.0000	0.0000	0.0010	0.0013	0.0004	0.0012	0.0018	0.0010	0.0000	0.0001	0.0335	0.0478	0.0505	0.0001	0.0558	0.0000	0.0003	0.0000	1.0000	1.0000
2_BAC/Fos	AC207484.2	X	NA	X	0.0076	0.0448	0.1416	0.0233	0.0373	0.0028	0.0757	0.0531	0.0401	0.0708	0.0775	0.0709	0.0031	0.0429	0.1283	0.1587	0.1760	0.0445	0.1862	0.0123	0.0795	0.0001	1.0000	0.0545
2_BAC/Fos	BX649323.12	X	NA	X,Y	0.0000	0.0011	0.0667	0.0001	0.0006	0.0000	0.0043	0.0010	0.0007	0.0053	0.0071	0.0045	0.0000	0.0010	0.0493	0.0648	0.0675	0.0008	0.0722	0.0000	0.0017	0.0000	1.0000	0.9991
2_BAC/Fos	AC186562.1	X	NA	X	0.0004	0.0113	0.1356	0.0046	0.8205	0.0065	0.0255	0.0115	0.0093	0.0272	0.0319	0.0252	0.0001	0.0123	0.0936	0.1040	0.1068	0.0129	0.1086	0.0000	0.0177	0.0000	1.0000	0.0266
2_BAC/Fos	AC016939.8	X	NA	X	0.0660	0.5119	0.1252	0.0796	0.0909	0.0457	0.1141	0.4713	0.2446	0.1026	0.1041	0.1075	0.0606	0.0912	0.1297	0.1186	0.1139	0.1077	0.1169	0.0160	0.1118	0.0180	1.0000	0.0913
2_BAC/Fos	CR936360.14	X	NA	Y	0.0062	0.0362	0.1205	0.0196	0.0303	0.0023	0.0749	0.0523	0.0332	0.0595	0.0643	0.0564	0.0049	0.0359	0.1117	0.1205	0.1218	0.0368	0.1248	0.0000	0.1027	0.0001	0.8727	0.9424
2_BAC/Fos	AC208586.3	X	NA	X	0.0718	0.0971	0.1194	0.0871	0.0938	0.0606	0.1064	0.0990	0.0952	0.1051	0.1066	0.1043	0.0605	0.0965	0.1178	0.1195	0.1197	0.0960	0.1200	0.0294	0.1027	0.0334	0.9952	0.1057
2_BAC/Fos	AC018688.9	NA	20 [45]	20	0.0000	0.0000	0.0000	0.0000	0.0000	0.0000	0.0000	0.0000	0.0000	0.0000	0.0000	0.0000	0.0000	0.0000	0.0000	0.0000	0.0000	0.0000	0.0000	1.0000	0.0000	0.0000	0.0000	0.0000
2_BAC/Fos	AC147649.2	NA	NA	13,14,21,22	0.0000	0.0000	0.0715	0.0000	0.0000	0.0000	0.0000	0.0000	0.0000	0.0000	0.0000	0.0000	1.0000	1.0000	0.2281	0.1109	0.1520	0.0000	0.1410	0.0000	1.0000	1.0000	0.0000	0.0000
2_BAC/Fos	AC145613.2	NA	NA	13,14,21,22	0.0000	0.0000	0.0723	0.0000	0.0000	0.0000	0.0000	0.0000	0.0000	0.0000	0.0000	0.0000	1.0000	1.0000	0.0546	0.0443	0.0504	0.0000	0.1261	0.0000	1.0000	1.0000	0.0000	0.0000
2_BAC/Fos	AC092107.5	NA	20 [7]	20	0.0000	0.0000	0.0005	0.0000	0.0000	0.0000	0.0000	0.0000	0.0000	0.0000	0.0000	0.0000	0.0000	0.0000	0.0012	0.0001	0.0015	0.0000	0.0030	1.0000	0.0000	0.0000	0.0000	0.0000
2_BAC/Fos	AC138776.2	NA	22 [4]	14,22	0.0000	0.0000	0.2944	0.0000	0.0000	0.0000	0.0000	0.0000	0.0000	0.0000	0.0000	0.0000	0.0000	1.0000	0.3007	0.2118	0.1321	0.0000	0.2485	0.0000	0.0000	1.0000	0.0000	0.0000
2_BAC/Fos	AC138772.4	NA	22 [6]	14,22	0.0000	0.0000	0.0682	0.0000	0.0000	0.0000	0.0000	0.0000	0.0000	0.0000	0.0000	0.0000	0.0000	1.0000	0.0086	0.0146	0.0267	0.0000	0.0380	0.0000	0.0000	1.0000	0.0000	0.0000
2_BAC/Fos	AC144916.3	NA	NA	14,22	0.0000	0.0000	0.0929	0.0000	0.0000	0.0000	0.0000	0.0000	0.0000	0.0000	0.0000	0.0000	0.0000	1.0000	0.1648	0.1703	0.2320	0.0000	0.1947	0.0000	0.0000	1.0000	0.0000	0.0000
2_BAC/Fos	AC144610.2	NA	NA	13,14,21	0.0000	0.0000	0.1411	0.0000	0.0000	0.0000	0.0000	0.0000	0.0000	0.0000	0.0000	0.0000	1.0000	1.0000	0.0802	0.0803	0.0491	0.0000	0.0566	0.0000	1.0000	0.0000	0.0000	0.0000
2_BAC/Fos	AC138774.4	NA	14 [64],1 [1]	15,16,17,19,21	0.0000	0.0000	0.0175	0.0000	0.0000	0.0000	0.0000	0.0000	0.0000	0.0000	0.0000	0.0000	0.0000	0.0000	0.9842	0.9984	1.0000	0.0000	0.9999	0.0000	1.0000	0.0000	0.0000	0.0000
2_BAC/Fos	AC159541.1	NA	1 [1]	22	0.0000	0.0000	0.0413	0.0000	0.0000	0.0000	0.0000	0.0000	0.0000	0.0000	0.0000	0.0000	0.0000	0.0000	0.1999	0.7719	0.5563	0.0000	0.3016	0.0000	0.0000	1.0000	0.0000	0.0000
2_BAC/Fos	AC144612.3	NA	NA	14,21,22	0.0000	0.0000	0.1208	0.0000	0.0000	0.0000	0.0000	0.0000	0.0000	0.0000	0.0000	0.0000	0.0000	1.0000	0.1711	0.1565	0.1396	0.0000	0.1603	0.0000	0.9999	1.0000	0.0000	0.0000
2_BAC/Fos	AC129782.3	NA	1 [8]	1	1.0000	0.0000	0.0591	0.0000	0.0000	0.0000	0.0000	0.0000	0.0000	0.0000	0.0000	0.0000	0.0000	0.0000	0.0917	0.2427	0.2362	0.0000	0.2902	0.0000	0.0000	0.0000	0.0000	0.0000
2_BAC/Fos	AC145547.3	NA	NA	14,21,22	0.0000	0.0000	0.3863	0.0000	0.0000	0.0000	0.0003	0.0000	0.0000	0.0006	0.0012	0.0004	0.0166	1.0000	0.1500	0.1560	0.1482	0.0000	0.1770	0.0000	1.0000	1.0000	0.0000	0.0000
2_BAC/Fos	AC145616.2	NA	NA	13,14	0.0000	0.0000	0.0744	0.0000	0.0000	0.0000	0.0000	0.0000	0.0000	0.0000	0.0000	0.0000	1.0000	1.0000	0.0687	0.1315	0.2547	0.0000	0.3313	0.0000	0.0000	0.0000	0.0000	0.0000
2_BAC/Fos	AC147648.4	NA	NA	13,14,21	0.0000	0.0000	0.0283	0.0000	0.0000	0.0000	0.0000	0.0000	0.0000	0.0000	0.0000	0.0000	1.0000	1.0000	0.0228	0.0312	0.0345	0.0000	0.0415	0.0000	1.0000	0.0000	0.0000	0.0000
2_BAC/Fos	AC145543.3	NA	NA	22	0.0000	0.0002	0.1905	0.0000	0.0003	0.0000	0.0002	0.0000	0.0000	0.0003	0.0005	0.0002	0.0000	0.0000	0.0452	0.0519	0.0451	0.0000	0.0534	0.0000	0.0000	1.0000	0.0000	0.0001
2_BAC/Fos	AC233754.2	NA	6 [13]	6	0.0000	0.0000	0.0139	0.0000	0.0000	1.0000	0.0000	0.0000	0.0000	0.0000	0.0000	0.0000	0.0000	0.0000	0.0057	0.0196	0.0194	0.0000	0.0170	0.0000	0.0000	0.0000	0.0000	0.0000
2_BAC/Fos	AC006359.3	NA	1 [1]	1	1.0000	0.0000	0.0568	0.0000	0.0000	0.0000	0.0006	0.0000	0.0000	0.0006	0.0009	0.0004	0.0000	0.0000	0.0645	0.1032	0.0866	0.0000	0.0754	0.0000	0.0001	0.0000	0.0000	0.0005
2_BAC/Fos	AC127701.2	NA	7 [10]	7	0.0000	0.0000	0.0783	0.0000	0.0000	0.0000	1.0000	0.0000	0.0000	0.0000	0.0000	0.0000	0.0000	0.0000	0.0142	0.0601	0.0342	0.0000	0.0375	0.0000	0.0000	0.0000	0.0000	0.0000
2_BAC/Fos	AC127380.4	NA	11 [1],9 [1]	9	0.0000	0.0000	0.1798	0.0000	0.0000	0.0000	0.0000	0.0023	0.9977	0.0708	0.1001	0.0495	0.0000	0.0000	0.0692	0.2120	0.2600	0.0000	0.1728	0.0000	0.0000	0.0000	0.0000	0.0000
2_BAC/Fos	AC237677.1	NA	1 [1]	1	1.0000	0.0002	0.1178	0.0000	0.0001	0.0000	0.0018	0.0002	0.0001	0.0023	0.0033	0.0016	0.0000	0.0002	0.1108	0.2099	0.2367	0.0001	0.2445	0.0000	0.0008	0.0000	0.0000	0.0014
2_BAC/Fos	AC011689.6	NA	NA	14,21,22	0.0000	0.0013	0.1272	0.0001	0.0022	0.0000	0.0069	0.0014	0.0009	0.0084	0.0118	0.0069	0.0000	0.9999	0.1738	0.1613	0.1592	0.0014	0.1627	0.0000	1.0000	1.0000	0.0000	0.0077
2_BAC/Fos	AC225099.4	NA	1 [2]	1	1.0000	0.0178	0.0757	0.0000	0.0001	0.0000	0.0016	0.0001	0.0001	0.0015	0.0022	0.0012	0.0000	0.0001	0.0878	0.0850	0.0653	0.0001	0.0741	0.0000	0.0002	0.0000	0.0000	0.0008
2_BAC/Fos	AC226499.2	NA	NA	6	0.0000	0.0000	0.0845	0.0000	0.0000	1.0000	0.0001	0.0001	0.0000	0.0001	0.0002	0.0001	0.0000	0.0000	0.0617	0.0899	0.1164	0.0000	0.0913	0.0000	0.0000	0.0000	0.0000	0.0001
2_BAC/Fos	AC244133.1	NA	NA	2	0.0000	1.0000	0.0416	0.0000	0.0000	0.0000	0.0009	0.0001	0.0000	0.0004	0.0007	0.0003	0.0000	0.0000	0.0289	0.0380	0.0364	0.0000	0.0426	0.0000	0.0002	0.0000	0.0000	0.0004
2_BAC/Fos	AC222569.2	NA	NA	5	0.0000	0.0000	0.0045	0.0000	1.0000	0.0000	0.0000	0.0000	0.0000	0.0000	0.0000	0.0000	0.0000	0.0000	0.0005	0.0023	0.0032	0.0000	0.0049	0.0000	0.0000	0.0000	0.0000	0.0000
2_BAC/Fos	AC231386.2	NA	17 [8]	1	0.9955	0.1181	0.3384	0.0001	0.0048	0.0000	0.0148	0.0572	0.0161	0.0112	0.0160	0.0148	0.0000	0.0023	0.3820	0.2977	0.3301	0.2199	0.3120	0.0000	0.0094	0.0000	0.0000	0.0035
2_BAC/Fos	AC226767.2	NA	NA	18	0.0000	0.0004	0.0416	0.0000	0.0000	0.0000	0.0008	0.0001	0.0000	0.0004	0.0007	0.0003	0.0000	0.0000	0.0281	0.0378	0.0372	1.0000	0.0423	0.0000	0.0002	0.0000	0.0000	0.0004
2_BAC/Fos	AC183918.1	NA	NA	21	0.0000	0.0227	0.1694	0.0000	0.0000	0.0000	0.0012	0.0001	0.0001	0.0029	0.0037	0.0024	0.3479	0.0001	0.1180	0.0933	0.0770	0.0001	0.1130	0.0000	1.0000	0.0000	0.0000	0.0017
2_BAC/Fos	AC231980.2	NA	2 [3]	1,2	0.9998	0.9635	0.0690	0.0000	0.0003	0.0000	0.0029	0.0005	0.0003	0.0035	0.0049	0.0028	0.0000	0.0005	0.0633	0.0773	0.0757	0.0004	0.0813	0.0000	0.0008	0.0000	0.0000	0.0033
2_BAC/Fos	AC231988.2	NA	18 [4]	18	0.0000	0.0000	0.0132	0.0000	0.0000	0.0000	0.0000	0.0000	0.0000	0.0000	0.0000	0.0000	0.0000	0.0000	0.0055	0.0090	0.0083	1.0000	0.0120	0.0000	0.0000	0.0000	0.0000	0.0000
2_BAC/Fos	AC233755.2	NA	NA	14	0.0000	0.0001	0.0328	0.0000	0.0000	0.0000	0.0006	0.0001	0.0001	0.0008	0.0013	0.0007	0.0000	1.0000	0.0301	0.0313	0.0334	0.0001	0.0362	0.0000	0.0002	0.0000	0.0000	0.0010
2_BAC/Fos	AC148030.2	NA	NA	21	0.0025	0.0142	0.3746	0.1460	0.1568	0.0000	0.0444	0.0131	0.0140	0.0545	0.0592	0.0489	0.0402	0.0162	0.2374	0.2763	0.2999	0.0142	0.2890	0.0000	1.0000	0.5089	0.0000	0.0345
2_BAC/Fos	AC236424.3	NA	NA	Y	0.0000	0.0000	0.0338	0.0000	0.0000	0.0000	0.0002	0.0000	0.0000	0.0003	0.0004	0.0002	0.0000	0.0000	0.0193	0.0318	0.0446	0.0007	0.0385	0.0000	0.0000	0.0000	0.0000	1.0000
2_BAC/Fos	AC231536.2	NA	NA	6	0.0000	0.0005	0.0666	0.0000	0.0009	0.9998	0.0036	0.0005	0.0004	0.0037	0.0049	0.0031	0.0000	0.0006	0.0588	0.0768	0.0718	0.0004	0.0703	0.0000	0.0009	0.0000	0.0000	0.0035
2_BAC/Fos	AC145546.3	NA	2 [1]	2	0.0003	1.0000	0.0751	0.0022	0.0053	0.0000	0.0166	0.0070	0.0059	0.0177	0.0208	0.0166	0.0000	0.0066	0.0676	0.0690	0.0666	0.0076	0.0715	0.0000	0.0092	0.0000	0.0001	0.0169
2_BAC/Fos	AC145614.3	NA	NA	1	1.0000	0.0088	0.0745	0.0026	0.0068	0.0001	0.0183	0.0085	0.0072	0.0203	0.0235	0.0181	0.0000	0.0093	0.0719	0.0836	0.0837	0.0072	0.0828	0.0000	0.0107	0.0000	0.0001	0.0204
2_BAC/Fos	AC226699.2	NA	NA	8	0.0000	0.0069	0.0635	0.0000	0.0002	0.0000	0.0025	0.9970	0.0067	0.0028	0.0039	0.0026	0.0000	0.0003	0.0515	0.0504	0.0441	0.0005	0.0530	0.0000	0.0007	0.0000	0.0000	0.0021
2_BAC/Fos	AC225768.2	NA	2 [3]	2	0.0000	1.0000	0.0371	0.0000	0.0001	0.0000	0.0008	0.0001	0.0001	0.0011	0.0016	0.0009	0.0000	0.0001	0.0256	0.0333	0.0334	0.0001	0.0379	0.0000	0.0002	0.0000	0.0000	0.0013
2_BAC/Fos	AC225889.3	NA	20 [20]	20	0.0001	0.0051	0.0614	0.0014	0.0035	0.0000	0.0113	0.0047	0.0041	0.0134	0.0160	0.0121	0.0000	0.0048	0.0510	0.0603	0.0622	0.0043	0.0650	1.0000	0.0064	0.0000	0.0000	0.0151
2_BAC/Fos	AC233714.2	NA	NA	6	0.0002	0.0064	0.0918	0.0024	0.1150	0.9997	0.0142	0.0061	0.0052	0.0165	0.0195	0.0150	0.0000	0.0064	0.0619	0.0709	0.0727	0.0065	0.0741	0.0000	0.0085	0.0000	0.0000	0.0173
2_BAC/Fos	AC234643.2	NA	NA	1	1.0000	0.0035	0.0653	0.0008	0.0025	0.0000	0.0105	0.0033	0.0028	0.0113	0.0137	0.0100	0.0000	0.0036	0.0593	0.0710	0.0691	0.0028	0.0702	0.0000	0.0046	0.0000	0.0000	0.0118
2_BAC/Fos	AC231260.2	NA	NA	14	0.0000	0.0000	0.0126	0.0000	0.0000	0.0000	0.0000	0.0000	0.0000	0.0000	0.0000	0.0000	0.0000	0.9999	0.0066	0.0115	0.0129	0.0000	0.0155	0.0000	0.0000	0.0000	0.0000	0.0000
2_BAC/Fos	AC241442.1	NA	8 [4]	8	0.0000	0.0000	0.0184	0.0000	0.0000	0.0000	0.0000	0.9938	0.0062	0.0001	0.0001	0.0001	0.0000	0.0000	0.0094	0.0168	0.0184	0.0000	0.0214	0.0000	0.0000	0.0000	0.0000	0.0001
2_BAC/Fos	AC226495.2	NA	NA	1	0.9988	0.0023	0.0564	0.0004	0.0015	0.0000	0.0068	0.0021	0.0018	0.0081	0.0101	0.0070	0.0000	0.0023	0.0491	0.0608	0.0614	0.0018	0.0629	0.0000	0.0031	0.0000	0.0000	0.0088
2_BAC/Fos	AC223430.3	NA	8 [11]	8	0.0000	0.0000	0.0435	0.0000	0.0000	0.0000	0.0003	0.9382	0.0517	0.0004	0.0006	0.0004	0.0000	0.0000	0.0323	0.0411	0.0368	0.0000	0.0449	0.0000	0.0070	0.0000	0.0000	0.0003
2_BAC/Fos	AC128674.3	NA	NA	1	0.9940	0.0179	0.0825	0.0074	0.0140	0.0006	0.0284	0.0166	0.0149	0.0312	0.0347	0.0291	0.0003	0.0169	0.0750	0.0844	0.0848	0.0151	0.0843	0.0000	0.0196	0.0000	0.0006	0.0328
2_BAC/Fos	AC226724.2	NA	NA	20	0.0086	0.0355	0.0944	0.0216	0.0307	0.0038	0.0488	0.0345	0.0327	0.0521	0.0558	0.0500	0.0031	0.0347	0.0877	0.0938	0.0949	0.0333	0.0967	0.9998	0.0389	0.0002	0.0045	0.0546
2_BAC/Fos	AC079934.3	NA	1 [1]	1	0.9558	0.0673	0.1172	0.0471	0.0632	0.0197	0.0821	0.0655	0.0631	0.0820	0.0846	0.0799	0.0157	0.0671	0.1170	0.1221	0.1199	0.0618	0.1176	0.0025	0.0690	0.0035	0.0194	0.0810
2_BAC/Fos	AC237044.3	NA	NA	7	0.0000	0.0023	0.0534	0.0005	0.0014	0.0000	0.9980	0.0022	0.0018	0.0078	0.0097	0.0069	0.0000	0.0023	0.0423	0.0520	0.0534	0.0019	0.0563	0.0000	0.0033	0.0000	0.0000	0.0091
3_HuRefAssembly	1103279188214	9	9 [14],6 [1]	9,19	0.0000	0.0000	0.0026	0.0000	0.0000	0.0000	0.0000	0.0000	1.0000	0.0000	0.0000	0.0000	0.0000	0.0000	0.0000	0.0081	0.0496	0.0000	0.9225	0.0000	0.0000	0.0000	0.0000	0.0000
3_HuRefAssembly	1103279180723	16	16 [434]	16	0.0000	0.0000	0.0000	0.0000	0.0000	0.0000	0.0000	0.0000	0.0000	0.0000	0.0000	0.0000	0.0000	0.0000	0.0048	0.9974	0.3503	0.0000	0.6474	0.0000	0.0000	0.0000	0.0000	0.0000
3_HuRefAssembly	1103279187031	6	6 [6]	6	0.0000	0.0000	0.0331	0.0000	0.0000	1.0000	0.0000	0.0000	0.0000	0.0000	0.0000	0.0000	0.0000	0.0000	0.0047	0.0110	0.0146	0.0000	0.0202	0.0000	0.0000	0.0000	0.0000	0.0000
3_HuRefAssembly	1103279188367	7	7 [4]	7	0.0000	0.0000	0.0195	0.0000	0.0000	0.0000	1.0000	0.0000	0.0000	0.0000	0.0000	0.0000	0.0000	0.0000	0.0057	0.0180	0.0309	0.0000	0.0494	0.0000	0.0000	0.0000	0.0000	0.0000
3_HuRefAssembly	1103279188185	6	6 [5]	6	0.0000	0.0000	0.0082	0.0000	0.0000	1.0000	0.0000	0.0000	0.0000	0.0000	0.0000	0.0000	0.0000	0.0000	0.0001	0.0009	0.0012	0.0000	0.0014	0.0000	0.0000	0.0000	0.0000	0.0000
3_HuRefAssembly	1103279188145	6	6 [30]	6	0.0000	0.0000	0.0599	0.0000	0.0000	1.0000	0.0000	0.0000	0.0000	0.0000	0.0000	0.0000	0.0000	0.0000	0.0128	0.0408	0.0291	0.0000	0.0315	0.0000	0.0000	0.0000	0.0000	0.0000
3_HuRefAssembly	1103279188360	20	20 [5],16 [1]	20	0.0000	0.0000	0.0016	0.0000	0.0000	0.0000	0.0000	0.0000	0.0000	0.0000	0.0000	0.0000	0.0000	0.0000	0.0003	0.0008	0.0008	0.0000	0.0026	1.0000	0.0000	0.0000	0.0000	0.0000
3_HuRefAssembly	1103279188143	3	3 [20]	3	0.0000	0.0000	0.9328	0.0000	0.0000	0.0000	0.0000	0.0000	0.0000	0.0000	0.0000	0.0000	0.0000	0.0000	0.0464	0.0156	0.0005	0.0000	0.0063	0.0000	0.0000	0.0000	0.0000	0.0000
3_HuRefAssembly	1103279187941	2	2 [145]	2	0.0000	1.0000	0.1791	0.0000	0.0000	0.0000	0.0004	0.0000	0.0000	0.0006	0.0011	0.0006	0.0000	0.0000	0.1061	0.1575	0.1761	0.0000	0.2426	0.0000	0.0006	0.0000	0.0000	0.0002
3_HuRefAssembly	1103279188310	1	1 [7]	1	1.0000	0.0000	0.0012	0.0000	0.0000	0.0000	0.0000	0.0000	0.0000	0.0000	0.0000	0.0000	0.0000	0.0000	0.0006	0.0199	0.0174	0.0000	0.0221	0.0000	0.0000	0.0000	0.0000	0.0000
3_HuRefAssembly	1103279182759	1	1 [16]	1	1.0000	0.0000	0.0103	0.0000	0.0000	0.0000	0.0000	0.0000	0.0000	0.0000	0.0000	0.0000	0.0000	0.0000	0.0009	0.0179	0.0079	0.0000	0.0110	0.0000	0.0000	0.0000	0.0000	0.0000
3_HuRefAssembly	1103279187495	1	1 [15]	1	1.0000	0.0000	0.0000	0.0000	0.0000	0.0000	0.0000	0.0000	0.0000	0.0000	0.0000	0.0000	0.0000	0.0000	0.0000	0.0001	0.0001	0.0000	0.0001	0.0000	0.0000	0.0000	0.0000	0.0000
3_HuRefAssembly	1103279188157	1	NA	1	1.0000	0.0000	0.0471	0.0000	0.0000	0.0000	0.0005	0.0000	0.0000	0.0000	0.0000	0.0000	0.0000	0.0000	0.0338	0.0637	0.0508	0.0000	0.0520	0.0000	0.0000	0.0000	0.0000	0.0000
3_HuRefAssembly	1103279188432	1	1 [7]	1	1.0000	0.0000	0.0377	0.0000	0.0000	0.0000	0.0000	0.0000	0.0000	0.0000	0.0000	0.0000	0.0000	0.0000	0.0064	0.0178	0.0173	0.0000	0.0195	0.0000	0.0000	0.0000	0.0000	0.0000
3_HuRefAssembly	1103279188217:1-11933214	1	1 [5]	1	1.0000	0.0030	0.0538	0.0000	0.0000	0.0000	0.0001	0.0000	0.0000	0.0001	0.0002	0.0001	0.0000	0.0000	0.0512	0.0509	0.0345	0.0000	0.0442	0.0000	0.0000	0.0000	0.0000	0.0000
3_HuRefAssembly	1103279188199	1	1 [3]	1	1.0000	0.0000	0.0263	0.0000	0.0000	0.0000	0.0001	0.0000	0.0000	0.0002	0.0003	0.0001	0.0000	0.0000	0.0232	0.0406	0.0394	0.0000	0.0411	0.0000	0.0000	0.0000	0.0000	0.0002
3_HuRefAssembly	1103279188134:57697-13195817	1	1 [3]	1	1.0000	0.0009	0.1245	0.0001	0.0005	0.0000	0.0055	0.0009	0.0006	0.0069	0.0095	0.0057	0.0000	0.0011	0.1166	0.2045	0.2420	0.0006	0.2625	0.0000	0.0029	0.0000	0.0000	0.0039
3_HuRefAssembly	1103279188410	1	NA	1,Y	1.0000	0.0015	0.0905	0.0002	0.0010	0.0000	0.0080	0.0015	0.0012	0.0082	0.0106	0.0068	0.0000	0.0018	0.0898	0.1132	0.1061	0.0011	0.1063	0.0000	0.0024	0.0000	0.0000	0.9980
3_HuRefAssembly	1103279188163	1	NA	1	1.0000	0.0030	0.0686	0.0006	0.0024	0.0000	0.0114	0.0032	0.0026	0.0117	0.0143	0.0098	0.0000	0.0041	0.0775	0.0924	0.0883	0.0024	0.0881	0.0000	0.0046	0.0000	0.0000	0.0105
3_HuRefAssembly	1103279188323	1	NA	1	1.0000	0.1679	0.1183	0.0058	0.0154	0.0002	0.0404	0.0180	0.0151	0.0373	0.0418	0.0348	0.0002	0.0185	0.1315	0.1268	0.1138	0.0177	0.1159	0.0000	0.0219	0.0000	0.0003	0.0286
3_HuRefAssembly	1103279186962	1	NA	1	0.9953	0.0214	0.0859	0.0096	0.0172	0.0009	0.0326	0.0200	0.0182	0.0355	0.0391	0.0333	0.0006	0.0203	0.0788	0.0877	0.0881	0.0184	0.0876	0.0000	0.0233	0.0000	0.0010	0.0372
3_HuRefAssembly	1103279186748	2	NA	2	0.0000	1.0000	0.1491	0.0000	0.0000	0.0000	0.0000	0.0000	0.0000	0.0000	0.0001	0.0000	0.0000	0.0000	0.2697	0.1246	0.1485	0.0000	0.1098	0.0000	0.0002	0.0000	0.0000	0.0000
3_HuRefAssembly	1103279182268	2	NA	2	0.0000	1.0000	0.0531	0.0000	0.0000	0.0000	0.0002	0.0000	0.0000	0.0004	0.0006	0.0003	0.0000	0.0000	0.0325	0.0510	0.0554	0.0000	0.0722	0.0000	0.0000	0.0000	0.0000	0.0002
3_HuRefAssembly	1103279188306	2	2 [2]	2	0.0000	1.0000	0.1233	0.0000	0.0001	0.0000	0.1476	0.0004	0.0002	0.0028	0.0041	0.0025	0.0000	0.0003	0.0968	0.1026	0.1034	0.0003	0.1295	0.0000	0.0011	0.0000	0.0000	0.0016
3_HuRefAssembly	1103279188242	2	2 [2]	2	0.0000	1.0000	0.0402	0.0000	0.0000	0.0000	0.0006	0.0001	0.0000	0.0008	0.0012	0.0007	0.0000	0.0001	0.0288	0.0332	0.0312	0.0001	0.0371	0.0000	0.0001	0.0000	0.0000	0.0008
3_HuRefAssembly	1103279188313	2	NA	2	0.0000	1.0000	0.0594	0.0003	0.0010	0.0000	0.0057	0.0015	0.0012	0.0064	0.0082	0.0057	0.0000	0.0014	0.0496	0.0531	0.0509	0.0017	0.0564	0.0000	0.0023	0.0000	0.0000	0.0063
3_HuRefAssembly	1103279181862	2	2 [4]	2	0.0000	1.0000	0.0812	0.0001	0.0005	0.0000	0.0046	0.0008	0.0007	0.0054	0.0075	0.0048	0.0000	0.0476	0.1740	0.0748	0.0761	0.0009	0.0759	0.0000	0.0025	0.0000	0.0000	0.0038
3_HuRefAssembly	1103279188331	2	NA	13	0.0511	0.0838	0.1183	0.0710	0.0796	0.0386	0.0934	0.0829	0.0818	0.0961	0.0982	0.0948	1.0000	0.0836	0.1157	0.1178	0.1182	0.0827	0.1189	0.0116	0.0907	0.0144	0.0409	0.0969
3_HuRefAssembly	1103279188139	2	NA	2	0.0000	1.0000	0.0392	0.0000	0.0001	0.0000	0.0011	0.0002	0.0001	0.0015	0.0022	0.0012	0.0000	0.0002	0.0277	0.0357	0.0359	0.0002	0.0402	0.0000	0.0003	0.0000	0.0000	0.0017
3_HuRefAssembly	1103279183166	2	2 [6]	2	0.0004	1.0000	0.1101	0.0030	0.0071	0.0000	0.0227	0.0097	0.0080	0.0255	0.0299	0.0232	0.0000	0.0099	0.1066	0.1059	0.0971	0.0098	0.1059	0.0000	0.5377	0.0000	0.0001	0.0213
3_HuRefAssembly	1103279188433	2	2 [4]	2	0.0000	0.9993	0.0325	0.0000	0.0000	0.0000	0.0005	0.0001	0.0000	0.0008	0.0012	0.0006	0.0000	0.0001	0.0215	0.0298	0.0306	0.0001	0.0346	0.0000	0.0001	0.0000	0.0000	0.0009
3_HuRefAssembly	1103279188396	2	NA	2	0.0001	0.9999	0.0642	0.0012	0.0032	0.0000	0.0112	0.0043	0.0037	0.0128	0.0153	0.0116	0.0000	0.0042	0.0546	0.0608	0.0605	0.0043	0.0643	0.0000	0.0059	0.0000	0.0000	0.0134
3_HuRefAssembly	1103279182296	2	2 [1]	2	0.0005	0.9986	0.0726	0.0034	0.0071	0.0001	0.0189	0.0090	0.0079	0.0208	0.0240	0.0193	0.0001	0.0088	0.0642	0.0696	0.0693	0.0091	0.0726	0.0000	0.0115	0.0000	0.0001	0.0216
3_HuRefAssembly	1103279180702	2	2 [2],4 [1]	2	0.0025	0.9730	0.0859	0.0090	0.0157	0.0006	0.0329	0.0188	0.0168	0.0341	0.0378	0.0326	0.0006	0.0180	0.0806	0.0815	0.0803	0.0205	0.0836	0.0000	0.0224	0.0000	0.0009	0.0337
3_HuRefAssembly	1103279180903	4	22 [5]	15,22	0.0000	0.0000	0.0121	0.0000	0.0000	0.0000	0.0000	0.0000	0.0000	0.0000	0.0000	0.0000	0.0000	0.0016	0.9208	0.0111	0.0142	0.0000	0.0138	0.0000	0.0000	1.0000	0.0000	0.0000
3_HuRefAssembly	1103279188415	4	4 [5]	4	0.0000	0.0000	0.0008	1.0000	0.0000	0.0000	0.0000	0.0000	0.0000	0.0000	0.0000	0.0000	0.0000	0.0000	0.0000	0.0003	0.0006	0.0000	0.0015	0.0000	0.0000	0.0000	0.0000	0.0000
3_HuRefAssembly	1103279188130	4	4 [4]	4	0.0000	0.0000	0.0466	1.0000	0.0008	0.0000	0.0001	0.0000	0.0000	0.0001	0.0002	0.0001	0.0000	0.0000	0.0122	0.0214	0.0231	0.0000	0.0257	0.0000	0.0000	0.0000	0.0000	0.0001
3_HuRefAssembly	1103279188212	4	4 [13]	4	0.0000	0.0001	0.0382	1.0000	0.0001	0.0000	0.0008	0.0001	0.0001	0.0012	0.0017	0.0009	0.0000	0.0001	0.0226	0.0327	0.0347	0.0001	0.0378	0.0000	0.0002	0.0000	0.0000	0.0015
3_HuRefAssembly	1103279188431	4	4 [3]	4	0.0000	0.0009	0.0513	1.0000	0.0009	0.0000	0.0032	0.0008	0.0007	0.0042	0.0055	0.0035	0.0000	0.0008	0.0343	0.0447	0.0466	0.0007	0.0494	0.0000	0.0013	0.0000	0.0000	0.0049
3_HuRefAssembly	1103279188303	4	NA	4	0.0000	0.0001	0.0337	1.0000	0.0000	0.0000	0.0006	0.0001	0.0001	0.0009	0.0014	0.0007	0.0000	0.0001	0.0207	0.0306	0.0325	0.0001	0.0357	0.0000	0.0002	0.0000	0.0000	0.0012
3_HuRefAssembly	1103279188406:7331849-20130985	5	6 [25],5 [1]	6	0.0000	0.0000	0.0136	0.0000	0.0000	1.0000	0.0000	0.0000	0.0000	0.0000	0.0000	0.0000	0.0000	0.0000	0.0010	0.0056	0.0075	0.0000	0.0091	0.0000	0.0000	0.0000	0.0000	0.0000
3_HuRefAssembly	1103279188412	5	5 [8]	5	0.0000	0.0000	0.0084	0.0000	1.0000	0.0000	0.0000	0.0000	0.0000	0.0000	0.0000	0.0000	0.0000	0.0000	0.0028	0.0111	0.0131	0.0000	0.0134	0.0000	0.0000	0.0000	0.0000	0.0000
3_HuRefAssembly	1103279188109	5	NA	5	0.0000	0.0002	0.2154	0.0017	0.9710	0.0000	0.1095	0.0003	0.0002	0.0022	0.0033	0.0019	0.0000	0.0003	0.0562	0.0754	0.0780	0.0002	0.0794	0.0000	0.0008	0.0000	0.0000	0.0020
3_HuRefAssembly	1103279188142	5	5 [27]	5	0.0004	0.0088	0.0791	0.0032	0.9998	0.0124	0.0180	0.0084	0.0073	0.0203	0.0235	0.0188	0.0001	0.0088	0.0651	0.0720	0.0753	0.0091	0.0760	0.0000	0.0124	0.0000	0.0001	0.0209
3_HuRefAssembly	1103279188298	5	NA	5	0.0004	0.0029	0.0842	0.0003	0.9994	0.0000	0.0072	0.0024	0.0018	0.0085	0.0105	0.0072	0.0000	0.0025	0.0697	0.0928	0.0916	0.0017	0.0811	0.0000	0.0031	0.0000	0.0000	0.0081
3_HuRefAssembly	1103279188350	6	6 [38]	6	0.0000	0.0000	0.0000	0.0000	0.0000	1.0000	0.0000	0.0000	0.0000	0.0000	0.0000	0.0000	0.0000	0.0000	0.0000	0.0000	0.0000	0.0000	0.0000	0.0000	0.0000	0.0000	0.0000	0.0000
3_HuRefAssembly	1103279188263	6	6 [266]	6	0.0000	0.0000	0.1061	0.0000	0.0000	1.0000	0.0000	0.0000	0.0000	0.0000	0.0000	0.0000	0.0000	0.0000	0.0206	0.0192	0.0152	0.0000	0.0242	0.0000	0.0000	0.0000	0.0000	0.0000
3_HuRefAssembly	1103279188274:60646-25191606	6	6 [7]	6	0.0000	0.0000	0.1446	0.0000	0.0000	1.0000	0.0000	0.0000	0.0000	0.0019	0.0037	0.0013	0.0000	0.0000	0.1142	0.1416	0.0934	0.0000	0.1149	0.0000	0.0000	0.0000	0.0000	0.0000
3_HuRefAssembly	1103279187352	6	6 [7]	6	0.0000	0.0000	0.0506	0.0000	0.0000	1.0000	0.0000	0.0000	0.0000	0.0000	0.0000	0.0000	0.0000	0.0000	0.0626	0.0958	0.0483	0.0000	0.0610	0.0000	0.0000	0.0000	0.0000	0.0000
3_HuRefAssembly	1103279188219	6	6 [2]	6	0.0000	0.0000	0.0035	0.0000	0.0000	1.0000	0.0000	0.0000	0.0000	0.0000	0.0000	0.0000	0.0000	0.0000	0.0005	0.0020	0.0026	0.0000	0.0036	0.0000	0.0000	0.0000	0.0000	0.0000
3_HuRefAssembly	1103279187706	7	7 [48]	7	0.0000	0.0000	0.0018	0.0000	0.0000	0.0000	1.0000	0.0000	0.0000	0.0000	0.0000	0.0000	0.0000	0.0000	0.0032	0.0633	0.0432	0.0000	0.0321	0.0000	0.0000	0.0000	0.0000	0.0000
3_HuRefAssembly	1103279188381:1-28934855	7	7 [31]	7	0.0000	0.0000	0.0059	0.0000	0.0000	0.0000	1.0000	0.0000	0.0000	0.0000	0.0000	0.0000	0.0000	0.0000	0.0048	0.0459	0.0319	0.0000	0.0423	0.0000	0.0000	0.0000	0.0000	0.0000
3_HuRefAssembly	1103279188377	7	7 [29]	7	0.0000	0.0000	0.0038	0.0000	0.0000	0.0000	1.0000	0.0000	0.0000	0.0000	0.0000	0.0000	0.0000	0.0000	0.0015	0.0066	0.0068	0.0000	0.0099	0.0000	0.0000	0.0000	0.0000	0.0000
3_HuRefAssembly	1103279188228	7	7 [2]	7	0.0000	0.0000	0.0213	0.0000	0.0000	0.0000	1.0000	0.0000	0.0000	0.0000	0.0001	0.0000	0.0000	0.0000	0.0117	0.0233	0.0227	0.0000	0.0252	0.0000	0.0000	0.0000	0.0000	0.0000
3_HuRefAssembly	1103279188161	7	7 [3]	7	0.0000	0.0000	0.0239	0.0000	0.0000	0.0000	1.0000	0.0000	0.0000	0.0000	0.0000	0.0000	0.0000	0.0000	0.0095	0.0177	0.0208	0.0000	0.0243	0.0000	0.0000	0.0000	0.0000	0.0000
3_HuRefAssembly	1103279188262	7	NA	7	0.0000	0.0003	0.0388	0.0000	0.0001	0.0000	0.9956	0.0003	0.0002	0.0019	0.0028	0.0016	0.0000	0.0003	0.0271	0.0372	0.0386	0.0002	0.0419	0.0000	0.0006	0.0000	0.0000	0.0025
3_HuRefAssembly	1103279180177	7	NA	7	0.0000	0.0027	0.0548	0.0006	0.0017	0.0000	0.9981	0.0025	0.0021	0.0086	0.0107	0.0076	0.0000	0.0026	0.0438	0.0534	0.0548	0.0022	0.0576	0.0000	0.0038	0.0000	0.0000	0.0101
3_HuRefAssembly	1103279181985	8	8 [7]	8	0.0000	0.0000	0.0242	0.0000	0.0000	0.0000	0.0000	1.0000	0.0000	0.0000	0.0000	0.0000	0.0000	0.0000	0.0133	0.0287	0.0271	0.0000	0.0293	0.0000	0.0000	0.0000	0.0000	0.0000
3_HuRefAssembly	1103279188282	8	8 [2]	8	0.0000	0.0000	0.0756	0.0000	0.0000	0.0000	0.0005	0.9624	0.0371	0.0005	0.0009	0.0004	0.0000	0.0015	0.1783	0.0898	0.0855	0.0000	0.0776	0.0000	0.0001	0.0000	0.0000	0.0003
3_HuRefAssembly	1103279187608	8	NA	8	0.0000	0.0005	0.0480	0.0000	0.0000	0.0000	0.0006	0.9825	0.0161	0.0005	0.0008	0.0004	0.0000	0.0000	0.0347	0.0390	0.0345	0.0000	0.0426	0.0000	0.0001	0.0000	0.0000	0.0004
3_HuRefAssembly	1103279188253	8	8 [2]	8	0.0000	0.0002	0.0357	0.0000	0.0001	0.0000	0.0010	0.9840	0.0167	0.0014	0.0020	0.0011	0.0000	0.0002	0.0241	0.0338	0.0355	0.0001	0.0388	0.0000	0.0003	0.0000	0.0000	0.0017
3_HuRefAssembly	1103279187682	9	NA	9	0.0000	0.0000	0.0198	0.0000	0.0000	0.0000	0.0000	0.0007	0.9993	0.0025	0.0037	0.0019	0.0000	0.0000	0.0079	0.0222	0.0255	0.0000	0.0330	0.0000	0.0000	0.0000	0.0000	0.0000
3_HuRefAssembly	1103279188177	9	9 [2]	9	0.0000	0.0002	0.0480	0.0000	0.0001	0.0000	0.0011	0.0126	0.9613	0.2202	0.2129	0.2328	0.0000	0.0002	0.0325	0.0454	0.0471	0.0001	0.0519	0.0000	0.0003	0.0000	0.0000	0.0018
3_HuRefAssembly	1103279188128	9	NA	9	0.0000	0.0009	0.0544	0.0001	0.0005	0.0000	0.0035	0.0530	0.9395	0.1042	0.1055	0.1107	0.0000	0.0008	0.0411	0.0521	0.0535	0.0008	0.0574	0.0000	0.0015	0.0000	0.0000	0.0050
3_HuRefAssembly	1103279188125	9	NA	9	0.0000	0.0000	0.0263	0.0000	0.0000	0.0000	0.0002	0.0164	0.9824	0.0054	0.0075	0.0058	0.0000	0.0000	0.0155	0.0245	0.0260	0.0000	0.0294	0.0000	0.0000	0.0000	0.0000	0.0004
3_HuRefAssembly	1103279187839	9	NA	9	0.0000	0.0000	0.0272	0.0000	0.0000	0.0000	0.0002	0.0065	0.9421	0.0104	0.0121	0.0371	0.0000	0.0000	0.0164	0.0246	0.0261	0.0000	0.0295	0.0000	0.0000	0.0000	0.0000	0.0004
3_HuRefAssembly	1103279185826	13	13 [6]	13	0.0000	0.0010	0.1129	0.0000	0.0000	0.0000	0.0002	0.0000	0.0000	0.0000	0.0000	0.0000	1.0000	0.0000	0.1704	0.2288	0.1787	0.0000	0.2731	0.0000	0.0000	0.0000	0.0000	0.0000
3_HuRefAssembly	1103279188152	13	13 [1]	13	0.0000	0.0000	0.0270	0.0000	0.0000	0.0000	0.0000	0.0000	0.0000	0.0000	0.0001	0.0000	1.0000	0.0000	0.0129	0.0275	0.0444	0.0000	0.0424	0.0000	0.0000	0.0000	0.0000	0.0001
3_HuRefAssembly	1103279188411	13	13 [9]	13	0.0000	0.0020	0.0559	0.0004	0.0012	0.0000	0.0079	0.0026	0.0016	0.0076	0.0095	0.0066	1.0000	0.0020	0.0450	0.0553	0.0570	0.0019	0.0601	0.0000	0.0057	0.0000	0.0000	0.0087
3_HuRefAssembly	1103279188353	13	13 [1]	13	0.0022	0.0210	0.1024	0.0099	0.0659	0.0179	0.0371	0.0210	0.0186	0.0397	0.0436	0.0377	1.0000	0.0212	0.0966	0.0969	0.1052	0.0262	0.1011	0.0000	0.0368	0.0000	0.0011	0.0371
3_HuRefAssembly	1103279188104	13	13 [1]	13	0.0000	0.0000	0.0212	0.0000	0.0000	0.0000	0.0000	0.0000	0.0000	0.0000	0.0000	0.0000	1.0000	0.0000	0.0091	0.0263	0.0280	0.0000	0.0257	0.0000	0.0000	0.0000	0.0000	0.0000
3_HuRefAssembly	1103279188250	13	13 [2]	13	0.0072	0.0328	0.0934	0.0195	0.0280	0.0030	0.0460	0.0318	0.0302	0.0496	0.0533	0.0475	1.0000	0.0321	0.0864	0.0924	0.0934	0.0308	0.0951	0.0001	0.0376	0.0002	0.0036	0.0521
3_HuRefAssembly	1103279188136	14	14 [1]	14	0.0001	0.0057	0.0906	0.0014	0.0037	0.0000	0.0141	0.0051	0.0045	0.0169	0.0204	0.0150	0.0000	1.0000	0.0889	0.0884	0.0910	0.0048	0.0956	0.0000	0.0079	0.0000	0.0000	0.7981
3_HuRefAssembly	1103279182738	14	NA	22	0.3236	0.0746	0.1432	0.0377	0.0655	0.0154	0.0831	0.0684	0.0614	0.0846	0.0872	0.0805	0.0090	0.0698	0.1453	0.1587	0.1559	0.0582	0.1419	0.0008	0.0695	1.0000	0.0118	0.0778
3_HuRefAssembly	1103279188276	14	NA	14	0.0107	0.0130	0.0875	0.0045	0.0123	0.0002	0.0315	0.0150	0.0124	0.0326	0.0373	0.0282	0.0001	1.0000	0.1215	0.1213	0.1201	0.0116	0.1195	0.0000	0.0197	0.0000	0.0003	0.0268
3_HuRefAssembly	1103279188183	14	14 [1]	14	0.0000	0.0003	0.0376	0.0000	0.0001	0.0000	0.0013	0.0002	0.0002	0.0018	0.0025	0.0015	0.0000	0.9927	0.0351	0.0362	0.0381	0.0002	0.0411	0.0000	0.0004	0.0000	0.0000	0.0023
3_HuRefAssembly	1103279188327	14	14 [2]	14	0.0001	0.0033	0.0571	0.0008	0.0021	0.0000	0.0083	0.0030	0.0026	0.0100	0.0122	0.0089	0.0000	0.9989	0.0514	0.0559	0.0576	0.0027	0.0600	0.0000	0.0044	0.0000	0.0000	0.0113
3_HuRefAssembly	1103279188375	18	18 [1]	18	0.0000	0.0000	0.0134	0.0000	0.0000	0.0000	0.0000	0.0000	0.0000	0.0000	0.0000	0.0000	0.0000	0.0000	0.0059	0.0123	0.0141	1.0000	0.0164	0.0000	0.0000	0.0000	0.0000	0.0000
3_HuRefAssembly	1103279187386	20	20 [59]	20	0.0000	0.0000	0.0127	0.0000	0.0000	0.0000	0.0000	0.0000	0.0000	0.0000	0.0000	0.0000	0.0000	0.0000	0.0111	0.0154	0.0131	0.0000	0.0180	1.0000	0.0000	0.0000	0.0000	0.0000
3_HuRefAssembly	1103279188366	20	NA	20	0.0000	0.0000	0.0299	0.0000	0.0000	0.0000	0.0001	0.0000	0.0000	0.0001	0.0002	0.0001	0.0000	0.0000	0.0172	0.0236	0.0224	0.0000	0.0302	1.0000	0.0000	0.0000	0.0000	0.0001
3_HuRefAssembly	1103279181968	20	20 [70]	20	0.0681	0.0946	0.1193	0.0843	0.0914	0.0564	0.1018	0.0940	0.0928	0.1036	0.1052	0.1025	0.0536	0.0941	0.1172	0.1194	0.1202	0.0933	0.1212	1.0000	0.0970	0.0297	0.0586	0.1039
3_HuRefAssembly	1103279188270	20	NA	20	0.0014	0.0151	0.0768	0.0066	0.0118	0.0004	0.0256	0.0144	0.0132	0.0286	0.0320	0.0267	0.0003	0.0145	0.0680	0.0759	0.0774	0.0136	0.0798	0.9999	0.0176	0.0000	0.0005	0.0309
3_HuRefAssembly	1103279188379	21	21 [15]	21	0.0000	0.0000	0.0775	0.0000	0.0000	0.0000	0.0000	0.0000	0.0000	0.0000	0.0000	0.0000	0.0000	0.0000	0.1621	0.1105	0.0950	0.0000	0.0917	0.0000	1.0000	0.0000	0.0000	0.0000
3_HuRefAssembly	1103279180570	21	NA	13	0.0058	0.0294	0.0902	0.0167	0.0248	0.0023	0.0423	0.0284	0.0268	0.0457	0.0494	0.0436	0.9999	0.0287	0.0830	0.0894	0.0904	0.0274	0.0921	0.0000	0.0333	0.0001	0.0028	0.0481
3_HuRefAssembly	1103279181788	21	NA	21	0.0000	0.0025	0.0541	0.0005	0.0015	0.0000	0.0066	0.0022	0.0019	0.0082	0.0101	0.0071	0.0000	0.0023	0.0435	0.0529	0.0541	0.0020	0.0571	0.0000	0.9972	0.0000	0.0000	0.0094
3_HuRefAssembly	1103279180335	22	22 [3]	22	0.0000	0.0000	0.0211	0.0000	0.0000	0.0000	0.0000	0.0000	0.0000	0.0000	0.0000	0.0000	0.0000	0.0000	0.0000	0.0014	0.0013	0.0000	0.0045	0.0000	0.0000	1.0000	0.0000	0.0000
3_HuRefAssembly	1103279188372	22	22 [9]	22	0.0000	0.0000	0.0012	0.0000	0.0000	0.0000	0.0000	0.0000	0.0000	0.0000	0.0000	0.0000	0.0000	0.0000	0.0001	0.0010	0.0016	0.0000	0.0026	0.0000	0.0000	1.0000	0.0000	0.0000
3_HuRefAssembly	1103279187391	22	22 [1]	22	0.0000	0.0000	0.0531	0.0000	0.0000	0.0000	0.0000	0.0000	0.0000	0.0000	0.0001	0.0000	0.0000	0.0000	0.0334	0.0514	0.0693	0.0000	0.0565	0.0000	0.0000	1.0000	0.0000	0.0000
3_HuRefAssembly	1103279187066	22	NA	22	0.0090	0.0364	0.0952	0.0224	0.0315	0.0040	0.0497	0.0353	0.0335	0.0530	0.0567	0.0509	0.0033	0.0356	0.0885	0.0945	0.0957	0.0342	0.0972	0.0001	0.0400	0.9998	0.0048	0.0554
3_HuRefAssembly	1103279188300	X	NA	X	0.0000	0.0000	0.0091	0.0000	0.0000	0.0000	0.0000	0.0000	0.0000	0.0000	0.0000	0.0000	0.0000	0.0000	0.0033	0.0080	0.0091	0.0000	0.0114	0.0000	0.0000	0.0000	1.0000	0.0000
3_HuRefAssembly	1103279188257	X	NA	X,Y	0.0000	0.0001	0.0543	0.0000	0.0001	0.0000	0.0013	0.0018	0.0005	0.0014	0.0021	0.0012	0.0000	0.0001	0.0363	0.0511	0.0539	0.0001	0.0591	0.0000	0.0004	0.0000	1.0000	0.9973
3_HuRefAssembly	1103279188416	X	NA	X	0.0000	0.0005	0.0691	0.0000	0.0020	0.0000	0.0032	0.0006	0.0003	0.0033	0.0046	0.0029	0.0000	0.0006	0.0475	0.0578	0.0628	0.0006	0.0657	0.0000	0.0017	0.0000	1.0000	0.0029
3_HuRefAssembly	1103279188249	X	NA	X	0.0002	0.0107	0.1431	0.0027	0.0071	0.0000	0.0292	0.0117	0.0087	0.0321	0.0369	0.0284	0.0000	0.0110	0.1244	0.1435	0.1896	0.4909	0.1762	0.0000	0.0198	0.0000	1.0000	0.0263
3_HuRefAssembly	1103279188388	X	NA	X	0.0062	0.0314	0.0930	0.0176	0.0262	0.0025	0.0501	0.0343	0.0283	0.0480	0.0518	0.0459	0.0025	0.0304	0.0863	0.0929	0.0939	0.0298	0.0954	0.0001	0.0429	0.0001	1.0000	0.0502
3_HuRefAssembly	1103279188317	X	NA	X	0.0019	0.0175	0.0805	0.0079	0.0138	0.0005	0.0315	0.0188	0.0153	0.0319	0.0355	0.0300	0.0005	0.0169	0.0725	0.0800	0.0812	0.0164	0.0831	0.0000	0.0244	0.0000	1.0000	0.0343
3_HuRefAssembly	1103279188061	X	NA	X	0.0148	0.0531	0.1261	0.0339	0.0465	0.0076	0.0739	0.0562	0.0495	0.0746	0.0795	0.0721	0.0066	0.0537	0.1198	0.1258	0.1323	0.8331	0.1280	0.0003	0.0628	0.0006	1.0000	0.0807
3_HuRefAssembly	1103279188320	X	NA	X	0.0046	0.0271	0.0894	0.0145	0.0224	0.0017	0.0505	0.0343	0.0244	0.0435	0.0473	0.0415	0.0024	0.0264	0.0825	0.0893	0.0903	0.0261	0.0919	0.0000	0.0522	0.0001	0.9505	0.0457
3_HuRefAssembly	1103279188404	X	NA	X	0.0115	0.0416	0.0990	0.0264	0.0362	0.0056	0.0588	0.0434	0.0384	0.0582	0.0620	0.0563	0.0052	0.0406	0.0932	0.0987	0.0995	0.0395	0.1008	0.0003	0.0499	0.0005	0.9848	0.0604
3_HuRefAssembly	1103279188156	Y	20 [188]	20	0.0000	0.0000	0.0005	0.0000	0.0000	0.0000	0.0000	0.0000	0.0000	0.0000	0.0000	0.0000	0.0000	0.0000	0.0038	0.0025	0.0019	0.0000	0.0165	1.0000	0.0000	0.0000	0.0000	0.0000
3_HuRefAssembly	1103279188403	Y	NA	Y	0.0000	0.0000	0.0073	0.0000	0.0000	0.0000	0.0000	0.0000	0.0000	0.0000	0.0000	0.0000	0.0000	0.0000	0.0016	0.0080	0.0073	0.0000	0.0098	0.0000	0.0000	0.0000	0.0000	1.0000
3_HuRefAssembly	1103279188340	Y	NA	Y	0.0000	0.0000	0.0102	0.0000	0.0000	0.0000	0.0000	0.0000	0.0000	0.0000	0.0000	0.0000	0.0000	0.0000	0.0040	0.0093	0.0105	0.0000	0.0130	0.0000	0.0000	0.0000	0.0000	1.0000
3_HuRefAssembly	1103279180143	Y	NA	Y	0.0000	0.0001	0.0305	0.0000	0.0000	0.0000	0.0005	0.0001	0.0000	0.0008	0.0012	0.0006	0.0000	0.0001	0.0193	0.0291	0.0309	0.0001	0.0343	0.0000	0.0001	0.0000	0.0000	1.0000
3_HuRefAssembly	1103279188196	Y	NA	Y	0.0000	0.0000	0.0070	0.0000	0.0000	0.0000	0.0000	0.0000	0.0000	0.0000	0.0000	0.0000	0.0000	0.0000	0.0023	0.0063	0.0072	0.0000	0.0093	0.0000	0.0000	0.0000	0.0000	1.0000
3_HuRefAssembly	1103279188389	Y	NA	Y	0.0000	0.0021	0.0520	0.0004	0.0013	0.0000	0.0059	0.0019	0.0016	0.0073	0.0092	0.0064	0.0000	0.0020	0.0409	0.0506	0.0523	0.0017	0.0552	0.0000	0.0028	0.0000	0.0000	0.9998
4_DeNovoCtg	AEKP01117124.1	NA	6 [20]	6	0.0000	0.0000	0.0149	0.0000	0.0000	1.0000	0.0000	0.0000	0.0000	0.0000	0.0000	0.0000	0.0000	0.0000	0.0099	0.0592	0.0498	0.0000	0.0366	0.0000	0.0000	0.0000	0.0000	0.0000
4_DeNovoCtg	AEKP01166227.1	NA	9 [26]	9	0.0000	0.0000	0.0003	0.0000	0.0000	0.0000	0.0000	0.0000	1.0000	0.0000	0.0000	0.0000	0.0000	0.0000	0.0001	0.0017	0.0027	0.0000	0.0067	0.0000	0.0000	0.0000	0.0000	0.0000
4_DeNovoCtg	AEKP01099868.1	NA	20 [2]	20	0.0000	0.0000	0.0891	0.0000	0.0000	0.0000	0.0000	0.0000	0.0000	0.0000	0.0000	0.0000	0.0000	0.0000	0.0117	0.0263	0.0382	0.0000	0.0377	1.0000	0.0000	0.0000	0.0000	0.0000
4_DeNovoCtg	AEKP01119033.1	NA	NA	X	0.0000	0.0000	0.0035	0.0000	0.0000	0.0000	0.0000	0.0000	0.0000	0.0000	0.0000	0.0000	0.0000	0.0000	0.0008	0.0029	0.0035	0.0000	0.0049	0.0000	0.0000	0.0000	1.0000	0.0000
4_DeNovoCtg	AEKP01069477.1	NA	20 [5]	20	0.0000	0.0000	0.0432	0.0000	0.0000	0.0000	0.0003	0.0004	0.0000	0.0001	0.0002	0.0001	0.0000	0.0000	0.0256	0.0411	0.0454	0.0000	0.0514	1.0000	0.0001	0.0000	0.0000	0.0001
4_DeNovoCtg	AEKP01210449.1	NA	1 [18]	1	1.0000	0.0000	0.0270	0.0000	0.0000	0.0000	0.0000	0.0000	0.0000	0.0000	0.0000	0.0000	0.0000	0.0000	0.0229	0.0348	0.0255	0.0000	0.0307	0.0000	0.0000	0.0000	0.0000	0.0000
4_DeNovoCtg	AEKP01199982.1	NA	NA	6	0.0000	0.0000	0.0558	0.0000	0.0009	1.0000	0.0002	0.0000	0.0000	0.0004	0.0006	0.0003	0.0000	0.0000	0.0205	0.0305	0.0333	0.0000	0.0352	0.0000	0.0000	0.0000	0.0000	0.0004
4_DeNovoCtg	AEKP01149809.1	NA	13 [1]	13	0.0000	0.0040	0.1033	0.0000	0.0001	0.0000	0.0005	0.0000	0.0000	0.0006	0.0009	0.0004	1.0000	0.0000	0.0823	0.1008	0.0870	0.0000	0.0813	0.0000	0.0001	0.0000	0.0000	0.0003
4_DeNovoCtg	AEKP01149802.1	NA	13 [9]	13	0.0000	0.0000	0.0179	0.0000	0.0000	0.0000	0.0000	0.0000	0.0000	0.0000	0.0000	0.0000	1.0000	0.0000	0.0234	0.0163	0.0193	0.0000	0.0208	0.0000	0.0000	0.0000	0.0000	0.0000
4_DeNovoCtg	AEKP01195357.1	NA	1 [3]	1	1.0000	0.0000	0.0372	0.0000	0.0000	0.0000	0.0000	0.0000	0.0000	0.0000	0.0000	0.0000	0.0000	0.0000	0.0921	0.0524	0.0481	0.0000	0.0473	0.0000	0.0000	0.0000	0.0000	0.0000
4_DeNovoCtg	AEKP01033234.1	NA	6 [1]	6	0.0000	0.0076	0.1574	0.0000	0.0009	1.0000	0.0063	0.0219	0.0073	0.0043	0.0058	0.0057	0.0000	0.0005	0.1688	0.1287	0.0986	0.0006	0.1089	0.0000	0.0014	0.0000	0.0000	0.0019
4_DeNovoCtg	AEKP01132292.1	NA	22 [6]	22	0.0000	0.0000	0.0139	0.0000	0.0000	0.0000	0.0000	0.0000	0.0000	0.0000	0.0000	0.0000	0.0000	0.0000	0.0062	0.0129	0.0146	0.0000	0.0174	0.0000	0.0000	1.0000	0.0000	0.0000
4_DeNovoCtg	AEKP01203535.1	NA	NA	X	0.0000	0.0000	0.0281	0.0000	0.0000	0.0000	0.0003	0.0003	0.0001	0.0003	0.0006	0.0003	0.0000	0.0000	0.0170	0.0263	0.0281	0.0000	0.0315	0.0000	0.0001	0.0000	1.0000	0.0004
4_DeNovoCtg	AEKP01024260.1	NA	NA	X	0.0002	0.3605	0.1239	0.0003	0.0021	0.0000	0.0222	0.0478	0.0111	0.0139	0.0179	0.0130	0.0000	0.0035	0.1756	0.1476	0.1249	0.0038	0.1398	0.0000	0.0111	0.0000	1.0000	0.0072
4_DeNovoCtg	AEKP01123182.1	NA	6 [1]	6	0.0000	0.0000	0.0722	0.0000	0.0000	1.0000	0.0000	0.0000	0.0000	0.0001	0.0002	0.0000	0.0000	0.0000	0.0471	0.0895	0.1292	0.0000	0.1443	0.0000	0.0000	0.0000	0.0000	0.0001
4_DeNovoCtg	AEKP01069476.1	NA	20 [2]	20	0.0000	0.0132	0.1020	0.0001	0.0004	0.0000	0.0045	0.0007	0.0005	0.0053	0.0071	0.0045	0.0000	0.0007	0.0862	0.0832	0.0748	0.0009	0.0937	1.0000	0.0014	0.0000	0.0000	0.4575
4_DeNovoCtg	AEKP01166084.1	NA	9 [7]	9	0.0000	0.0000	0.0192	0.0000	0.0000	0.0000	0.0000	0.0030	0.9970	0.0321	0.0420	0.0231	0.0000	0.0000	0.0148	0.0372	0.0465	0.0000	0.0614	0.0000	0.0000	0.0000	0.0000	0.0000
4_DeNovoCtg	AEKP01068451.1	NA	NA	20	0.0153	0.0171	0.1298	0.0056	0.0176	0.0003	0.0519	0.4178	0.1600	0.0474	0.0531	0.0476	0.0001	0.0295	0.1817	0.1852	0.1834	0.0176	0.1836	1.0000	0.0335	0.0000	0.0010	0.0323
4_DeNovoCtg	AEKP01070172.1	NA	13 [1]	13	0.0000	0.0383	0.0868	0.0007	0.0023	0.0000	0.0231	0.0074	0.0029	0.0130	0.0161	0.0121	1.0000	0.0035	0.0796	0.0826	0.0788	0.0046	0.0844	0.0000	0.0158	0.0000	0.0075	0.0107
4_DeNovoCtg	AEKP01205512.1	NA	NA	X	0.0000	0.0005	0.0427	0.0001	0.0003	0.0000	0.0028	0.0006	0.0003	0.0028	0.0038	0.0023	0.0000	0.0005	0.0311	0.0420	0.0439	0.0004	0.0470	0.0000	0.0014	0.0000	1.0000	0.0034
4_DeNovoCtg	AEKP01076021.1	NA	NA	20	0.0005	0.0088	0.0696	0.0031	0.0064	0.0001	0.0172	0.0082	0.0074	0.0198	0.0229	0.0181	0.0001	0.0084	0.0597	0.0690	0.0714	0.0077	0.0746	1.0000	0.0107	0.0000	0.0001	0.0215
4_DeNovoCtg	AEKP01114215.1	NA	NA	1	1.0000	0.0000	0.0770	0.0000	0.0000	0.0000	0.0002	0.0002	0.0001	0.0002	0.0003	0.0002	0.0000	0.0000	0.0625	0.0926	0.1044	0.0000	0.1422	0.0000	0.0000	0.0000	0.0000	0.0001
4_DeNovoCtg	AEKP01149807.1	NA	NA	13	0.0000	0.0000	0.0342	0.0000	0.0000	0.0000	0.0000	0.0000	0.0000	0.0000	0.0001	0.0000	1.0000	0.0000	0.0080	0.0159	0.0174	0.0000	0.0199	0.0000	0.0000	0.0000	0.0000	0.0000
4_DeNovoCtg	AEKP01166223.1	NA	9 [9]	9	0.0000	0.0000	0.0033	0.0000	0.0000	0.0000	0.0000	0.0000	1.0000	0.0003	0.0005	0.0002	0.0000	0.0000	0.0008	0.0027	0.0032	0.0000	0.0045	0.0000	0.0000	0.0000	0.0000	0.0000
4_DeNovoCtg	AEKP01219420.1	NA	NA	1,22	1.0000	0.0292	0.1318	0.0119	0.0233	0.0009	0.0489	0.0276	0.0250	0.0523	0.0580	0.0487	0.0006	0.5558	0.1951	0.1436	0.1468	0.0248	0.1403	0.0000	0.0410	1.0000	0.0011	0.0463
4_DeNovoCtg	AEKP01210344.1	NA	NA	X	0.1479	0.0205	0.1849	0.0049	0.0201	0.0002	0.0805	0.0285	0.0194	0.0623	0.0668	0.0535	0.0001	0.0309	0.2563	0.2813	0.2781	0.0167	0.2741	0.0000	0.0452	0.0000	1.0000	0.0322
4_DeNovoCtg	AEKP01221093.1	NA	NA	1,13,22	1.0000	0.0121	0.1118	0.0038	0.0094	0.0001	0.0268	0.0119	0.0104	0.0303	0.0345	0.0269	0.9436	0.0136	0.1163	0.1264	0.1200	0.0102	0.1230	0.0000	0.5343	1.0000	0.0001	0.0262
4_DeNovoCtg	AEKP01054056.1	NA	1 [2]	1	1.0000	0.3172	0.1122	0.0004	0.0023	0.0000	0.0141	0.0031	0.0023	0.0125	0.0157	0.0111	0.0000	0.0032	0.1310	0.1215	0.1016	0.0032	0.1074	0.0000	0.0046	0.0000	0.0000	0.0081
4_DeNovoCtg	AEKP01149793.1	NA	NA	13	0.0000	0.0002	0.0447	0.0000	0.0001	0.0000	0.0388	0.0003	0.0002	0.0018	0.0026	0.0015	1.0000	0.0003	0.0313	0.0424	0.0432	0.0002	0.0471	0.0000	0.0006	0.0000	0.0000	0.0023
4_DeNovoCtg	AEKP01009296.1	NA	NA	9	0.0000	0.0000	0.0050	0.0000	0.0000	0.0000	0.0000	0.0009	0.9991	0.0003	0.0005	0.0002	0.0000	0.0000	0.0014	0.0042	0.0048	0.0000	0.0065	0.0000	0.0000	0.0000	0.0000	0.0000
4_DeNovoCtg	AEKP01213516.1	NA	NA	1,22	0.9954	0.0135	0.1339	0.0037	0.0095	0.0001	0.0300	0.0124	0.0108	0.0330	0.0385	0.0298	0.0000	0.3073	0.2105	0.1443	0.1406	0.0110	0.1385	0.0000	0.5928	1.0000	0.0001	0.0265
4_DeNovoCtg	AEKP01222660.1	NA	NA	1,22	1.0000	0.0267	0.1224	0.0108	0.0231	0.0010	0.0511	0.4122	0.1800	0.0477	0.0515	0.0508	0.0006	0.0308	0.1336	0.1337	0.1260	0.0251	0.1239	0.0000	0.7245	1.0000	0.0025	0.0381
4_DeNovoCtg	AEKP01146324.1	NA	1 [1]	1	1.0000	0.0001	0.0389	0.0000	0.0000	0.0000	0.0008	0.0001	0.0001	0.0009	0.0014	0.0007	0.0000	0.0001	0.0322	0.0481	0.0467	0.0001	0.0479	0.0000	0.0001	0.0000	0.0000	0.0010
4_DeNovoCtg	AEKP01150066.1	NA	13 [2]	13	0.0000	0.0000	0.0378	0.0000	0.0003	0.0000	0.0003	0.0000	0.0000	0.0005	0.0007	0.0004	1.0000	0.0000	0.0231	0.0317	0.0377	0.0000	0.0386	0.0000	0.0001	0.0000	0.0000	0.0005
4_DeNovoCtg	AEKP01219419.1	NA	NA	14,22	0.6201	0.0191	0.1284	0.0066	0.0186	0.0004	0.0492	0.0213	0.0183	0.0467	0.0526	0.0410	0.0002	0.9988	0.1747	0.1769	0.1692	0.0164	0.1646	0.0000	0.0281	1.0000	0.0005	0.0385
4_DeNovoCtg	AEKP01041423.1	NA	13 [1]	13	0.0000	0.0023	0.0541	0.0005	0.0014	0.0000	0.0063	0.0021	0.0018	0.0078	0.0098	0.0069	1.0000	0.0021	0.0430	0.0527	0.0544	0.0019	0.0573	0.0000	0.0033	0.0000	0.0000	0.0090
4_DeNovoCtg	AEKP01099869.1	NA	NA	20	0.0000	0.0005	0.0416	0.0001	0.0003	0.0000	0.0021	0.0004	0.0004	0.0028	0.0038	0.0023	0.0000	0.0005	0.0299	0.0404	0.0426	0.0004	0.0461	1.0000	0.0008	0.0000	0.0000	0.0035
4_DeNovoCtg	AEKP01113410.1	NA	NA	1	1.0000	0.0318	0.0872	0.0004	0.0020	0.0000	0.0114	0.0028	0.0021	0.0108	0.0135	0.0095	0.0000	0.0029	0.0942	0.0951	0.0828	0.0026	0.0871	0.0000	0.0040	0.0000	0.0000	0.0080
4_DeNovoCtg	AEKP01219860.1	NA	NA	1	1.0000	0.0340	0.1167	0.0159	0.0344	0.0026	0.0664	0.0360	0.0330	0.0601	0.0641	0.0556	0.0016	0.0429	0.1389	0.1475	0.1379	0.0294	0.1329	0.0000	0.0410	0.0001	0.0029	0.0514
4_DeNovoCtg	AEKP01050790.1	NA	6 [4]	6	0.0000	0.0016	0.0524	0.0000	0.0001	1.0000	0.0008	0.0001	0.0000	0.0010	0.0015	0.0008	0.0000	0.0001	0.0389	0.0405	0.0348	0.0001	0.0436	0.0000	0.0002	0.0000	0.0000	0.0008
4_DeNovoCtg	AEKP01079279.1	NA	7 [1]	7	0.0000	0.0103	0.2025	0.0000	0.0003	0.0000	1.0000	0.0029	0.0004	0.0057	0.0079	0.0049	0.0000	0.0009	0.2556	0.2576	0.2410	0.0793	0.1806	0.0000	0.0059	0.0000	0.0000	0.0046
4_DeNovoCtg	AEKP01080035.1	NA	7 [7]	7	0.0000	0.0000	0.0743	0.0000	0.0000	0.0000	1.0000	0.0000	0.0000	0.0000	0.0001	0.0000	0.0000	0.0000	0.2030	0.1901	0.2126	0.0000	0.2162	0.0000	0.0000	0.0000	0.0000	0.0000
4_DeNovoCtg	AEKP01123184.1	NA	6 [4]	6	0.0000	0.0003	0.0392	0.0000	0.0003	1.0000	0.0014	0.0003	0.0002	0.0019	0.0027	0.0016	0.0000	0.0003	0.0274	0.0372	0.0396	0.0002	0.0424	0.0000	0.0005	0.0000	0.0000	0.0024
4_DeNovoCtg	AEKP01212440.1	NA	NA	22	0.0000	0.0000	0.0643	0.0000	0.0000	0.0000	0.0003	0.0000	0.0000	0.0005	0.0008	0.0004	0.0000	0.7684	0.2037	0.0718	0.1041	0.0000	0.1008	0.0000	0.0004	0.9138	0.0000	0.0003
4_DeNovoCtg	AEKP01212449.1	NA	NA	22	0.0000	0.0000	0.0175	0.0000	0.0000	0.0000	0.0000	0.0000	0.0000	0.0001	0.0001	0.0000	0.0000	0.0000	0.0087	0.0163	0.0180	0.0000	0.0211	0.0000	0.0000	1.0000	0.0000	0.0001
4_DeNovoCtg	AEKP01215994.1	NA	7 [4]	7	0.0001	0.0090	0.1364	0.0000	0.0006	0.0000	1.0000	0.1257	0.0105	0.0085	0.0116	0.0084	0.0000	0.0019	0.2669	0.2349	0.1986	0.0012	0.2139	0.0000	0.0211	0.0000	0.0001	0.0034
4_DeNovoCtg	AEKP01223426.1	NA	NA	X	0.0004	0.0082	0.0686	0.0027	0.0058	0.0001	0.0195	0.0094	0.0068	0.0189	0.0219	0.0173	0.0001	0.0078	0.0591	0.0682	0.0695	0.0075	0.0719	0.0000	0.0140	0.0000	1.0000	0.0208
4_DeNovoCtg	AEKP01225640.1	NA	NA	1,22	1.0000	0.0124	0.1086	0.0037	0.0097	0.0001	0.0275	0.0121	0.0104	0.0298	0.0344	0.0266	0.0001	0.0134	0.1063	0.1225	0.1215	0.0102	0.1209	0.0000	0.0156	1.0000	0.0001	0.0296
4_DeNovoCtg	AEKP01171767.1	NA	4 [15]	4	0.0000	0.0000	0.0044	1.0000	0.0000	0.0000	0.0000	0.0000	0.0000	0.0000	0.0000	0.0000	0.0000	0.0000	0.0010	0.0033	0.0040	0.0000	0.0054	0.0000	0.0000	0.0000	0.0000	0.0000
4_DeNovoCtg	AEKP01214494.1	NA	NA	9	0.0000	0.0000	0.0125	0.0000	0.0000	0.0000	0.0000	0.0001	0.9982	0.0002	0.0003	0.0016	0.0000	0.0000	0.0046	0.0141	0.0151	0.0000	0.0151	0.0000	0.0000	0.0000	0.0000	0.0000
4_DeNovoCtg	AEKP01034354.1	NA	6 [2]	6	0.0009	0.0057	0.1634	0.0013	0.1171	1.0000	0.0218	0.0056	0.0047	0.0204	0.0248	0.0181	0.0000	0.0069	0.1309	0.1489	0.1594	0.2541	0.1322	0.0000	0.0083	0.0000	0.0000	0.0200
4_DeNovoCtg	AEKP01053591.1	NA	1 [3]	1	1.0000	0.1015	0.1018	0.0028	0.0085	0.0001	0.0280	0.0107	0.0085	0.0265	0.0308	0.0239	0.0000	0.0117	0.1209	0.1163	0.1047	0.0103	0.1100	0.0000	0.0139	0.0000	0.0001	0.0194
4_DeNovoCtg	AEKP01145831.1	NA	NA	6	0.0001	0.0018	0.0667	0.0002	0.0014	1.0000	0.0051	0.0015	0.0011	0.0063	0.0080	0.0053	0.0000	0.0016	0.0562	0.0741	0.0738	0.0012	0.0687	0.0000	0.0022	0.0000	0.0000	0.0066
4_DeNovoCtg	AEKP01218233.1	NA	NA	1,22	0.9996	0.0410	0.1292	0.0208	0.0351	0.0031	0.0630	0.0392	0.0370	0.0642	0.0693	0.0612	0.0022	0.6416	0.1816	0.1377	0.1379	0.0363	0.1330	0.0001	0.0532	1.0000	0.0035	0.0581
4_DeNovoCtg	AEKP01010079.1	NA	8 [2]	8	0.0000	0.0000	0.0749	0.0000	0.0000	0.0000	0.0004	0.9991	0.0011	0.0006	0.0009	0.0004	0.0000	0.0000	0.0421	0.0612	0.0669	0.0000	0.0863	0.0000	0.0002	0.0000	0.0000	0.1626
4_DeNovoCtg	AEKP01047722.1	NA	13 [1]	13	0.0007	0.5409	0.1056	0.0044	0.0096	0.0001	0.0274	0.0123	0.0106	0.0287	0.0331	0.0272	1.0000	0.0115	0.0984	0.0957	0.0911	0.0141	0.0981	0.0000	0.0168	0.0000	0.0002	0.0261
4_DeNovoCtg	AEKP01103839.1	NA	5 [1]	5	0.0002	0.1037	0.1216	0.0089	1.0000	0.0006	0.0203	0.0075	0.0060	0.0204	0.0245	0.0195	0.0000	0.0068	0.1030	0.0907	0.0802	0.0100	0.0892	0.0000	0.0104	0.0000	0.0000	0.0166
4_DeNovoCtg	AEKP01114214.1	NA	1 [1]	1	0.9996	0.0050	0.0889	0.0000	0.0002	0.0000	0.0029	0.0004	0.0003	0.0037	0.0052	0.0029	0.0000	0.0004	0.0865	0.1058	0.1127	0.0004	0.1617	0.0000	0.0009	0.0000	0.0000	0.0026
4_DeNovoCtg	AEKP01191573.1	NA	NA	6	0.0068	0.0383	0.1271	0.0212	0.0573	1.0000	0.0618	0.5122	0.2391	0.0609	0.0653	0.0661	0.0026	0.0399	0.1204	0.1205	0.1221	0.0415	0.1232	0.0000	0.0523	0.0001	0.0070	0.0584
4_DeNovoCtg	AEKP01218573.1	NA	NA	1,21	1.0000	0.0207	0.1318	0.0082	0.0165	0.0003	0.0416	0.0200	0.0181	0.0428	0.0483	0.0410	0.0171	0.0209	0.1259	0.1411	0.1350	0.0175	0.1331	0.0000	0.9983	0.0000	0.0004	0.0387
4_DeNovoCtg	AEKP01219421.1	NA	NA	1,22	0.9928	0.0604	0.1255	0.0394	0.0551	0.0117	0.0771	0.0596	0.0562	0.0799	0.0838	0.0768	0.0090	0.0615	0.1245	0.1317	0.1328	0.0558	0.1310	0.0008	0.0650	1.0000	0.0126	0.0793
4_DeNovoCtg	AEKP01222684.1	NA	NA	1,22	0.9826	0.0204	0.2075	0.4301	0.0177	0.0003	0.0433	0.0197	0.0179	0.0444	0.0494	0.0409	0.0002	0.0205	0.1257	0.1405	0.1417	0.0191	0.1371	0.0000	0.0247	1.0000	0.0004	0.0384
4_DeNovoCtg	AEKP01227637.1	NA	NA	22	0.4963	0.0348	0.1454	0.0125	0.0317	0.0015	0.0600	0.0364	0.0296	0.0615	0.0670	0.0545	0.0007	0.0436	0.1777	0.1929	0.1835	0.0276	0.1722	0.0000	0.7637	1.0000	0.0015	0.0483
4_DeNovoCtg	AEKP01021765.1	NA	18 [1]	18	0.0000	0.0087	0.0854	0.0001	0.0004	0.0000	0.0098	0.0020	0.0085	0.0796	0.0993	0.0710	0.0000	0.0007	0.0740	0.0807	0.0742	1.0000	0.0839	0.0000	0.0070	0.0000	0.0000	0.0043
4_DeNovoCtg	AEKP01046855.1	NA	13 [3]	13	0.0043	0.0270	0.0941	0.0144	0.0224	0.0016	0.0524	0.0349	0.0249	0.0454	0.0493	0.0431	1.0000	0.0269	0.0869	0.0942	0.0953	0.0273	0.0973	0.0000	0.0552	0.0000	0.0271	0.0480
4_DeNovoCtg	AEKP01047043.1	NA	13 [1]	13	0.0042	0.0372	0.1644	0.0170	0.0815	0.0664	0.0791	0.0508	0.0338	0.0692	0.0777	0.0701	1.0000	0.0376	0.1597	0.1837	0.1977	0.0449	0.2086	0.0017	0.0929	0.0000	0.0220	0.0621
4_DeNovoCtg	AEKP01060311.1	NA	NA	21	0.0000	0.0009	0.0995	0.0001	0.0004	0.0000	0.1707	0.0013	0.0007	0.0057	0.0079	0.0049	0.0000	0.0356	0.1486	0.1028	0.1333	0.0007	0.1182	0.0000	1.0000	0.0000	0.0000	0.0048
4_DeNovoCtg	AEKP01163387.1	NA	NA	X	0.0085	0.0364	0.0966	0.0216	0.0309	0.0037	0.0567	0.0405	0.0332	0.0534	0.0572	0.0513	0.0040	0.0355	0.0902	0.0965	0.0974	0.0350	0.0988	0.0001	0.0512	0.0002	1.0000	0.0556
4_DeNovoCtg	AEKP01210486.1	NA	NA	22	0.0000	0.0029	0.0593	0.0000	0.0001	0.0000	0.0012	0.0001	0.0001	0.0014	0.0021	0.0012	0.0000	0.0001	0.0453	0.0457	0.0386	0.0001	0.0488	0.0000	0.0003	0.9989	0.0000	0.0010
4_DeNovoCtg	AEKP01214349.1	NA	NA	22	0.0272	0.0622	0.1103	0.0467	0.0571	0.0169	0.0748	0.0611	0.0593	0.0778	0.0809	0.0759	0.0149	0.0615	0.1056	0.1101	0.1115	0.0600	0.1124	0.0023	0.0668	1.0000	0.0189	0.0793
4_DeNovoCtg	AEKP01216554.1	NA	NA	2	0.0195	1.0000	0.1210	0.0357	0.0495	0.0076	0.0752	0.0542	0.0498	0.0722	0.0761	0.0720	0.0097	0.0503	0.1223	0.1121	0.1061	0.0629	0.1113	0.0004	0.0592	0.0006	0.0099	0.0634
4_DeNovoCtg	AEKP01022247.1	NA	NA	X	0.0111	0.0163	0.1769	0.0084	0.4913	0.0005	0.0430	0.0207	0.0154	0.0419	0.0479	0.0364	0.0002	0.0256	0.1490	0.1622	0.1591	0.0185	0.1551	0.0000	0.0271	0.0000	1.0000	0.0311
4_DeNovoCtg	AEKP01061763.1	NA	NA	8,X	0.0032	0.0283	0.1740	0.3617	0.2167	0.0013	0.0518	0.9479	0.1383	0.0503	0.0561	0.0494	0.0010	0.0287	0.1165	0.1241	0.1246	0.0309	0.1255	0.0000	0.0435	0.0000	0.9792	0.0481
4_DeNovoCtg	AEKP01087042.1	NA	NA	5	0.0006	0.0111	0.0946	0.0634	1.0000	0.0043	0.0215	0.0107	0.0094	0.0242	0.0279	0.0226	0.0001	0.0110	0.0737	0.0802	0.0805	0.0113	0.0823	0.0000	0.0139	0.0000	0.0002	0.0271
4_DeNovoCtg	AEKP01122623.1	NA	NA	18	0.0000	0.0002	0.0355	0.0000	0.0001	0.0000	0.0010	0.0002	0.0001	0.0014	0.0020	0.0011	0.0000	0.0002	0.0238	0.0340	0.0367	1.0000	0.0391	0.0000	0.0003	0.0000	0.0000	0.0018
4_DeNovoCtg	AEKP01123186.1	NA	NA	6	0.0394	0.0744	0.1166	0.0598	0.1030	1.0000	0.0865	0.0739	0.0718	0.0885	0.0913	0.0872	0.0277	0.0743	0.1136	0.1156	0.1165	0.0753	0.1167	0.0058	0.0802	0.0075	0.0304	0.0902
4_DeNovoCtg	AEKP01156175.1	NA	6 [1]	6	0.0002	0.0076	0.1026	0.0021	0.0089	1.0000	0.0219	0.2504	0.1031	0.0209	0.0241	0.0257	0.0000	0.0083	0.0924	0.0909	0.0924	0.0088	0.0947	0.0000	0.0147	0.0000	0.0002	0.0183
4_DeNovoCtg	AEKP01215891.1	NA	NA	22	0.0011	0.0135	0.0750	0.0057	0.0104	0.0003	0.0236	0.0128	0.0117	0.0265	0.0298	0.0246	0.0002	0.0130	0.0662	0.0741	0.0758	0.0121	0.0778	0.0000	0.0160	1.0000	0.0004	0.0288
4_DeNovoCtg	AEKP01216104.1	NA	NA	4,22	0.0121	0.0424	0.0978	0.9953	0.0360	0.0064	0.0685	0.0529	0.0390	0.0573	0.0610	0.0573	0.4165	0.0418	0.0944	0.0974	0.0963	0.0419	0.0962	0.0004	0.8747	0.9993	0.1798	0.0509
4_DeNovoCtg	AEKP01219552.1	NA	NA	1,22	0.9437	0.1879	0.1341	0.0081	0.0186	0.0004	0.0438	0.0224	0.0188	0.0440	0.0495	0.0412	0.0003	0.0222	0.1377	0.1369	0.1288	0.0225	0.1314	0.0000	0.0271	0.9999	0.0005	0.0375
4_DeNovoCtg	AEKP01225972.1	NA	20 [5]	20	0.0682	0.5646	0.1337	0.0831	0.0950	0.0451	0.1124	0.0983	0.0943	0.1087	0.1106	0.1091	0.0536	0.0937	0.1368	0.1276	0.1232	0.1078	0.1275	1.0000	0.1019	0.0171	0.0509	0.0978
4_DeNovoCtg	AEKP01020329.1	NA	18 [4]	18	0.0035	0.0232	0.0859	0.0119	0.0191	0.0012	0.0358	0.0224	0.0208	0.0388	0.0426	0.0367	0.0009	0.0228	0.0781	0.0851	0.0879	1.0000	0.0879	0.0000	0.0263	0.0000	0.0015	0.0420
4_DeNovoCtg	AEKP01020477.1	NA	18 [3]	18	0.0000	0.0002	0.0344	0.0000	0.0001	0.0000	0.0009	0.0001	0.0001	0.0012	0.0018	0.0010	0.0000	0.0001	0.0228	0.0329	0.0355	1.0000	0.0381	0.0000	0.0002	0.0000	0.0000	0.0016
4_DeNovoCtg	AEKP01023947.1	NA	NA	X	0.0006	0.0104	0.0714	0.0039	0.0077	0.0001	0.0220	0.0112	0.0088	0.0222	0.0254	0.0205	0.0001	0.0100	0.0621	0.0707	0.0721	0.0095	0.0744	0.0000	0.0162	0.0000	1.0000	0.0244
4_DeNovoCtg	AEKP01036087.1	NA	NA	18	0.0000	0.0011	0.0946	0.0001	0.0006	0.0000	0.0124	0.0028	0.0009	0.0074	0.0099	0.0063	0.0000	0.0013	0.0841	0.1020	0.1356	1.0000	0.1279	0.0000	0.0139	0.0000	0.0000	0.0084
4_DeNovoCtg	AEKP01187361.1	NA	NA	6	0.0124	0.0431	0.1023	0.0280	0.0649	1.0000	0.0575	0.0422	0.0401	0.0604	0.0640	0.0585	0.0060	0.0426	0.0963	0.1006	0.1026	0.0431	0.1030	0.0003	0.0493	0.0005	0.0074	0.0617
4_DeNovoCtg	AEKP01210500.1	NA	NA	14,22	0.0001	0.0053	0.0887	0.0013	0.0034	0.0000	0.0133	0.0048	0.0042	0.0160	0.0195	0.0142	0.0000	0.9476	0.1019	0.0871	0.0904	0.0044	0.0931	0.0000	0.0078	0.9992	0.0000	0.0174
4_DeNovoCtg	AEKP01212446.1	NA	22 [1]	22	0.0000	0.0001	0.0521	0.0000	0.0001	0.0000	0.0009	0.0001	0.0001	0.0015	0.0020	0.0011	0.0000	0.0001	0.0349	0.0600	0.0812	0.0001	0.0856	0.0000	0.0019	0.9203	0.0000	0.0011
4_DeNovoCtg	AEKP01215889.1	NA	NA	22	0.0009	0.0119	0.0730	0.0048	0.0091	0.0002	0.0215	0.0113	0.0102	0.0242	0.0275	0.0225	0.0001	0.0115	0.0638	0.0720	0.0738	0.0106	0.0758	0.0000	0.0142	1.0000	0.0003	0.0265
4_DeNovoCtg	AEKP01216853.1	NA	22 [1]	1,14	0.9105	0.0414	0.1561	0.0202	0.0365	0.0023	0.0734	0.0400	0.0375	0.0720	0.0761	0.0680	0.0017	0.9823	0.1699	0.1748	0.1769	0.0363	0.1781	0.0000	0.0705	0.5273	0.0032	0.0580
4_DeNovoCtg	AEKP01218049.1	NA	NA	14	0.0002	0.0122	0.2115	0.0030	0.0083	0.0000	0.0328	0.0108	0.0096	0.0401	0.0452	0.0343	0.0000	0.9999	0.1926	0.2237	0.2590	0.0101	0.2803	0.0000	0.0489	0.0307	0.0000	0.0185
4_DeNovoCtg	AEKP01225116.1	NA	NA	X,Y	0.0020	0.0239	0.1892	0.0154	0.5528	0.0011	0.0452	0.0261	0.0207	0.0467	0.0521	0.0435	0.0005	0.0254	0.1184	0.1284	0.1293	0.0281	0.1305	0.0000	0.0356	0.0000	1.0000	0.9033
4_DeNovoCtg	AEKP01009462.1	NA	NA	8	0.0000	0.0034	0.0847	0.0007	0.0021	0.0000	0.0100	0.9820	0.0341	0.0121	0.0148	0.0110	0.0000	0.0032	0.0687	0.0811	0.0835	0.0030	0.0895	0.0000	0.0049	0.0000	0.0000	0.7564
4_DeNovoCtg	AEKP01019365.1	NA	NA	2	0.0003	1.0000	0.1025	0.0003	0.0019	0.0000	0.0126	0.0023	0.0020	0.0112	0.0138	0.0099	0.0000	0.0027	0.1053	0.1193	0.1025	0.0019	0.1009	0.0000	0.0035	0.0000	0.0000	0.0090
4_DeNovoCtg	AEKP01033339.1	NA	NA	6	0.0001	0.0723	0.0937	0.0010	0.0039	0.9999	0.0137	0.0043	0.0033	0.0139	0.0171	0.0131	0.0000	0.0037	0.0873	0.0774	0.0671	0.0052	0.0776	0.0000	0.0062	0.0000	0.0000	0.0103
4_DeNovoCtg	AEKP01041002.1	NA	13 [1]	13	0.0056	0.0335	0.1047	0.0173	0.0267	0.0021	0.0628	0.0420	0.0295	0.0520	0.0567	0.0504	1.0000	0.0320	0.0994	0.1061	0.1073	0.0319	0.1080	0.0000	0.0548	0.0001	0.0773	0.0521
4_DeNovoCtg	AEKP01067467.1	NA	NA	4	0.0012	0.0181	0.1197	1.0000	0.0172	0.0003	0.0337	0.0165	0.0153	0.0373	0.0428	0.0351	0.0002	0.4985	0.1871	0.1127	0.1165	0.0160	0.1139	0.0000	0.0283	0.0000	0.0004	0.0334
4_DeNovoCtg	AEKP01078320.1	NA	NA	8	0.0000	0.0004	0.0412	0.0000	0.0002	0.0000	0.0019	0.9922	0.0103	0.0024	0.0033	0.0021	0.0000	0.0004	0.0295	0.0391	0.0408	0.0003	0.0440	0.0000	0.0007	0.0000	0.0000	0.0029
4_DeNovoCtg	AEKP01152130.1	NA	NA	7	0.0018	0.1111	0.2134	0.0011	0.0058	0.0000	0.9911	0.0084	0.0063	0.0271	0.0324	0.0245	0.0000	0.2624	0.3968	0.2312	0.2654	0.0076	0.2121	0.0000	0.0188	0.0000	0.0000	0.0143
4_DeNovoCtg	AEKP01154077.1	NA	4 [2]	4	0.0094	0.0374	0.1016	1.0000	0.0327	0.0043	0.0509	0.0363	0.0345	0.0542	0.0578	0.0520	0.0035	0.0365	0.0895	0.0953	0.0965	0.0355	0.0977	0.0002	0.0408	0.0003	0.0051	0.0560
4_DeNovoCtg	AEKP01171768.1	NA	4 [3]	4	0.0000	0.0001	0.0352	1.0000	0.0001	0.0000	0.0007	0.0001	0.0001	0.0011	0.0016	0.0008	0.0000	0.0001	0.0215	0.0315	0.0334	0.0001	0.0366	0.0000	0.0002	0.0000	0.0000	0.0014
4_DeNovoCtg	AEKP01184864.1	NA	2 [1]	2	0.0029	1.0000	0.1263	0.0114	0.0205	0.0007	0.0466	0.0249	0.0228	0.0483	0.0541	0.0466	0.0006	0.5515	0.1946	0.1204	0.1192	0.0266	0.1201	0.0000	0.0385	0.0000	0.0009	0.0411
4_DeNovoCtg	AEKP01196897.1	NA	NA	1	0.9986	0.0141	0.1054	0.0048	0.0114	0.0002	0.0306	0.0143	0.0940	0.2417	0.2532	0.2273	0.0001	0.0156	0.1054	0.1178	0.1151	0.0144	0.1171	0.0000	0.0196	0.0000	0.0002	0.0309
4_DeNovoCtg	AEKP01213515.1	NA	NA	1	0.9997	0.0267	0.1253	0.0112	0.0220	0.0008	0.0473	0.0260	0.0233	0.0495	0.0546	0.0458	0.0005	0.0283	0.1277	0.1345	0.1274	0.0232	0.1295	0.0000	0.7367	0.0000	0.0010	0.0450
4_DeNovoCtg	AEKP01213695.1	NA	NA	20	0.0019	0.0173	0.0793	0.0080	0.0138	0.0006	0.0284	0.0165	0.0152	0.0315	0.0350	0.0295	0.0004	0.0167	0.0708	0.0786	0.0801	0.0157	0.0824	1.0000	0.0200	0.0000	0.0007	0.0338
4_DeNovoCtg	AEKP01215892.1	NA	NA	22	0.0061	0.0303	0.0910	0.0174	0.0257	0.0025	0.0433	0.0293	0.0276	0.0466	0.0504	0.0445	0.0019	0.0296	0.0839	0.0904	0.0919	0.0282	0.0934	0.0001	0.0339	1.0000	0.0030	0.0491
4_DeNovoCtg	AEKP01216520.1	NA	NA	X,Y	0.0758	0.0368	0.1299	0.0178	0.0383	0.0025	0.0752	0.0454	0.0370	0.0716	0.0778	0.0635	0.0016	0.0535	0.1687	0.1794	0.1764	0.0349	0.1756	0.0000	0.0540	0.0001	1.0000	0.9300
4_DeNovoCtg	AEKP01218238.1	NA	14 [1]	22	0.0038	0.0294	0.1194	0.0141	0.0234	0.0012	0.0459	0.0282	0.0256	0.0507	0.0559	0.0476	0.0009	0.0293	0.1137	0.1194	0.1170	0.0267	0.1212	0.0000	0.7728	1.0000	0.0015	0.0491
4_DeNovoCtg	AEKP01219550.1	NA	NA	1,22	0.9044	0.0688	0.1272	0.0466	0.0657	0.0179	0.0866	0.0696	0.0650	0.0880	0.0915	0.0843	0.0136	0.0738	0.1334	0.1399	0.1391	0.0636	0.1360	0.0018	0.0741	1.0000	0.0185	0.0846
4_DeNovoCtg	AEKP01219908.1	NA	NA	1	1.0000	0.0092	0.0750	0.0028	0.0068	0.0001	0.0184	0.0085	0.0075	0.0203	0.0233	0.0185	0.0000	0.0088	0.0673	0.0780	0.0776	0.0075	0.0773	0.0000	0.0107	0.0000	0.0001	0.0213
4_DeNovoCtg	AEKP01223018.1	NA	NA	1	0.9574	0.0476	0.1434	0.0312	0.0439	0.0045	0.0762	0.0507	0.0468	0.0776	0.0835	0.0766	0.3689	0.0549	0.1530	0.1638	0.1639	0.0454	0.1609	0.0001	0.1092	0.8734	0.0053	0.0631
4_DeNovoCtg	AEKP01223288.1	NA	NA	22	0.0083	0.0418	0.1359	0.0235	0.1163	0.2234	0.0645	0.0432	0.0385	0.0667	0.0732	0.0660	0.0030	0.0432	0.1412	0.1363	0.1332	0.0484	0.1340	0.0001	0.0531	1.0000	0.0042	0.0821
4_DeNovoCtg	AEKP01009720.1	NA	NA	8	0.0000	0.0036	0.1449	0.0006	0.1425	0.0049	0.0269	0.9507	0.0397	0.0157	0.0188	0.0152	0.0000	0.0035	0.1372	0.1172	0.1674	0.0114	0.1290	0.0000	0.0411	0.0000	0.0016	0.0093
4_DeNovoCtg	AEKP01021472.1	NA	18 [2]	18	0.0000	0.0004	0.0397	0.0000	0.0002	0.0000	0.0017	0.0003	0.0003	0.0023	0.0032	0.0019	0.0000	0.0003	0.0280	0.0383	0.0407	1.0000	0.0433	0.0000	0.0006	0.0000	0.0000	0.0029
4_DeNovoCtg	AEKP01043041.1	NA	NA	4	0.0000	0.0018	0.0543	1.0000	0.0019	0.0000	0.0053	0.0016	0.0014	0.0066	0.0084	0.0058	0.0000	0.0017	0.0399	0.0499	0.0516	0.0015	0.0544	0.0000	0.0024	0.0000	0.0000	0.0077
4_DeNovoCtg	AEKP01049038.1	NA	NA	14	0.0101	0.0453	0.1254	0.0265	0.0383	0.0043	0.0628	0.0438	0.0410	0.0673	0.0723	0.0644	0.0034	1.0000	0.1345	0.1253	0.1237	0.0423	0.1262	0.0001	0.7986	0.0002	0.0052	0.0649
4_DeNovoCtg	AEKP01071142.1	NA	NA	4	0.0014	0.0188	0.1173	1.0000	0.0186	0.0003	0.0332	0.0179	0.0157	0.0378	0.0427	0.0348	0.0002	0.0188	0.1062	0.1125	0.1087	0.0168	0.1139	0.0000	0.6821	0.0000	0.0004	0.0355
4_DeNovoCtg	AEKP01132418.1	NA	NA	22	0.0000	0.0011	0.0485	0.0002	0.0006	0.0000	0.0037	0.0010	0.0008	0.0048	0.0062	0.0041	0.0000	0.0010	0.0368	0.0476	0.0528	0.0009	0.0542	0.0000	0.0020	0.9902	0.0000	0.0055
4_DeNovoCtg	AEKP01139223.1	NA	2 [2]	2	0.0000	0.9887	0.2935	0.0376	0.0014	0.0000	0.0092	0.0021	0.0015	0.0116	0.0146	0.0098	0.0000	0.0020	0.1004	0.1344	0.1573	0.0025	0.1611	0.0000	0.0056	0.0000	0.0000	0.0069
4_DeNovoCtg	AEKP01149800.1	NA	NA	13	0.2923	0.0760	0.1423	0.0521	0.1871	0.3436	0.1350	0.0957	0.0768	0.1018	0.1029	0.1003	0.9971	0.0831	0.1557	0.1536	0.1495	0.0850	0.1407	0.0031	0.1439	0.0042	0.2593	0.0885
4_DeNovoCtg	AEKP01212444.1	NA	NA	22	0.0000	0.0014	0.0497	0.0002	0.0008	0.0000	0.0045	0.0013	0.0010	0.0057	0.0072	0.0049	0.0000	0.0013	0.0381	0.0486	0.0511	0.0011	0.0540	0.0000	0.0023	0.9961	0.0000	0.0065
4_DeNovoCtg	AEKP01213508.1	NA	NA	1	0.9977	0.0289	0.1309	0.0132	0.0241	0.0010	0.0506	0.0286	0.0270	0.0547	0.0602	0.0514	0.0006	0.0330	0.1410	0.1444	0.1703	0.0254	0.1581	0.0000	0.0493	0.0032	0.0010	0.0514
4_DeNovoCtg	AEKP01213519.1	NA	NA	1	0.9997	0.0116	0.0784	0.0042	0.0094	0.0002	0.0241	0.0113	0.0102	0.0255	0.0289	0.0232	0.0001	0.0123	0.0759	0.0853	0.0842	0.0100	0.0851	0.0000	0.0143	0.0000	0.0002	0.0257
4_DeNovoCtg	AEKP01215134.1	NA	NA	1	0.9999	0.0166	0.0849	0.0068	0.0137	0.0004	0.0305	0.0160	0.0146	0.0319	0.0354	0.0296	0.0003	0.0170	0.0814	0.0903	0.0891	0.0143	0.0893	0.0000	0.0193	0.0000	0.0005	0.0323
4_DeNovoCtg	AEKP01215243.1	NA	NA	22	0.0839	0.0482	0.1830	0.0244	0.0463	0.0027	0.0912	0.0459	0.0528	0.0957	0.0967	0.0914	0.1544	0.0514	0.1883	0.1934	0.1811	0.0424	0.1796	0.0000	0.0870	0.9987	0.0025	0.0859
4_DeNovoCtg	AEKP01217820.1	NA	NA	22	0.0607	0.0898	0.1184	0.0783	0.0862	0.0484	0.0981	0.0891	0.0878	0.0999	0.1018	0.0988	0.0456	0.0893	0.1160	0.1183	0.1192	0.0883	0.1195	0.0187	0.0929	1.0000	0.0510	0.1009
4_DeNovoCtg	AEKP01219513.1	NA	NA	22	0.0265	0.0612	0.1092	0.0457	0.0561	0.0163	0.0738	0.0601	0.0583	0.0767	0.0798	0.0748	0.0143	0.0604	0.1046	0.1089	0.1102	0.0589	0.1109	0.0021	0.0650	1.0000	0.0181	0.0785
4_DeNovoCtg	AEKP01219765.1	NA	NA	1	0.9999	0.0490	0.1084	0.0311	0.0466	0.0085	0.0686	0.0502	0.0469	0.0692	0.0729	0.0658	0.0065	0.0541	0.1143	0.1202	0.1188	0.0457	0.1180	0.0005	0.0548	0.0008	0.0097	0.0664
4_DeNovoCtg	AEKP01225207.1	NA	8 [1]	8	0.0031	0.0289	0.1291	0.0129	0.0233	0.0009	0.0474	0.9637	0.1342	0.0520	0.0581	0.0534	0.0006	0.0278	0.1139	0.1420	0.1582	0.0279	0.1687	0.0014	0.0393	0.0000	0.0015	0.0396
4_DeNovoCtg	AEKP01229474.1	NA	NA	22	0.0022	0.0184	0.0804	0.0087	0.0147	0.0007	0.0297	0.0176	0.0162	0.0328	0.0364	0.0308	0.0005	0.0178	0.0720	0.0796	0.0812	0.0167	0.0830	0.0000	0.0212	1.0000	0.0009	0.0352
4_DeNovoCtg	AEKP01000946.1	NA	NA	5	0.0000	0.0001	0.0436	0.0001	0.9953	0.0000	0.0008	0.0001	0.0001	0.0012	0.0017	0.0009	0.0000	0.0001	0.0246	0.0346	0.0369	0.0001	0.0400	0.0000	0.0003	0.0000	0.0000	0.0014
4_DeNovoCtg	AEKP01049208.1	NA	14 [2]	14	0.0003	0.0072	0.0665	0.0023	0.0051	0.0000	0.0148	0.0067	0.0059	0.0171	0.0201	0.0156	0.0000	1.0000	0.0633	0.0654	0.0670	0.0062	0.0690	0.0000	0.0092	0.0000	0.0001	0.0187
4_DeNovoCtg	AEKP01099542.1	NA	NA	20	0.0027	0.0252	0.1139	0.0112	0.0194	0.0008	0.0418	0.0235	0.0220	0.0463	0.0511	0.0435	0.0006	0.4882	0.1633	0.1135	0.1186	0.0226	0.1180	0.9786	0.0362	0.0000	0.0010	0.0422
4_DeNovoCtg	AEKP01177186.1	NA	NA	5	0.0009	0.0119	0.0779	0.0051	1.0000	0.0002	0.0214	0.0112	0.0101	0.0242	0.0274	0.0224	0.0001	0.0115	0.0641	0.0722	0.0734	0.0109	0.0754	0.0000	0.0140	0.0000	0.0003	0.0261
4_DeNovoCtg	AEKP01182613.1	NA	NA	7	0.0000	0.0000	0.0199	0.0000	0.0000	0.0000	0.9992	0.0000	0.0000	0.0000	0.0000	0.0000	0.0000	0.0000	0.0099	0.0151	0.0139	0.0000	0.0187	0.0000	0.0000	0.0000	0.0000	0.0000
4_DeNovoCtg	AEKP01182614.1	NA	NA	7	0.0000	0.0031	0.0525	0.0000	0.0001	0.0000	1.0000	0.0002	0.0001	0.0016	0.0023	0.0013	0.0000	0.0002	0.0399	0.0426	0.0378	0.0002	0.0457	0.0000	0.0003	0.0000	0.0000	0.0014
4_DeNovoCtg	AEKP01191574.1	NA	NA	6	0.0065	0.0371	0.1617	0.7060	0.0476	0.9918	0.0555	0.0362	0.0336	0.0598	0.0645	0.0568	0.0021	0.0360	0.1115	0.1195	0.1235	0.0374	0.1227	0.0000	0.0428	0.0001	0.0031	0.0574
4_DeNovoCtg	AEKP01209139.1	NA	7 [2]	7	0.0006	0.0125	0.1136	0.0043	0.0089	0.0001	1.0000	0.0120	0.0111	0.0305	0.0354	0.0285	0.0001	0.0136	0.1101	0.1157	0.1452	0.0107	0.1363	0.0000	0.0250	0.0001	0.0001	0.0311
4_DeNovoCtg	AEKP01210489.1	NA	NA	14	0.0067	0.0393	0.1322	0.0213	0.0323	0.0024	0.0584	0.0380	0.0347	0.0640	0.0687	0.0608	0.0019	0.9874	0.1339	0.1388	0.1469	0.0362	0.1516	0.0000	0.0616	0.7771	0.0043	0.0612
4_DeNovoCtg	AEKP01213165.1	NA	22 [3]	22	0.0002	0.0054	0.0619	0.0016	0.0037	0.0000	0.0118	0.0050	0.0044	0.0139	0.0165	0.0126	0.0000	0.0051	0.0516	0.0608	0.0628	0.0046	0.0651	0.0000	0.0068	0.9993	0.0000	0.0157
4_DeNovoCtg	AEKP01215166.1	NA	NA	20	0.0272	0.0619	0.1094	0.0464	0.0568	0.0169	0.0743	0.0608	0.0590	0.0773	0.0804	0.0754	0.0149	0.0611	0.1048	0.1091	0.1101	0.0597	0.1118	1.0000	0.0653	0.0033	0.0187	0.0794
4_DeNovoCtg	AEKP01215179.1	NA	NA	1	0.9318	0.0229	0.1298	0.0083	0.0194	0.0005	0.1290	0.0757	0.0224	0.0545	0.0603	0.0490	0.0016	0.0298	0.1439	0.1628	0.1607	0.0313	0.1584	0.0000	0.1633	0.0000	0.0505	0.0535
4_DeNovoCtg	AEKP01215244.1	NA	NA	22	0.0997	0.0409	0.1343	0.0134	0.0326	0.0023	0.0522	0.0359	0.0304	0.0544	0.0578	0.0501	0.0010	0.0371	0.1346	0.1546	0.1512	0.0282	0.1330	0.0000	0.0379	0.9986	0.0017	0.0484
4_DeNovoCtg	AEKP01215585.1	NA	NA	21	0.5326	0.0292	0.1325	0.0095	0.0270	0.0010	0.0524	0.0306	0.0246	0.0530	0.0580	0.0466	0.0004	0.0367	0.1630	0.1841	0.1769	0.0223	0.1603	0.0000	0.9970	0.0000	0.0010	0.0435
4_DeNovoCtg	AEKP01215890.1	NA	NA	22	0.0102	0.0386	0.0966	0.0243	0.0336	0.0047	0.0520	0.0375	0.0357	0.0553	0.0589	0.0532	0.0039	0.0378	0.0902	0.0960	0.0973	0.0364	0.0986	0.0002	0.0423	1.0000	0.0056	0.0578
4_DeNovoCtg	AEKP01216105.1	NA	NA	22	0.0005	0.0094	0.0694	0.0034	0.0070	0.0001	0.0180	0.0089	0.0080	0.0206	0.0237	0.0189	0.0001	0.0090	0.0597	0.0684	0.0700	0.0083	0.0722	0.0000	0.0114	0.9998	0.0002	0.0226
4_DeNovoCtg	AEKP01223893.1	NA	NA	1	0.9399	0.0163	0.1221	0.0054	0.0131	0.0002	0.0348	0.0159	0.0145	0.0374	0.0423	0.0343	0.0001	0.0193	0.1350	0.1420	0.1666	0.0133	0.1505	0.0000	0.0295	0.0002	0.0002	0.0345
4_DeNovoCtg	AEKP01226287.1	NA	NA	22	0.0012	0.0139	0.0752	0.0059	0.0108	0.0003	0.0241	0.0132	0.0121	0.0270	0.0304	0.0251	0.0002	0.0134	0.0664	0.0742	0.0757	0.0125	0.0777	0.0000	0.0164	1.0000	0.0004	0.0293
4_DeNovoCtg	AEKP01230935.1	NA	NA	22	0.0141	0.0452	0.1007	0.0301	0.0400	0.0072	0.0586	0.0441	0.0422	0.0618	0.0653	0.0597	0.0060	0.0444	0.0948	0.1002	0.1012	0.0429	0.1025	0.0004	0.0490	1.0000	0.0084	0.0642
4_DeNovoCtg	AEKP01021968.1	NA	NA	18	0.0007	0.0109	0.0715	0.0042	0.0082	0.0002	0.0201	0.0103	0.0093	0.0227	0.0260	0.0210	0.0001	0.0105	0.0622	0.0704	0.0724	1.0000	0.0740	0.0000	0.0129	0.0000	0.0002	0.0252
4_DeNovoCtg	AEKP01044255.1	NA	2 [1]	2	0.0000	0.9868	0.0391	0.0000	0.0001	0.0000	0.0011	0.0001	0.0001	0.0013	0.0019	0.0011	0.0000	0.0001	0.0308	0.0337	0.0337	0.0002	0.0380	0.0000	0.0003	0.0000	0.0000	0.0014
4_DeNovoCtg	AEKP01044743.1	NA	NA	2	0.0028	0.9425	0.1396	0.0120	0.0217	0.0006	0.0474	0.0270	0.0230	0.0505	0.0566	0.0484	0.0642	0.0315	0.1537	0.1364	0.1338	0.0359	0.1371	0.0000	0.0581	0.0000	0.0010	0.0373
4_DeNovoCtg	AEKP01072056.1	NA	4 [1]	4	0.0000	0.0003	0.0441	0.9941	0.0002	0.0000	0.0013	0.0002	0.0002	0.0018	0.0026	0.0015	0.0000	0.0002	0.0258	0.0360	0.0379	0.0002	0.0410	0.0000	0.0004	0.0000	0.0000	0.0023
4_DeNovoCtg	AEKP01076335.1	NA	NA	20	0.0023	0.0187	0.0807	0.0089	0.0150	0.0007	0.0301	0.0179	0.0165	0.0332	0.0368	0.0312	0.0005	0.0181	0.0724	0.0800	0.0817	0.0170	0.0840	0.9974	0.0215	0.0000	0.0009	0.0355
4_DeNovoCtg	AEKP01128935.1	NA	NA	14	0.0070	0.0371	0.1198	0.0200	0.0308	0.0025	0.0544	0.0359	0.1722	0.2922	0.2923	0.2893	0.0019	0.9874	0.1231	0.1195	0.1198	0.0381	0.1218	0.0000	0.0454	0.0001	0.0031	0.0589
4_DeNovoCtg	AEKP01137337.1	NA	NA	8	0.0005	0.0093	0.0704	0.0033	0.0069	0.0001	0.0183	0.9188	0.1025	0.0205	0.0235	0.0194	0.0001	0.0090	0.0609	0.0687	0.0700	0.0083	0.0723	0.0000	0.0116	0.0000	0.0002	0.0222
4_DeNovoCtg	AEKP01150065.1	NA	NA	13	0.0001	0.0046	0.0609	0.0013	0.0031	0.0000	0.0106	0.0042	0.0037	0.0128	0.0152	0.0115	0.9955	0.0044	0.0504	0.0594	0.0610	0.0040	0.0638	0.0000	0.0071	0.0000	0.0000	0.0143
4_DeNovoCtg	AEKP01190418.1	NA	4 [1]	4	0.0297	0.0648	0.1152	0.9989	0.1006	0.0195	0.0771	0.0638	0.0619	0.0799	0.0829	0.0781	0.0170	0.0641	0.1067	0.1105	0.1111	0.0633	0.1119	0.0029	0.0680	0.0040	0.0210	0.0813
4_DeNovoCtg	AEKP01209136.1	NA	7 [5]	7	0.0000	0.0003	0.0382	0.0000	0.0002	0.0000	1.0000	0.0003	0.0002	0.0020	0.0028	0.0016	0.0000	0.0003	0.0266	0.0368	0.0384	0.0002	0.0417	0.0000	0.0005	0.0000	0.0000	0.0025
4_DeNovoCtg	AEKP01213163.1	NA	22 [1]	22	0.0270	0.0616	0.1091	0.0462	0.0566	0.0168	0.0741	0.0605	0.0587	0.0769	0.0801	0.0751	0.0148	0.0608	0.1045	0.1087	0.1096	0.0594	0.1105	0.0023	0.0652	1.0000	0.0186	0.0790
4_DeNovoCtg	AEKP01214145.1	NA	NA	14	0.0000	0.0027	0.0916	0.0005	0.0016	0.0000	0.0087	0.0024	0.0020	0.0110	0.0136	0.0094	0.0000	0.9456	0.1138	0.0925	0.1015	0.0022	0.1078	0.0000	0.0070	0.0000	0.0000	0.0081
4_DeNovoCtg	AEKP01215124.1	NA	7 [4]	7	0.0049	0.0272	0.0882	0.0149	0.0227	0.0019	1.0000	0.0268	0.0247	0.0430	0.0468	0.0411	0.0015	0.0272	0.0809	0.0873	0.0881	0.0252	0.0899	0.0000	0.0314	0.0001	0.0023	0.0456
4_DeNovoCtg	AEKP01218239.1	NA	14 [1]	22	0.0103	0.0388	0.0967	0.0244	0.0338	0.0048	0.0522	0.0377	0.0359	0.0555	0.0591	0.0534	0.0039	0.0380	0.0903	0.0961	0.0973	0.0366	0.0986	0.0002	0.0424	0.9999	0.0057	0.0579
4_DeNovoCtg	AEKP01218588.1	NA	22 [2]	22	0.0032	0.0222	0.0841	0.0113	0.0181	0.0011	0.0342	0.0212	0.0198	0.0374	0.0410	0.0353	0.0008	0.0215	0.0761	0.0833	0.0845	0.0203	0.0865	0.0000	0.0254	0.9987	0.0014	0.0397
4_DeNovoCtg	AEKP01220316.1	NA	NA	21	0.0009	0.0175	0.1374	0.0063	0.0129	0.0002	0.0343	0.0173	0.0150	0.0409	0.0452	0.0374	0.0001	0.0186	0.1270	0.1564	0.2062	0.0158	0.1907	0.0000	0.9080	0.0120	0.0003	0.0313
4_DeNovoCtg	AEKP01221232.1	NA	NA	20	0.0030	0.0216	0.0833	0.0109	0.0176	0.0010	0.0335	0.0207	0.0192	0.0367	0.0403	0.0346	0.0007	0.0209	0.0754	0.0826	0.0841	0.0198	0.0863	0.9986	0.0245	0.0000	0.0013	0.0391
4_DeNovoCtg	AEKP01222773.1	NA	20 [14]	20	0.0048	0.0270	0.0881	0.0148	0.0226	0.0018	0.0396	0.0260	0.0244	0.0430	0.0466	0.0408	0.0014	0.0262	0.0807	0.0874	0.0888	0.0250	0.0910	0.9990	0.0301	0.0001	0.0022	0.0454
4_DeNovoCtg	AEKP01223831.1	NA	NA	22	0.0238	0.0654	0.1298	0.0453	0.0578	0.0132	0.0822	0.0631	0.0613	0.0854	0.0898	0.0835	0.0115	0.7628	0.1649	0.1299	0.1319	0.0622	0.1311	0.0013	0.0801	0.9863	0.0154	0.0820
4_DeNovoCtg	AEKP01225593.1	NA	NA	7	0.2787	0.0766	0.1397	0.0520	0.0769	0.0233	0.9975	0.0773	0.0759	0.0988	0.1011	0.0970	0.0195	0.0830	0.1483	0.1519	0.1433	0.0696	0.1395	0.0029	0.0832	0.0042	0.0223	0.0915
4_DeNovoCtg	AEKP01226359.1	NA	NA	22	0.0189	0.0520	0.1043	0.0365	0.0468	0.0105	0.0651	0.0508	0.0489	0.0682	0.0716	0.0662	0.0090	0.0511	0.0990	0.1038	0.1047	0.0496	0.1059	0.0009	0.0556	1.0000	0.0120	0.0705
4_DeNovoCtg	AEKP01044815.1	NA	2 [2]	2	0.0001	0.9503	0.0697	0.0011	0.0030	0.0000	0.0122	0.0042	0.0033	0.0122	0.0148	0.0115	0.0000	0.0037	0.0653	0.0609	0.0581	0.0056	0.0632	0.0000	0.0058	0.0000	0.0000	0.0113
4_DeNovoCtg	AEKP01079280.1	NA	NA	7	0.0080	0.0344	0.0934	0.0206	0.0296	0.0036	0.9982	0.0339	0.0317	0.0507	0.0544	0.0488	0.0030	0.0344	0.0867	0.0925	0.0932	0.0322	0.0948	0.0001	0.0389	0.0002	0.0042	0.0534
4_DeNovoCtg	AEKP01080279.1	NA	7 [2]	7	0.0000	0.0001	0.0348	0.0000	0.0001	0.0000	0.9935	0.0001	0.0001	0.0011	0.0017	0.0009	0.0000	0.0002	0.0232	0.0330	0.0343	0.0001	0.0377	0.0000	0.0003	0.0000	0.0000	0.0015
4_DeNovoCtg	AEKP01150064.1	NA	13 [1]	13	0.0260	0.0606	0.1086	0.0453	0.0555	0.0160	0.0731	0.0595	0.0578	0.0761	0.0792	0.0743	0.9984	0.0597	0.1038	0.1080	0.1086	0.0584	0.1097	0.0021	0.0651	0.0030	0.0177	0.0783
4_DeNovoCtg	AEKP01167748.1	NA	NA	1	0.9300	0.0681	0.1206	0.0488	0.0663	0.0204	0.0909	0.0672	0.0663	0.0862	0.0886	0.0843	0.0171	0.0703	0.1240	0.1276	0.1229	0.0634	0.1212	0.0028	0.0716	0.0039	0.0207	0.0834
4_DeNovoCtg	AEKP01210604.1	NA	NA	4	0.0036	0.0235	0.0876	0.9979	0.0194	0.0013	0.0356	0.0225	0.0210	0.0388	0.0425	0.0368	0.0010	0.0227	0.0770	0.0839	0.0851	0.0217	0.0868	0.0000	0.0264	0.0000	0.0016	0.0412
4_DeNovoCtg	AEKP01213520.1	NA	NA	21	0.0715	0.0968	0.1198	0.0869	0.0937	0.0601	0.1035	0.0962	0.0949	0.1050	0.1065	0.1040	0.0574	0.0966	0.1184	0.1197	0.1195	0.0954	0.1201	0.0289	0.9989	0.0328	0.0625	0.1052
4_DeNovoCtg	AEKP01215180.1	NA	1 [1]	1	0.9088	0.0559	0.1131	0.0376	0.0555	0.0125	0.0802	0.0578	0.0549	0.0774	0.0806	0.0739	0.0098	0.0635	0.1239	0.1284	0.1244	0.0526	0.1228	0.0010	0.0626	0.0016	0.0138	0.0728
4_DeNovoCtg	AEKP01216515.1	NA	NA	1	0.9215	0.0631	0.1157	0.0448	0.0627	0.0175	0.0860	0.0649	0.0621	0.0834	0.0864	0.0802	0.0141	0.0704	0.1253	0.1292	0.1257	0.0598	0.1243	0.0020	0.0695	0.0030	0.0189	0.0791
4_DeNovoCtg	AEKP01217560.1	NA	NA	22	0.0070	0.0325	0.0938	0.0191	0.0277	0.0029	0.0459	0.0315	0.0299	0.0493	0.0531	0.0473	0.0023	0.0321	0.0877	0.0933	0.0967	0.0303	0.0971	0.0001	0.0384	0.9770	0.0034	0.0516
4_DeNovoCtg	AEKP01222702.1	NA	NA	22	0.0059	0.0312	0.0985	0.0175	0.0262	0.0022	0.0455	0.0301	0.0281	0.0493	0.0529	0.0469	0.0018	0.0307	0.0906	0.1006	0.1048	0.0289	0.1080	0.0000	0.0445	0.9130	0.0031	0.0480
4_DeNovoCtg	AEKP01223284.1	NA	NA	13	0.0267	0.0615	0.1094	0.0460	0.0564	0.0166	0.0740	0.0605	0.0585	0.0769	0.0801	0.0751	0.9959	0.0612	0.1054	0.1090	0.1096	0.0598	0.1106	0.0022	0.0667	0.0032	0.0185	0.0786
4_DeNovoCtg	AEKP01225224.1	NA	NA	18	0.0014	0.0147	0.0761	0.0064	0.0115	0.0004	0.0252	0.0140	0.0128	0.0280	0.0315	0.0261	0.0003	0.0142	0.0674	0.0752	0.0771	0.9985	0.0785	0.0000	0.0171	0.0000	0.0005	0.0306
4_DeNovoCtg	AEKP01188020.1	NA	NA	21	0.0292	0.0657	0.1144	0.0492	0.0601	0.0183	0.0781	0.0648	0.0621	0.0813	0.0844	0.0792	0.0161	0.0660	0.1132	0.1145	0.1126	0.0634	0.1147	0.0026	0.9175	0.0036	0.0203	0.0791
4_DeNovoCtg	AEKP01214876.1	NA	20 [1]	20	0.0802	0.1022	0.1212	0.0937	0.0998	0.0698	0.1078	0.1019	0.1007	0.1091	0.1105	0.1088	0.0671	0.1017	0.1194	0.1222	0.1234	0.1014	0.1243	0.9399	0.1048	0.0439	0.0718	0.1078
4_DeNovoCtg	AEKP01218268.1	NA	NA	13	0.0481	0.0822	0.1188	0.0709	0.0778	0.0361	0.0926	0.0819	0.0803	0.0948	0.0974	0.0944	0.9150	0.0817	0.1158	0.1188	0.1187	0.0808	0.1191	0.0097	0.0985	0.0121	0.0380	0.0937
4_DeNovoCtg	AEKP01221602.1	NA	NA	Y	0.0020	0.0180	0.0816	0.0084	0.0143	0.0006	0.0294	0.0171	0.0158	0.0327	0.0361	0.0305	0.0004	0.0174	0.0735	0.0804	0.0816	0.0165	0.0845	0.0000	0.0207	0.0000	0.0007	0.9624
5_HuRefUnmapped	1103276782768	NA	NA	13	0.0059	0.0344	0.0998	0.0174	0.0266	0.0023	0.0641	0.0428	0.0292	0.0510	0.0550	0.0489	0.9931	0.0320	0.0931	0.0997	0.1018	0.0332	0.1031	0.0000	0.0593	0.0001	0.0896	0.0551
5_HuRefUnmapped	1103276782776	NA	NA	22	0.0226	0.0566	0.1070	0.0410	0.0514	0.0132	0.0694	0.0555	0.0536	0.0725	0.0758	0.0706	0.0115	0.0558	0.1019	0.1060	0.1077	0.0543	0.1086	0.0014	0.0613	1.0000	0.0148	0.0744
5_HuRefUnmapped	1103276782777	NA	NA	21	0.0152	0.0561	0.1364	0.0354	0.0484	0.0073	0.0733	0.0551	0.0508	0.0784	0.0834	0.0757	0.3166	0.0627	0.1446	0.1370	0.1363	0.0601	0.1383	0.0003	0.9045	0.0006	0.0089	0.0666
5_HuRefUnmapped	1103276782800	NA	NA	1	1.0000	0.0056	0.0720	0.0014	0.0044	0.0000	0.0147	0.0056	0.0047	0.0160	0.0189	0.0138	0.0000	0.0065	0.0738	0.0880	0.0858	0.0045	0.0846	0.0000	0.0081	0.0000	0.0000	0.0152
5_HuRefUnmapped	1103276782803	NA	NA	4	0.0279	0.0632	0.1181	1.0000	0.0970	0.0179	0.0757	0.0620	0.0602	0.0786	0.0818	0.0768	0.0156	0.0624	0.1063	0.1098	0.1111	0.0618	0.1117	0.0024	0.0675	0.0033	0.0192	0.0794
5_HuRefUnmapped	1103276782804	NA	NA	22	0.0246	0.0591	0.1083	0.0435	0.0539	0.0148	0.0717	0.0579	0.0561	0.0748	0.0780	0.0729	0.0129	0.0583	0.1034	0.1074	0.1093	0.0568	0.1100	0.0018	0.0637	0.9941	0.0164	0.0763
5_HuRefUnmapped	1103276782819	NA	NA	6	0.1175	0.0512	0.1621	0.0311	0.5934	1.0000	0.0866	0.0509	0.0492	0.0792	0.0830	0.0765	0.0051	0.0565	0.1532	0.1615	0.1501	0.0491	0.1442	0.0002	0.0604	0.0003	0.0060	0.0700
5_HuRefUnmapped	1103276782835	NA	NA	13	0.0218	0.0559	0.1071	0.0405	0.0506	0.0126	0.0688	0.0547	0.0532	0.0723	0.0755	0.0704	1.0000	0.0551	0.1021	0.1058	0.1071	0.0538	0.1083	0.0013	0.0610	0.0019	0.0140	0.0742
5_HuRefUnmapped	1103276782965	NA	NA	1	0.9982	0.0609	0.1309	0.0309	0.0486	0.0067	0.1317	0.0947	0.0510	0.0815	0.0861	0.0776	0.0113	0.0613	0.1388	0.1492	0.1484	0.0604	0.1466	0.0003	0.1309	0.0005	0.4851	0.0837
5_HuRefUnmapped	1103276782976	NA	NA	18	0.0032	0.0222	0.0837	0.0113	0.0181	0.0011	0.0341	0.0212	0.0198	0.0372	0.0409	0.0352	0.0008	0.0215	0.0758	0.0819	0.0845	0.9987	0.0856	0.0000	0.0260	0.0000	0.0013	0.0399
5_HuRefUnmapped	1103276783000	NA	NA	1	1.0000	0.0250	0.1005	0.0111	0.0252	0.0013	0.0497	0.0285	0.0242	0.0492	0.0539	0.0437	0.0007	0.0356	0.1270	0.1403	0.1334	0.0223	0.1303	0.0000	0.0345	0.0000	0.0017	0.0412
5_HuRefUnmapped	1103276783006	NA	NA	22	0.0310	0.0742	0.1341	0.0585	0.0684	0.0190	0.0886	0.0720	0.0754	0.0986	0.1003	0.0965	0.6488	0.0725	0.1265	0.1294	0.1315	0.0729	0.1343	0.0024	0.0854	0.9999	0.0199	0.1000
5_HuRefUnmapped	1103276783009	NA	NA	4,13,22	0.0084	0.0399	0.1090	1.0000	0.0416	0.0037	0.0711	0.0496	0.0343	0.0565	0.0605	0.0544	0.9995	0.0376	0.0984	0.1048	0.1077	0.0393	0.1081	0.0001	0.0665	0.9983	0.1347	0.0595
5_HuRefUnmapped	1103276783035	NA	NA	21	0.0001	0.2924	0.1827	0.0002	0.0015	0.0000	0.4395	0.0036	0.0224	0.1572	0.1880	0.1557	0.0000	0.0026	0.2020	0.1777	0.1388	0.0035	0.1524	0.0000	0.9874	0.0000	0.0000	0.0073
5_HuRefUnmapped	1103276783047	NA	NA	13	0.0004	0.0102	0.0952	0.0031	0.0290	0.0019	0.0301	0.0135	0.0082	0.0245	0.0284	0.0231	1.0000	0.0097	0.0882	0.0900	0.1008	0.0125	0.0961	0.0000	0.0283	0.0000	0.0040	0.0222
5_HuRefUnmapped	1103276783091	NA	NA	X	0.0253	0.0607	0.1092	0.0444	0.0549	0.0154	0.0778	0.0634	0.0573	0.0761	0.0794	0.0744	0.0153	0.0596	0.1048	0.1086	0.1097	0.0589	0.1107	0.0019	0.0727	0.0027	1.0000	0.0783
5_HuRefUnmapped	1103276783136	NA	NA	1	1.0000	0.0353	0.2717	0.5235	0.0327	0.0007	0.1220	0.0633	0.0320	0.0769	0.0845	0.0699	0.0007	0.0481	0.2468	0.2795	0.3239	0.0348	0.2700	0.0000	0.0899	0.0003	0.0473	0.0420
5_HuRefUnmapped	1103276783176	NA	NA	14,22	0.0080	0.0319	0.0913	0.0194	0.1139	0.1038	0.0472	0.0328	0.1603	0.2538	0.2467	0.2558	0.0043	0.9711	0.1054	0.0871	0.0943	0.0455	0.0889	0.0001	0.8024	1.0000	0.0053	0.0380
5_HuRefUnmapped	1103276783223	NA	NA	2	0.0303	0.9714	0.1148	0.0485	0.0602	0.0169	0.0799	0.0643	0.0614	0.0802	0.0833	0.0792	0.0179	0.0627	0.1129	0.1109	0.1096	0.0678	0.1120	0.0022	0.0698	0.0030	0.0194	0.0776
5_HuRefUnmapped	1103276783299	NA	NA	13,22	0.0253	0.0609	0.1127	0.0443	0.0551	0.0153	0.0736	0.0599	0.0573	0.0770	0.0802	0.0748	0.9822	0.0617	0.1118	0.1124	0.1116	0.0591	0.1135	0.0019	0.8438	1.0000	0.0169	0.0739
5_HuRefUnmapped	1103276783307	NA	NA	14,22	0.1089	0.0069	0.1529	0.0009	0.0054	0.0000	0.0247	0.0070	0.0492	0.2145	0.2333	0.1857	0.0000	1.0000	0.2531	0.2427	0.2146	0.0053	0.1895	0.0000	0.0127	1.0000	0.0000	0.0151
5_HuRefUnmapped	1103276783365	NA	NA	6	0.0167	0.0492	0.1038	0.0338	0.0530	0.9999	0.0626	0.0481	0.0462	0.0657	0.0693	0.0638	0.0084	0.0487	0.0982	0.1022	0.1036	0.0475	0.1048	0.0007	0.0543	0.0010	0.0102	0.0677
5_HuRefUnmapped	1103276783375	NA	NA	X	0.0032	0.2571	0.1158	0.0115	0.0208	0.0007	0.0491	0.0275	0.0219	0.0449	0.0498	0.0437	0.0009	0.0230	0.1131	0.1039	0.0977	0.0291	0.1051	0.0000	0.0369	0.0000	1.0000	0.0382
5_HuRefUnmapped	1103276783381	NA	NA	5	0.0082	0.0431	0.1536	0.0939	1.0000	0.8921	0.0623	0.0427	0.0389	0.0689	0.0733	0.0658	0.0028	0.0426	0.1264	0.1394	0.1529	0.0453	0.1582	0.6384	0.0580	0.0002	0.0039	0.0566
5_HuRefUnmapped	1103276783400	NA	NA	8	0.0002	0.0037	0.1565	0.0004	0.0023	0.0000	0.0224	0.9749	0.5352	0.2839	0.2597	0.2947	0.0000	0.0038	0.1502	0.1791	0.1810	0.0031	0.1861	0.0000	0.0115	0.0000	0.0001	0.0114
5_HuRefUnmapped	1103276783403	NA	NA	X	0.0024	0.0203	0.0851	0.0094	0.0159	0.0007	0.0403	0.0247	0.0178	0.0357	0.0396	0.0337	0.0009	0.0195	0.0774	0.0842	0.0863	0.0193	0.0881	0.0000	0.0381	0.0000	1.0000	0.0382
5_HuRefUnmapped	1103276783421	NA	NA	X	0.0287	0.0707	0.1284	0.0509	0.0638	0.0189	0.8241	0.0792	0.0681	0.0884	0.0925	0.0875	0.0204	0.0750	0.1244	0.1274	0.1277	0.0687	0.1287	0.0021	0.0931	0.0033	1.0000	0.0905
5_HuRefUnmapped	1103276783431	NA	NA	1	1.0000	0.0446	0.1050	0.0272	0.0415	0.0066	0.0620	0.0454	0.0419	0.0639	0.0677	0.0604	0.0049	0.0486	0.1093	0.1166	0.1153	0.0412	0.1143	0.0003	0.0511	0.0005	0.0074	0.0616
5_HuRefUnmapped	1103276783452	NA	NA	1	0.9123	0.0319	0.0994	0.0136	0.0261	0.0023	0.0421	0.0288	0.0255	0.0446	0.0480	0.0418	0.0012	0.0296	0.0966	0.1117	0.1069	0.0248	0.0996	0.0000	0.0325	0.0000	0.0019	0.0440
5_HuRefUnmapped	1103276783453	NA	NA	6	0.0151	0.0492	0.1132	0.0330	0.1738	1.0000	0.0658	0.0489	0.0461	0.0681	0.0719	0.0665	0.0098	0.0495	0.1085	0.1093	0.1135	0.0542	0.1122	0.0005	0.0625	0.0007	0.0099	0.0674
5_HuRefUnmapped	1103276783467	NA	NA	1	1.0000	0.0265	0.1298	0.0080	0.0288	0.0010	0.0627	0.0306	0.0245	0.0553	0.0601	0.0475	0.0004	0.0427	0.1923	0.2238	0.1948	0.0200	0.1754	0.0000	0.0362	0.0000	0.0010	0.0386
5_HuRefUnmapped	1103276783484	NA	NA	1,7	0.9940	0.0268	0.1189	0.0119	0.0224	0.0010	0.9968	0.0266	0.0240	0.0486	0.0537	0.0455	0.0007	0.0282	0.1144	0.1255	0.1241	0.0236	0.1243	0.0000	0.0336	0.0000	0.0012	0.0492
5_HuRefUnmapped	1103276783495	NA	NA	5	0.0000	0.0686	0.2341	0.0044	1.0000	0.0000	0.0192	0.0053	0.0038	0.0224	0.0278	0.0221	0.0002	0.0045	0.1912	0.1798	0.1743	0.0065	0.1996	0.0000	0.0136	0.0000	0.0000	0.0082
5_HuRefUnmapped	1103276783497	NA	NA	2	0.0001	1.0000	0.0644	0.0011	0.0029	0.0000	0.0107	0.0040	0.0034	0.0122	0.0147	0.0111	0.0000	0.0039	0.0550	0.0592	0.0598	0.0041	0.0637	0.0000	0.0060	0.0000	0.0000	0.0125
5_HuRefUnmapped	1103276783502	NA	NA	1	1.0000	0.0020	0.0664	0.0003	0.0015	0.0000	0.0082	0.0020	0.0016	0.0086	0.0107	0.0071	0.0000	0.0025	0.0704	0.0884	0.0827	0.0015	0.0811	0.0000	0.0033	0.0000	0.0000	0.0078
5_HuRefUnmapped	1103276783530	NA	NA	13	0.0388	0.0293	0.1223	0.0128	0.0791	0.6226	0.0772	0.4921	0.1657	0.0578	0.0638	0.0597	1.0000	0.6370	0.2234	0.1589	0.1541	0.0334	0.1483	0.0000	0.0740	0.0000	0.0903	0.0411
5_HuRefUnmapped	1103276783550	NA	NA	13	0.0107	0.0396	0.0974	0.0251	0.0344	0.0050	0.0528	0.0384	0.0366	0.0562	0.0599	0.0541	0.9972	0.0388	0.0912	0.0960	0.0975	0.0374	0.0989	0.0002	0.0445	0.0004	0.0059	0.0582
5_HuRefUnmapped	1103276783568	NA	NA	1	0.9957	0.0241	0.0884	0.0114	0.0196	0.0012	0.0357	0.0227	0.0207	0.0387	0.0423	0.0365	0.0008	0.0230	0.0816	0.0901	0.0905	0.0209	0.0900	0.0000	0.0272	0.0000	0.0014	0.0402
5_HuRefUnmapped	1103276783587	NA	NA	1	0.9977	0.0655	0.1147	0.0466	0.0607	0.0186	0.0789	0.0638	0.0615	0.0802	0.0830	0.0781	0.0152	0.0648	0.1126	0.1179	0.1166	0.0609	0.1154	0.0024	0.0687	0.0033	0.0188	0.0801
5_HuRefUnmapped	1103276783617	NA	NA	1	0.9465	0.0604	0.1122	0.0413	0.0576	0.0155	0.0760	0.0610	0.0572	0.0774	0.0806	0.0743	0.0118	0.0644	0.1166	0.1237	0.1214	0.0562	0.1191	0.0015	0.0659	0.0022	0.0159	0.0751
5_HuRefUnmapped	1103276783645	NA	NA	14,22	0.0006	0.0123	0.1027	0.0042	0.0088	0.0001	0.0244	0.0114	0.0102	0.0283	0.0328	0.0259	0.0001	0.9990	0.0966	0.1002	0.1061	0.0106	0.1083	0.0000	0.0166	1.0000	0.0001	0.0298
5_HuRefUnmapped	1103276783654	NA	NA	20	0.0002	0.0060	0.0646	0.0018	0.0041	0.0000	0.0128	0.0055	0.0049	0.0152	0.0179	0.0137	0.0000	0.0056	0.0542	0.0627	0.0663	0.0051	0.0694	1.0000	0.0081	0.0000	0.0000	0.0165
5_HuRefUnmapped	1103276783657	NA	NA	18,21	0.0000	0.0316	0.0981	0.0006	0.0022	0.0000	0.0110	0.0032	0.0026	0.0125	0.0158	0.0112	0.0000	0.0031	0.0841	0.0864	0.0848	0.9999	0.0927	0.0000	1.0000	0.0000	0.0000	0.0117
5_HuRefUnmapped	1103276783684	NA	NA	7	0.0241	0.0584	0.1075	0.0428	0.0532	0.0148	0.9977	0.0583	0.0558	0.0739	0.0772	0.0723	0.0133	0.0588	0.1028	0.1064	0.1073	0.0562	0.1084	0.0017	0.0648	0.0025	0.0162	0.0761
5_HuRefUnmapped	1103276783701	NA	NA	22	0.0184	0.0515	0.1048	0.0359	0.0462	0.0101	0.0647	0.0503	0.0485	0.0679	0.0714	0.0659	0.0087	0.0507	0.0994	0.1038	0.1056	0.0491	0.1067	0.0009	0.0565	1.0000	0.0115	0.0697
5_HuRefUnmapped	1103276783708	NA	NA	9	0.0001	0.0038	0.0791	0.0008	0.0024	0.0000	0.0104	0.1033	0.9157	0.2656	0.2488	0.2802	0.0000	0.0036	0.0646	0.0749	0.0780	0.0035	0.0819	0.0000	0.0061	0.0000	0.0000	0.0133
5_HuRefUnmapped	1103276783729	NA	NA	13,21	0.0001	0.0514	0.1283	0.0016	0.0046	0.0000	0.0276	0.0101	0.0518	0.1991	0.2217	0.1910	1.0000	0.0067	0.1176	0.1204	0.1169	0.0093	0.1260	0.0000	0.9957	0.0000	0.0030	0.0193
5_HuRefUnmapped	1103276783737	NA	NA	2	0.0020	1.0000	0.0946	0.0079	0.0149	0.0004	0.0339	0.0180	0.0157	0.0340	0.0380	0.0328	0.0004	0.0166	0.0909	0.0850	0.0814	0.0209	0.0870	0.0000	0.0228	0.0000	0.0006	0.0300
5_HuRefUnmapped	1103276783739	NA	NA	2	0.0016	0.9986	0.0809	0.0068	0.0124	0.0004	0.0274	0.0151	0.0136	0.0296	0.0332	0.0279	0.0003	0.0148	0.0736	0.0768	0.0773	0.0153	0.0803	0.0000	0.0193	0.0000	0.0005	0.0300
5_HuRefUnmapped	1103276783768	NA	NA	13	0.0199	0.0601	0.1280	0.0406	0.0532	0.0105	0.0761	0.0588	0.0560	0.0807	0.0849	0.0779	0.9998	0.0601	0.1248	0.1270	0.1262	0.0573	0.1288	0.0008	0.8590	0.0012	0.0119	0.0790
5_HuRefUnmapped	1103276783769	NA	NA	7	0.2660	0.0744	0.1394	0.0500	0.0747	0.0215	0.9976	0.0752	0.0739	0.0972	0.0996	0.0954	0.0178	0.0809	0.1478	0.1539	0.1432	0.0676	0.1392	0.0024	0.0825	0.0036	0.0205	0.0899
5_HuRefUnmapped	1103276783809	NA	NA	13	0.0002	0.0059	0.0685	0.0018	0.0097	0.0006	0.0130	0.0055	0.0048	0.0152	0.0181	0.0139	0.9998	0.0059	0.0569	0.0641	0.0673	0.0055	0.0695	0.0000	0.0085	0.0000	0.0000	0.0160
5_HuRefUnmapped	1103276783811	NA	NA	14,22	0.0449	0.0328	0.1283	0.0153	0.0315	0.0017	0.0626	0.0364	0.0319	0.0637	0.0701	0.0575	0.0011	1.0000	0.1984	0.1661	0.1643	0.0302	0.1617	0.0000	0.0491	1.0000	0.0023	0.0521
5_HuRefUnmapped	1103276783826	NA	NA	8,9	0.0000	0.0068	0.0721	0.0001	0.0061	0.0002	0.0035	0.9997	0.9896	0.8196	0.7431	0.8697	0.0000	0.0008	0.0674	0.0667	0.0602	0.0011	0.0585	0.0000	0.0019	0.0000	0.0000	0.0026
5_HuRefUnmapped	1103276783855	NA	NA	14,22	0.0003	0.0040	0.1449	0.0006	0.0129	0.0002	0.3186	0.0948	0.3130	0.1323	0.1536	0.1510	0.0000	1.0000	0.2482	0.1624	0.1876	0.2358	0.1638	0.0000	0.0168	1.0000	0.0000	0.0114
5_HuRefUnmapped	1103276783861	NA	NA	1	1.0000	0.0113	0.0730	0.0001	0.0006	0.0000	0.0053	0.0010	0.0007	0.0054	0.0071	0.0045	0.0000	0.0011	0.0803	0.0860	0.0747	0.0009	0.0794	0.0000	0.0018	0.0000	0.0000	0.0038
5_HuRefUnmapped	1103276783862	NA	NA	4	0.0076	0.4039	0.1843	1.0000	0.0867	0.0020	0.0752	0.0460	0.0421	0.0760	0.0814	0.0746	0.0021	0.0441	0.1712	0.1653	0.1979	0.0531	0.1830	0.0000	0.0546	0.0049	0.0026	0.0492
5_HuRefUnmapped	1103276783898	NA	NA	22	0.0058	0.0365	0.1288	0.0192	0.0298	0.0021	0.0538	0.0355	0.0321	0.0590	0.0645	0.0564	0.1137	0.0416	0.1340	0.1289	0.1327	0.0400	0.1333	0.0000	0.0520	1.0000	0.0027	0.0489
5_HuRefUnmapped	1103276783912	NA	NA	Y	0.0025	0.0200	0.0834	0.0097	0.0161	0.0008	0.0317	0.0190	0.0177	0.0351	0.0386	0.0329	0.0006	0.0193	0.0754	0.0814	0.0834	0.0184	0.0862	0.0000	0.0239	0.0000	0.0009	0.9628
5_HuRefUnmapped	1103276783931	NA	NA	Y	0.0150	0.0468	0.1020	0.0316	0.0416	0.0078	0.0602	0.0456	0.0438	0.0636	0.0669	0.0614	0.0065	0.0460	0.0965	0.1006	0.1020	0.0448	0.1039	0.0005	0.0516	0.0008	0.0088	0.9659
5_HuRefUnmapped	1103276783960	NA	NA	1	0.9999	0.0201	0.0871	0.0089	0.0169	0.0008	0.0340	0.0197	0.0178	0.0361	0.0399	0.0335	0.0005	0.0210	0.0852	0.0942	0.0936	0.0176	0.0935	0.0000	0.0243	0.0000	0.0009	0.0361
5_HuRefUnmapped	1103276783963	NA	NA	X	0.0499	0.0826	0.1165	0.0689	0.0780	0.0374	0.0960	0.0853	0.0800	0.0943	0.0966	0.0930	0.0381	0.0818	0.1136	0.1161	0.1168	0.0814	0.1175	0.0111	0.0934	0.0137	0.9997	0.0962
5_HuRefUnmapped	1103276783985	NA	NA	5	0.0164	0.0486	0.1068	0.0350	0.9962	0.0099	0.0618	0.0475	0.0456	0.0650	0.0684	0.0630	0.0076	0.0481	0.0970	0.1012	0.1025	0.0473	0.1035	0.0006	0.0533	0.0010	0.0100	0.0667
5_HuRefUnmapped	1103276783997	NA	NA	13	0.0246	0.0592	0.1083	0.0438	0.0540	0.0148	0.0717	0.0579	0.0565	0.0751	0.0782	0.0732	1.0000	0.0582	0.1033	0.1070	0.1082	0.0569	0.1093	0.0018	0.0639	0.0025	0.0164	0.0772
5_HuRefUnmapped	1103276784051	NA	NA	8	0.0016	0.7427	0.1187	0.0070	0.0145	0.0003	0.0573	0.9432	0.7161	0.4161	0.3741	0.4498	0.0005	0.0180	0.1150	0.1124	0.1119	0.0261	0.1194	0.0000	0.0524	0.0002	0.0250	0.0276
5_HuRefUnmapped	1103276784052	NA	NA	14	0.0386	0.0733	0.1141	0.0584	0.0682	0.0266	0.0845	0.0720	0.0705	0.0870	0.0898	0.0855	0.0241	0.9949	0.1191	0.1134	0.1144	0.0711	0.1148	0.0057	0.0788	0.0073	0.0286	0.0876
5_HuRefUnmapped	1103276784126	NA	NA	13,21	0.0010	0.0172	0.1219	0.0062	0.0123	0.0002	0.0327	0.0157	0.0145	0.0372	0.0428	0.0347	1.0000	0.3293	0.1680	0.1187	0.1229	0.0150	0.1232	0.0000	0.9945	0.0000	0.0003	0.0351
5_HuRefUnmapped	1103276784134	NA	NA	2	0.0061	0.9999	0.0961	0.0168	0.0258	0.0021	0.0454	0.0296	0.0273	0.0471	0.0510	0.0454	0.0019	0.0287	0.0910	0.0913	0.0906	0.0309	0.0938	0.0000	0.0351	0.0001	0.0026	0.0459
5_HuRefUnmapped	1103276784138	NA	NA	22	0.0043	0.0254	0.0868	0.0136	0.0210	0.0015	0.0377	0.0244	0.0228	0.0410	0.0447	0.0389	0.0012	0.0246	0.0792	0.0852	0.0875	0.0234	0.0890	0.0000	0.0295	1.0000	0.0019	0.0433
5_HuRefUnmapped	1103276784186	NA	NA	22	0.0033	0.0225	0.0849	0.0115	0.0184	0.0011	0.0346	0.0216	0.0201	0.0379	0.0416	0.0358	0.0008	0.0218	0.0770	0.0834	0.0858	0.0206	0.0875	0.0000	0.0267	1.0000	0.0014	0.0399
5_HuRefUnmapped	1103276784193	NA	NA	2	0.0239	0.9725	0.1115	0.0413	0.0530	0.0123	0.0734	0.0572	0.0543	0.0739	0.0773	0.0727	0.0129	0.0557	0.1092	0.1075	0.1064	0.0604	0.1089	0.0012	0.0629	0.0017	0.0144	0.0718
5_HuRefUnmapped	1103276784202	NA	NA	22	0.0100	0.0383	0.0965	0.0239	0.0332	0.0046	0.0515	0.0371	0.0353	0.0549	0.0585	0.0528	0.0037	0.0374	0.0899	0.0951	0.0968	0.0359	0.0982	0.0002	0.0429	0.9998	0.0054	0.0570
5_HuRefUnmapped	1103276784242	NA	NA	4	0.0381	0.0731	0.1223	1.0000	0.1136	0.0268	0.0845	0.0721	0.0703	0.0871	0.0899	0.0855	0.0240	0.0724	0.1110	0.1139	0.1150	0.0721	0.1154	0.0053	0.0771	0.0070	0.0283	0.0876
5_HuRefUnmapped	1103276784283	NA	NA	X	0.0147	0.0559	0.1372	0.0349	0.0479	0.0071	0.0759	0.0564	0.0504	0.0782	0.0834	0.0758	0.3513	0.0616	0.1424	0.1374	0.1393	0.0606	0.1402	0.0003	0.0767	0.0006	0.9985	0.0685
5_HuRefUnmapped	1103276784284	NA	NA	X	0.0000	0.0000	0.0135	0.0000	0.0000	0.0000	0.0000	0.0000	0.0000	0.0000	0.0000	0.0000	0.0000	0.0000	0.0056	0.0100	0.0144	0.0000	0.0156	0.0000	0.0000	0.0000	1.0000	0.0000
5_HuRefUnmapped	1103276784290	NA	NA	X	0.0090	0.0375	0.0981	0.0225	0.0320	0.0040	0.0599	0.0433	0.0345	0.0549	0.0588	0.0528	0.0047	0.0367	0.0919	0.0974	0.0990	0.0365	0.1004	0.0001	0.0589	0.0002	1.0000	0.0576
5_HuRefUnmapped	1103276784303	NA	NA	13	0.0019	0.0171	0.0791	0.0079	0.0135	0.0005	0.0280	0.0163	0.0150	0.0311	0.0347	0.0292	1.0000	0.0165	0.0707	0.0772	0.0793	0.0155	0.0812	0.0000	0.0207	0.0000	0.0007	0.0332
5_HuRefUnmapped	1103276784331	NA	NA	X	0.0116	0.0422	0.1003	0.0265	0.0364	0.0056	0.0640	0.0476	0.0389	0.0593	0.0630	0.0572	0.0063	0.0412	0.0943	0.0995	0.1010	0.0411	0.1024	0.0003	0.0624	0.0004	1.0000	0.0623
5_HuRefUnmapped	1103276784339	NA	NA	2	0.0028	0.9944	0.1781	0.0178	0.6078	0.0015	0.0440	0.0256	0.0225	0.0470	0.0522	0.0447	0.0007	0.0267	0.1141	0.1160	0.1152	0.0317	0.1164	0.0000	0.0325	0.0000	0.0010	0.0418
5_HuRefUnmapped	1103276784364	NA	NA	22	0.0057	0.0290	0.0896	0.0163	0.0244	0.0022	0.0417	0.0280	0.0264	0.0451	0.0488	0.0430	0.0017	0.0282	0.0824	0.0880	0.0899	0.0269	0.0915	0.0000	0.0333	0.9999	0.0027	0.0475
5_HuRefUnmapped	1103276784372	NA	NA	X	0.0047	0.0269	0.0888	0.0145	0.0223	0.0017	0.0426	0.0281	0.0242	0.0430	0.0468	0.0409	0.0016	0.0261	0.0815	0.0874	0.0893	0.0252	0.0909	0.0000	0.0362	0.0001	1.0000	0.0455
5_HuRefUnmapped	1103276784395	NA	NA	1	1.0000	0.8158	0.1285	0.0117	0.0241	0.0009	0.0496	0.0282	0.0242	0.0500	0.0552	0.0471	0.0007	0.0282	0.1317	0.1340	0.1275	0.0283	0.1284	0.0000	0.0343	0.0000	0.0011	0.0439
5_HuRefUnmapped	1103276784439	NA	NA	13,14	0.0430	0.7093	0.1490	0.0132	0.0292	0.0011	0.0672	0.0315	0.0292	0.0592	0.0641	0.0572	0.9997	0.9766	0.1769	0.1580	0.1410	0.0313	0.1405	0.0000	0.0403	0.0000	0.0013	0.0477
5_HuRefUnmapped	1103276784451	NA	NA	1	1.0000	0.0199	0.0897	0.0085	0.0167	0.0007	0.0347	0.0192	0.0175	0.0360	0.0397	0.0336	0.0004	0.0203	0.0871	0.0964	0.0945	0.0171	0.0937	0.0000	0.0238	0.0000	0.0008	0.0359
5_HuRefUnmapped	1103276784454	NA	NA	13	0.0034	0.0303	0.1295	0.0133	0.0586	0.0493	0.0667	0.0402	0.0258	0.0529	0.0594	0.0516	1.0000	0.0296	0.1289	0.1300	0.1299	0.0331	0.1310	0.0000	0.0603	0.0000	0.6128	0.0612
5_HuRefUnmapped	1103276784473	NA	NA	X	0.0150	0.0469	0.1018	0.0313	0.0413	0.0078	0.0656	0.0503	0.0437	0.0635	0.0670	0.0614	0.0084	0.0459	0.0961	0.1008	0.1022	0.0452	0.1034	0.0005	0.0636	0.0008	0.9804	0.0661
5_HuRefUnmapped	1103276784500	NA	NA	13	0.0036	0.0290	0.1196	0.0139	0.0230	0.0011	0.0454	0.0278	0.0254	0.0506	0.0557	0.0474	1.0000	0.0290	0.1139	0.1180	0.1167	0.0265	0.1211	0.0000	0.7719	0.0000	0.0014	0.0487
5_HuRefUnmapped	1103276784505	NA	NA	1	0.9995	0.0618	0.1126	0.0439	0.0599	0.0166	0.0795	0.0636	0.0599	0.0807	0.0840	0.0773	0.0133	0.0679	0.1189	0.1243	0.1230	0.0588	0.1223	0.0019	0.0691	0.0027	0.0183	0.0775
5_HuRefUnmapped	1103276784530	NA	NA	14	0.0197	0.0533	0.1057	0.0374	0.0478	0.0110	0.0665	0.0519	0.0502	0.0695	0.0730	0.0677	0.0095	0.9998	0.1092	0.1046	0.1060	0.0508	0.1066	0.0010	0.0592	0.0015	0.0123	0.0706
5_HuRefUnmapped	1103276784611	NA	NA	13	0.0001	0.0566	0.0861	0.0015	0.0040	0.0000	0.0294	0.0113	0.0048	0.0173	0.0207	0.0161	1.0000	0.0056	0.0786	0.0796	0.0772	0.0075	0.0833	0.0000	0.0261	0.0000	0.0128	0.0166
5_HuRefUnmapped	1103276784621	NA	NA	13	0.0031	0.0219	0.0840	0.0111	0.0178	0.0010	0.0338	0.0210	0.0196	0.0371	0.0408	0.0351	0.9998	0.0213	0.0762	0.0822	0.0842	0.0202	0.0860	0.0000	0.0260	0.0000	0.0013	0.0393
5_HuRefUnmapped	1103276784625	NA	NA	1,2	1.0000	1.0000	0.2046	0.0053	0.0211	0.0002	0.0685	0.0222	0.0210	0.0606	0.0649	0.0556	0.0080	0.4799	0.3825	0.2725	0.2205	0.0205	0.2089	0.0000	0.0396	0.0000	0.0002	0.0329
5_HuRefUnmapped	1103276784638	NA	NA	13,14	0.0494	0.0278	0.0934	0.0145	0.0651	0.7403	0.0499	0.0318	0.0273	0.0501	0.0545	0.0459	1.0000	0.9987	0.1311	0.1212	0.1146	0.0284	0.1146	0.0000	0.7327	0.0001	0.0031	0.0397
5_HuRefUnmapped	1103276784642	NA	NA	1	1.0000	0.0133	0.0936	0.0042	0.0117	0.0002	0.0312	0.0134	0.0118	0.0302	0.0339	0.0271	0.0001	0.0157	0.1028	0.1178	0.1091	0.0107	0.1053	0.0000	0.0175	0.0000	0.0002	0.0270
5_HuRefUnmapped	1103276784660	NA	NA	1	1.0000	0.6890	0.1543	0.0091	0.0234	0.0005	0.0599	0.0270	0.0230	0.0533	0.0595	0.0498	0.0004	0.0295	0.1740	0.1756	0.1688	0.6715	0.1565	0.0000	0.0338	0.0000	0.0006	0.0453
5_HuRefUnmapped	1103276784710	NA	NA	2	0.0075	0.9996	0.1300	0.0213	0.0333	0.0024	0.0597	0.0388	0.0352	0.0623	0.0675	0.0598	0.0023	0.0385	0.1280	0.1246	0.1203	0.0402	0.1259	0.0000	0.8025	0.0001	0.0031	0.0566
5_HuRefUnmapped	1103276784711	NA	NA	X	0.0006	0.0128	0.0974	0.0043	0.0091	0.0001	0.0319	0.5532	0.1103	0.0281	0.0323	0.0280	0.0001	0.0124	0.0861	0.0936	0.0966	0.0123	0.0994	0.0000	0.0267	0.0000	1.0000	0.0298
5_HuRefUnmapped	1103276784715	NA	NA	1	1.0000	0.0113	0.0831	0.0035	0.0090	0.0001	0.0232	0.0110	0.0094	0.0246	0.0281	0.0221	0.0001	0.0121	0.0836	0.0974	0.0943	0.0090	0.0916	0.0000	0.0143	0.0000	0.0002	0.0236
5_HuRefUnmapped	1103276784767	NA	NA	1	1.0000	0.0027	0.0877	0.0003	0.0024	0.0000	0.0129	0.0031	0.0022	0.0122	0.0150	0.0096	0.0000	0.0046	0.1248	0.1618	0.1399	0.0018	0.1269	0.0000	0.0048	0.0000	0.0000	0.0086
5_HuRefUnmapped	1103276784769	NA	NA	2	0.0072	0.9358	0.1262	0.0196	0.0313	0.0021	0.0575	0.0366	0.1700	0.2935	0.2939	0.2942	0.0021	0.0351	0.1213	0.1202	0.1178	0.0430	0.1225	0.0000	0.0461	0.0001	0.0027	0.0553
5_HuRefUnmapped	1103276784770	NA	NA	1	1.0000	0.0179	0.0936	0.0070	0.0166	0.0005	0.0380	0.0190	0.0167	0.0376	0.0417	0.0338	0.0003	0.0225	0.1065	0.1187	0.1127	0.0155	0.1108	0.0000	0.0240	0.0000	0.0006	0.0335
5_HuRefUnmapped	1103276784774	NA	NA	13,21,22	0.0706	0.0142	0.0390	0.5115	0.0155	0.0049	0.0217	0.0140	0.0142	0.0187	0.0185	0.0184	1.0000	0.3692	0.0491	0.0285	0.0266	0.0143	0.0241	0.0009	0.9905	1.0000	0.0042	0.6766
5_HuRefUnmapped	1103276784805	NA	NA	6	0.0396	0.0268	0.1107	0.0092	0.0311	1.0000	0.0386	0.0242	0.0208	0.0411	0.0447	0.0380	0.0005	0.0249	0.1070	0.1240	0.1200	0.0207	0.1101	0.0000	0.0288	0.0000	0.0009	0.0386
5_HuRefUnmapped	1103276784820	NA	NA	1	1.0000	0.1782	0.1772	0.0043	0.0230	0.0002	0.0743	0.0236	0.0185	0.0532	0.0586	0.0468	0.0001	0.0318	0.2783	0.2909	0.2249	0.0169	0.2057	0.0000	0.0298	0.0000	0.0002	0.0289
5_HuRefUnmapped	1103276784836	NA	NA	1	0.9986	0.0164	0.0831	0.0068	0.0134	0.0004	0.0294	0.0158	0.0144	0.0313	0.0349	0.0290	0.0003	0.0167	0.0789	0.0875	0.0870	0.0143	0.0874	0.0000	0.0201	0.0000	0.0005	0.0319
5_HuRefUnmapped	1103276784852	NA	NA	14	0.0093	0.0371	0.0958	0.0228	0.0320	0.0042	0.0504	0.0359	0.0342	0.0537	0.0575	0.0517	0.0034	0.9935	0.0982	0.0944	0.0961	0.0348	0.0971	0.0002	0.0426	0.0003	0.0049	0.0553
5_HuRefUnmapped	1103276784862	NA	NA	X	0.0030	0.0291	0.1444	0.0134	0.1154	0.0600	0.0557	0.6764	0.1717	0.0529	0.0591	0.0544	0.0025	0.0334	0.1290	0.1290	0.1348	0.0353	0.1356	0.0000	0.0533	0.0000	1.0000	0.0455
5_HuRefUnmapped	1103276784871	NA	NA	1,2	1.0000	0.9759	0.1289	0.0001	0.0012	0.0000	0.0118	0.0016	0.0010	0.0097	0.0128	0.0072	0.0000	0.0026	0.2161	0.2695	0.2161	0.0009	0.1978	0.0000	0.0029	0.0000	0.0000	0.0054
5_HuRefUnmapped	1103276784876	NA	NA	13	0.0100	0.0450	0.1253	0.0263	0.0381	0.0042	0.0621	0.0436	0.0408	0.0670	0.0719	0.0639	0.9996	0.0450	0.1210	0.1241	0.1232	0.0422	0.1265	0.0001	0.8288	0.0002	0.0050	0.0653
5_HuRefUnmapped	1103276784956	NA	NA	14,22	0.0224	0.0619	0.1249	0.0431	0.0553	0.0124	0.0777	0.0602	0.0583	0.0813	0.0855	0.0791	0.0107	1.0000	0.1327	0.1238	0.1264	0.0590	0.1266	0.0011	0.0697	1.0000	0.0139	0.0814
5_HuRefUnmapped	1103276784973	NA	NA	14,22	0.0154	0.0500	0.1166	0.0321	0.0436	0.0073	0.0656	0.0488	0.1983	0.2857	0.2801	0.2865	0.0061	0.9872	0.1216	0.1160	0.1177	0.0513	0.1186	0.0004	0.0595	1.0000	0.0084	0.0682
5_HuRefUnmapped	1103276784984	NA	NA	6	0.0240	0.0211	0.1568	0.1596	0.3332	1.0000	0.0506	0.0256	0.0208	0.0508	0.0577	0.0444	0.0003	0.0328	0.1641	0.1758	0.1712	0.0230	0.1667	0.0000	0.0348	0.0000	0.0008	0.0382
5_HuRefUnmapped	1103276785009	NA	NA	21	0.4409	0.0271	0.1204	0.0117	0.0308	0.0013	0.0647	0.0352	0.0284	0.0623	0.0688	0.0531	0.0007	0.0493	0.1829	0.2008	0.1877	0.0253	0.1839	0.0000	0.9976	0.0000	0.0019	0.0462
5_HuRefUnmapped	1103276785020	NA	NA	14,22	0.4979	0.0422	0.1337	0.0215	0.0427	0.0040	0.0787	0.0452	0.0417	0.0731	0.0778	0.0678	0.0026	1.0000	0.1761	0.1711	0.1608	0.0378	0.1554	0.0001	0.0555	1.0000	0.0045	0.0606
5_HuRefUnmapped	1103276785028	NA	NA	14	0.0304	0.0717	0.1290	0.0525	0.0649	0.0184	0.0863	0.0703	0.0676	0.0899	0.0936	0.0876	0.0162	0.9878	0.1375	0.1285	0.1278	0.0688	0.1293	0.0024	0.8564	0.0033	0.0204	0.0870
5_HuRefUnmapped	1103276785034	NA	NA	14,22	0.0129	0.0396	0.0856	0.0284	0.0346	0.0073	0.0629	0.0500	0.0379	0.0542	0.0573	0.0539	0.6651	1.0000	0.1065	0.0869	0.0863	0.0408	0.0860	0.0006	0.8678	1.0000	0.0926	0.0475
5_HuRefUnmapped	1103276785036	NA	NA	Y	0.0266	0.0615	0.1094	0.0460	0.0564	0.0165	0.0741	0.0603	0.0586	0.0772	0.0801	0.0751	0.0144	0.0607	0.1050	0.1083	0.1094	0.0596	0.1110	0.0021	0.0661	0.0030	0.0178	0.9658
5_HuRefUnmapped	1103276785055	NA	NA	2	0.0000	1.0000	0.0691	0.0002	0.0007	0.0000	0.0054	0.0012	0.0009	0.0056	0.0073	0.0051	0.0000	0.0010	0.0615	0.0544	0.0496	0.0016	0.0579	0.0000	0.0021	0.0000	0.0000	0.0043
5_HuRefUnmapped	1103276785056	NA	NA	1	1.0000	0.0227	0.0938	0.0099	0.0205	0.0010	0.0403	0.0235	0.0206	0.0416	0.0457	0.0379	0.0006	0.0266	0.1019	0.1130	0.1099	0.0198	0.1081	0.0000	0.0286	0.0000	0.0012	0.0386
5_HuRefUnmapped	1103276785068	NA	NA	2	0.0080	0.9745	0.0976	0.0198	0.0294	0.0029	0.0495	0.0333	0.0309	0.0508	0.0546	0.0493	0.0029	0.0323	0.0934	0.0931	0.0925	0.0355	0.0953	0.0001	0.0389	0.0001	0.0037	0.0497
5_HuRefUnmapped	1103276785093	NA	NA	14,22	0.3522	0.0790	0.1322	0.0473	0.0715	0.0240	0.0866	0.0740	0.0686	0.0878	0.0901	0.0848	0.0158	0.9996	0.1454	0.1461	0.1421	0.0659	0.1318	0.0026	0.0785	1.0000	0.0194	0.0805
5_HuRefUnmapped	1103276785107	NA	NA	X	0.0146	0.3444	0.1435	0.0374	0.0485	0.0059	0.0827	0.0602	0.0515	0.0791	0.0848	0.0804	0.6185	0.0527	0.1415	0.1364	0.1303	0.0621	0.1343	0.0002	0.0776	0.0003	0.9894	0.0662
5_HuRefUnmapped	1103276785115	NA	NA	5	0.0261	0.0607	0.1129	0.0473	0.9961	0.0179	0.0730	0.0596	0.0577	0.0760	0.0791	0.0742	0.0143	0.0602	0.1040	0.1075	0.1086	0.0595	0.1094	0.0021	0.0652	0.0029	0.0177	0.0774
5_HuRefUnmapped	1103276785139	NA	NA	2	0.6753	1.0000	0.1709	0.0210	0.0451	0.0031	0.1725	0.1089	0.0457	0.0827	0.0874	0.0797	0.0095	0.0518	0.1883	0.1916	0.1704	0.0626	0.1665	0.0000	0.2024	0.0001	0.1470	0.0707
5_HuRefUnmapped	1103276785166	NA	NA	14,22	0.0032	0.0267	0.1152	0.0125	0.0211	0.0011	0.0434	0.0259	0.0235	0.0470	0.0522	0.0441	0.0007	1.0000	0.1266	0.1143	0.1232	0.6226	0.1173	0.0000	0.6895	1.0000	0.0013	0.0466
5_HuRefUnmapped	1103276785167	NA	NA	22	0.0379	0.0723	0.1132	0.0576	0.0675	0.0261	0.0834	0.0712	0.0696	0.0859	0.0887	0.0844	0.0236	0.0715	0.1094	0.1124	0.1135	0.0701	0.1142	0.0054	0.0763	0.9991	0.0281	0.0877
5_HuRefUnmapped	1103276785173	NA	NA	13,21,22	0.0015	0.1243	0.1229	0.0076	0.0148	0.0003	0.0365	0.0185	0.0163	0.0390	0.0442	0.0369	1.0000	0.0178	0.1135	0.1137	0.1120	0.0195	0.1187	0.0000	0.9934	1.0000	0.0004	0.0362
5_HuRefUnmapped	1103276785201	NA	NA	5	0.0182	0.0555	0.1355	0.3871	0.9999	0.8883	0.0714	0.0546	0.0519	0.0749	0.0792	0.0728	0.0087	0.0557	0.1158	0.1194	0.1203	0.0568	0.1210	0.0007	0.0617	0.0010	0.0112	0.0764
5_HuRefUnmapped	1103276785202	NA	NA	X	0.0158	0.4126	0.1306	0.0329	0.0471	0.0059	0.0803	0.0564	0.0482	0.0737	0.0783	0.0730	0.0076	0.0494	0.1304	0.1211	0.1156	0.0594	0.1214	0.0002	0.0664	0.0004	0.9802	0.0651
5_HuRefUnmapped	1103276785209	NA	NA	X	0.0108	0.0405	0.0982	0.0251	0.0348	0.0051	0.0572	0.0417	0.0370	0.0569	0.0607	0.0549	0.0046	0.0393	0.0921	0.0972	0.0988	0.0383	0.1001	0.0002	0.0494	0.0004	1.0000	0.0595
5_HuRefUnmapped	1103276785240	NA	NA	1	0.9997	0.0621	0.1129	0.0434	0.0588	0.0164	0.0775	0.0625	0.0590	0.0792	0.0824	0.0761	0.0130	0.0654	0.1160	0.1218	0.1206	0.0582	0.1195	0.0018	0.0677	0.0026	0.0174	0.0770
5_HuRefUnmapped	1103276785244	NA	NA	1	1.0000	0.0309	0.1360	0.0104	0.0330	0.0015	0.0713	0.0335	0.0290	0.0601	0.0642	0.0537	0.0007	0.0439	0.1842	0.2104	0.1805	0.0236	0.1636	0.0000	0.0394	0.0000	0.0013	0.0445
5_HuRefUnmapped	1103276785250	NA	NA	1	1.0000	0.0574	0.1141	0.0371	0.0542	0.0126	0.0748	0.0575	0.0540	0.0754	0.0787	0.0722	0.0094	0.0608	0.1185	0.1258	0.1230	0.0525	0.1206	0.0010	0.0627	0.0015	0.0129	0.0722
5_HuRefUnmapped	1103276785266	NA	NA	22	0.0164	0.0486	0.1025	0.0332	0.0433	0.0088	0.0617	0.0474	0.0455	0.0650	0.0685	0.0630	0.0074	0.0477	0.0969	0.1014	0.1029	0.0462	0.1042	0.0006	0.0533	1.0000	0.0100	0.0672
5_HuRefUnmapped	1103276785269	NA	NA	1	1.0000	0.0244	0.1020	0.0097	0.0220	0.0011	0.0435	0.0245	0.0216	0.0434	0.0474	0.0397	0.0006	0.0278	0.1114	0.1256	0.1189	0.0201	0.1138	0.0000	0.0294	0.0000	0.0011	0.0392
5_HuRefUnmapped	1103276785303	NA	NA	X	0.0015	0.7330	0.1541	0.0080	0.0167	0.0003	0.0824	0.7801	0.1078	0.0474	0.0539	0.0477	0.0636	0.0245	0.1652	0.1464	0.1425	0.0344	0.1494	0.0000	0.1288	0.0000	1.0000	0.0364
5_HuRefUnmapped	1103276785305	NA	NA	5	0.0015	0.0055	0.1011	0.0040	0.9953	0.0002	0.0119	0.0046	0.0035	0.0136	0.0162	0.0117	0.0000	0.0049	0.0854	0.1093	0.1069	0.0038	0.0930	0.0000	0.0070	0.0000	0.0000	0.0119
5_HuRefUnmapped	1103276785349	NA	NA	5	0.0000	0.0030	0.1490	0.0416	1.0000	0.0001	0.0103	0.0030	0.0023	0.0119	0.0156	0.0105	0.0000	0.0035	0.0860	0.0962	0.1226	0.2397	0.1013	0.0000	0.0050	0.0000	0.0000	0.0155
5_HuRefUnmapped	1103276785380	NA	NA	7	0.0001	0.0050	0.0613	0.0014	0.0034	0.0000	0.9983	0.0048	0.0041	0.0133	0.0159	0.0120	0.0000	0.0049	0.0510	0.0589	0.0613	0.0043	0.0638	0.0000	0.0072	0.0000	0.0000	0.0150
5_HuRefUnmapped	1103276785419	NA	NA	13,22	0.0022	0.6232	0.1282	0.0094	0.0178	0.0004	0.0555	0.0292	0.0200	0.0451	0.0508	0.0438	1.0000	0.4621	0.1959	0.1196	0.1179	0.0268	0.1206	0.0000	0.0587	1.0000	0.0084	0.0360
5_HuRefUnmapped	1103276785426	NA	NA	22	0.0660	0.0931	0.1188	0.0825	0.0898	0.0541	0.1006	0.0924	0.0913	0.1023	0.1040	0.1012	0.0513	0.0926	0.1166	0.1184	0.1195	0.0917	0.1197	0.0234	0.0960	1.0000	0.0562	0.1029
5_HuRefUnmapped	1103276785445	NA	NA	8	0.0014	0.1800	0.1340	0.0071	0.0149	0.0002	0.0404	0.9950	0.7735	0.1803	0.1803	0.1950	0.0002	0.0178	0.1277	0.1186	0.1127	0.0227	0.1214	0.0000	0.0273	0.0000	0.0005	0.0336
5_HuRefUnmapped	1103276785509	NA	NA	8	0.3999	0.0846	0.1431	0.0490	0.0769	0.0249	0.0939	0.9288	0.2492	0.0933	0.0954	0.0925	0.0158	0.0814	0.1459	0.1583	0.1515	0.0710	0.1405	0.0024	0.0838	0.0034	0.0245	0.0854
5_HuRefUnmapped	1103276785515	NA	NA	1,7	0.9476	0.0421	0.1266	0.0232	0.0391	0.0040	1.0000	0.0452	0.0405	0.0680	0.0732	0.0642	0.0031	0.0503	0.1337	0.1423	0.1386	0.0390	0.1386	0.0001	0.0548	0.0002	0.0046	0.0656
5_HuRefUnmapped	1103276785553	NA	NA	6	0.0049	0.0274	0.0906	0.0150	0.0730	0.9349	0.0408	0.0267	0.0248	0.0438	0.0476	0.0419	0.0016	0.0268	0.0844	0.0884	0.0909	0.0275	0.0917	0.0000	0.0338	0.0001	0.0024	0.0459
5_HuRefUnmapped	1103276785559	NA	NA	X	0.1578	0.0502	0.1193	0.0303	0.0537	0.0083	0.0856	0.0603	0.0515	0.0813	0.0862	0.0742	0.0060	0.0696	0.1516	0.1608	0.1556	0.0484	0.1539	0.0004	0.0693	0.0006	0.9997	0.0680
5_HuRefUnmapped	1103276785593	NA	NA	6	0.0132	0.0441	0.1017	0.0289	0.0522	1.0000	0.0578	0.0430	0.0410	0.0610	0.0647	0.0590	0.0063	0.0437	0.0959	0.1000	0.1014	0.0427	0.1027	0.0004	0.0495	0.0006	0.0076	0.0631
5_HuRefUnmapped	1103276785609	NA	NA	2	0.0034	0.9986	0.0881	0.0114	0.0187	0.0010	0.0361	0.0219	0.0201	0.0382	0.0420	0.0365	0.0009	0.0215	0.0817	0.0840	0.0841	0.0225	0.0871	0.0000	0.0269	0.0000	0.0013	0.0383
5_HuRefUnmapped	1103276785643	NA	NA	22	0.0056	0.0290	0.0897	0.0163	0.0243	0.0022	0.0416	0.0279	0.0262	0.0450	0.0487	0.0429	0.0017	0.0281	0.0824	0.0881	0.0901	0.0268	0.0917	0.0000	0.0333	1.0000	0.0026	0.0473
5_HuRefUnmapped	1103276785692	NA	NA	2	0.0313	0.9970	0.1229	0.0523	0.0624	0.0170	0.0844	0.0682	0.2389	0.3023	0.2927	0.3139	0.7945	0.0655	0.1226	0.1191	0.1152	0.0769	0.1178	0.0020	0.0797	0.0028	0.0192	0.0742
5_HuRefUnmapped	1103276785740	NA	NA	2	0.0009	1.0000	0.0917	0.0045	0.0097	0.0001	0.0266	0.0123	0.0104	0.0264	0.0302	0.0254	0.0001	0.0110	0.0881	0.0800	0.0753	0.0150	0.0820	0.0000	0.0163	0.0000	0.0002	0.0222
5_HuRefUnmapped	1103276785754	NA	NA	13	0.0067	0.0319	0.0927	0.0186	0.0271	0.0028	0.0449	0.0307	0.0292	0.0485	0.0523	0.0464	1.0000	0.0311	0.0858	0.0910	0.0927	0.0299	0.0944	0.0001	0.0367	0.0001	0.0033	0.0507
5_HuRefUnmapped	1103276785756	NA	NA	22	0.0507	0.0829	0.1170	0.0698	0.0787	0.0381	0.0925	0.0820	0.0806	0.0947	0.0970	0.0934	0.0353	0.0823	0.1140	0.1167	0.1182	0.0811	0.1185	0.0115	0.0867	1.0000	0.0407	0.0956
5_HuRefUnmapped	1103276785767	NA	NA	6	0.0198	0.0533	0.1060	0.0377	0.0712	0.9762	0.0667	0.0523	0.0503	0.0696	0.0731	0.0678	0.0100	0.0525	0.1012	0.1046	0.1062	0.0524	0.1069	0.0010	0.0593	0.0015	0.0128	0.0717
5_HuRefUnmapped	1103276785791	NA	NA	14,22	0.0647	0.0176	0.0367	0.0122	0.0189	0.0039	0.0268	0.0202	0.1574	0.2274	0.2099	0.2179	0.1549	1.0000	0.0586	0.0483	0.0439	0.0212	0.0457	0.0003	0.7167	0.9996	0.0042	0.7919
5_HuRefUnmapped	1103276785808	NA	NA	X	0.0208	0.0593	0.1204	0.0408	0.0531	0.0117	0.0893	0.3804	0.1735	0.0784	0.0820	0.0800	0.0144	0.0596	0.1164	0.1186	0.1198	0.0608	0.1209	0.0010	0.0943	0.0015	1.0000	0.0785
5_HuRefUnmapped	1103276785830	NA	NA	8	0.0014	0.0173	0.1069	0.0069	0.0132	0.0003	0.0320	0.9807	0.8831	0.4873	0.4371	0.5255	0.0002	0.0170	0.0952	0.1029	0.1051	0.0175	0.1084	0.0000	0.0241	0.0000	0.0006	0.0357
5_HuRefUnmapped	1103276785859	NA	NA	4	0.0497	0.5495	0.1412	0.9940	0.1105	0.0291	0.1053	0.0872	0.0826	0.1018	0.1048	0.1020	0.0339	0.0828	0.1392	0.1292	0.1241	0.0969	0.1284	0.0054	0.0925	0.0068	0.0334	0.0908
5_HuRefUnmapped	1103276785862	NA	NA	14	0.0307	0.0717	0.1469	0.8688	0.0667	0.0190	0.0868	0.0704	0.0682	0.0901	0.0936	0.0880	0.0172	0.9925	0.1322	0.1263	0.1287	0.0707	0.1281	0.0025	0.0785	0.0035	0.0209	0.0875
5_HuRefUnmapped	1103276785867	NA	NA	13,14,21	0.0000	0.0040	0.1769	0.0000	0.0001	0.0000	0.0325	0.0001	0.0001	0.0017	0.0027	0.0014	1.0000	1.0000	0.2238	0.2048	0.1824	0.0034	0.1555	0.0000	1.0000	0.0000	0.0000	0.0011
5_HuRefUnmapped	1103276785872	NA	NA	22	0.0021	0.0180	0.0799	0.0084	0.0143	0.0006	0.0291	0.0171	0.0158	0.0322	0.0358	0.0303	0.0004	0.0174	0.0715	0.0782	0.0805	0.0163	0.0824	0.0000	0.0216	1.0000	0.0008	0.0344
5_HuRefUnmapped	1103276785876	NA	NA	13	0.0033	0.0226	0.0849	0.0117	0.0184	0.0011	0.0346	0.0216	0.0203	0.0381	0.0417	0.0362	0.9928	0.0218	0.0768	0.0829	0.0848	0.0207	0.0866	0.0000	0.0270	0.0000	0.0014	0.0401
5_HuRefUnmapped	1103276785910	NA	NA	2	0.0002	0.9985	0.0666	0.0018	0.0043	0.0000	0.0135	0.0057	0.0049	0.0153	0.0181	0.0140	0.0000	0.0056	0.0574	0.0623	0.0634	0.0057	0.0668	0.0000	0.0081	0.0000	0.0000	0.0160
5_HuRefUnmapped	1103276785912	NA	NA	5	0.0052	0.0279	0.0931	0.0163	0.9999	0.0022	0.0405	0.0269	0.0252	0.0438	0.0476	0.0417	0.0016	0.0273	0.0817	0.0873	0.0890	0.0264	0.0904	0.0000	0.0322	0.0001	0.0024	0.0458
5_HuRefUnmapped	1103276785937	NA	NA	13,21	0.0060	0.4238	0.1479	0.0034	0.0115	0.0001	0.4670	0.0165	0.0116	0.0387	0.0451	0.0343	1.0000	0.0195	0.1959	0.2031	0.1918	0.0139	0.2042	0.0000	0.9999	0.0000	0.0002	0.0231
5_HuRefUnmapped	1103276785939	NA	NA	8	0.3975	0.0325	0.1529	0.0103	0.0280	0.0011	0.0895	0.9734	0.6080	0.2610	0.2470	0.2679	0.0013	0.0345	0.1638	0.1879	0.1682	0.0296	0.1538	0.0000	0.0863	0.0000	0.0304	0.0494
5_HuRefUnmapped	1103276785946	NA	NA	1	0.9651	0.0068	0.0701	0.0016	0.0046	0.0000	0.0130	0.0058	0.0048	0.0150	0.0176	0.0134	0.0000	0.0060	0.0626	0.0786	0.0758	0.0048	0.0718	0.0000	0.0079	0.0000	0.0000	0.0158
5_HuRefUnmapped	1103276785960	NA	NA	7	0.0000	0.0171	0.0931	0.0001	0.0005	0.0000	1.0000	0.0024	0.0007	0.0058	0.0080	0.0054	0.0000	0.0009	0.0864	0.0809	0.0746	0.0013	0.0843	0.0000	0.0062	0.0000	0.0002	0.0041
5_HuRefUnmapped	1103276785972	NA	NA	22	0.0330	0.0741	0.1290	0.0550	0.0670	0.0204	0.0890	0.0719	0.0704	0.0919	0.0957	0.0903	0.0183	0.7911	0.1618	0.1281	0.1301	0.0711	0.1291	0.0031	0.0860	1.0000	0.0224	0.0882
5_HuRefUnmapped	1103276785979	NA	NA	13	0.0051	0.0335	0.1212	0.0171	0.0271	0.0017	0.0503	0.0322	0.0295	0.0552	0.0603	0.0521	1.0000	0.0334	0.1160	0.1199	0.1187	0.0308	0.1226	0.0000	0.7916	0.0000	0.0021	0.0533
5_HuRefUnmapped	1103276785993	NA	NA	22	0.0131	0.0437	0.1002	0.0286	0.0385	0.0065	0.0570	0.0425	0.0407	0.0604	0.0640	0.0583	0.0054	0.0428	0.0942	0.0990	0.1014	0.0413	0.1022	0.0004	0.0483	1.0000	0.0075	0.0622
5_HuRefUnmapped	1103276786002	NA	NA	2	0.0010	0.9999	0.0786	0.0051	0.0099	0.0002	0.0238	0.0122	0.0109	0.0257	0.0292	0.0242	0.0002	0.0119	0.0710	0.0739	0.0740	0.0125	0.0775	0.0000	0.0160	0.0000	0.0003	0.0258
5_HuRefUnmapped	1103276786041	NA	NA	22	0.3369	0.0726	0.1206	0.0452	0.0649	0.0225	0.0794	0.0681	0.0633	0.0798	0.0822	0.0790	0.7586	0.7530	0.1599	0.1352	0.1295	0.0605	0.1175	0.0025	0.0803	1.0000	0.0173	0.0652
5_HuRefUnmapped	1103276786049	NA	NA	13	0.0222	0.0629	0.1284	0.0434	0.0560	0.0122	0.0786	0.0616	0.0586	0.0828	0.0869	0.0801	1.0000	0.0632	0.1259	0.1277	0.1268	0.0604	0.1292	0.0010	0.8635	0.0015	0.0138	0.0805
5_HuRefUnmapped	1103276786060	NA	NA	X	0.0100	0.0389	0.0971	0.0239	0.0333	0.0046	0.0549	0.0396	0.0356	0.0554	0.0591	0.0533	0.0041	0.0377	0.0909	0.0960	0.0976	0.0367	0.0989	0.0002	0.0469	0.0003	1.0000	0.0579
5_HuRefUnmapped	1103276786068	NA	NA	13,14,21	0.0000	0.0000	0.1137	0.0000	0.0003	0.0000	0.0007	0.0009	0.0002	0.0006	0.0010	0.0005	1.0000	1.0000	0.0644	0.0661	0.0737	0.0000	0.0791	0.0000	1.0000	0.0000	0.0000	0.0006
5_HuRefUnmapped	1103276786081	NA	NA	X	0.0086	0.0390	0.1089	0.0229	0.0334	0.0038	0.0629	0.2958	0.1288	0.0583	0.0623	0.0593	0.0040	0.0390	0.1028	0.1061	0.1077	0.0390	0.1093	0.0001	0.0607	0.0002	0.9399	0.0589
5_HuRefUnmapped	1103276786087	NA	NA	1	0.9120	0.0583	0.1140	0.0400	0.0579	0.0141	0.0822	0.0602	0.0574	0.0795	0.0826	0.0761	0.0111	0.0658	0.1244	0.1302	0.1249	0.0550	0.1233	0.0013	0.0662	0.0020	0.0153	0.0749
5_HuRefUnmapped	1103276786090	NA	NA	1	0.9997	0.2376	0.1189	0.0127	0.0251	0.0010	0.0533	0.0289	0.0252	0.0505	0.0554	0.0481	0.0009	0.0292	0.1293	0.1228	0.1131	0.0300	0.1182	0.0000	0.0354	0.0000	0.0014	0.0409
5_HuRefUnmapped	1103276786096	NA	NA	22	0.0064	0.3285	0.1511	0.0194	0.0330	0.0017	0.0707	0.5032	0.2288	0.0648	0.0703	0.0719	0.0019	0.6191	0.2178	0.1347	0.1297	0.0472	0.1339	0.0000	0.0619	1.0000	0.0047	0.0476
5_HuRefUnmapped	1103276786120	NA	NA	5	0.0052	0.2951	0.1585	0.1084	0.9294	0.0015	0.0581	0.0341	0.1567	0.2922	0.2954	0.2969	0.0013	0.0321	0.1387	0.1295	0.1223	0.0442	0.1298	0.0000	0.0440	0.0000	0.0017	0.0483
5_HuRefUnmapped	1103276786128	NA	NA	13	0.0027	0.0214	0.0873	0.0104	0.0172	0.0009	0.0440	0.0278	0.0193	0.0380	0.0418	0.0358	0.9987	0.0211	0.0795	0.0866	0.0885	0.0213	0.0905	0.0000	0.0449	0.0000	0.0158	0.0408
5_HuRefUnmapped	1103276786131	NA	NA	2	0.0502	0.9677	0.1213	0.0677	0.0786	0.0331	0.0955	0.0821	0.0793	0.0948	0.0973	0.0943	0.0358	0.0801	0.1208	0.1177	0.1160	0.0866	0.1181	0.0082	0.0866	0.0102	0.0367	0.0913
5_HuRefUnmapped	1103276786172	NA	NA	20	0.0260	0.0649	0.1229	0.0469	0.0593	0.0158	0.0828	0.5170	0.2613	0.0828	0.0857	0.0864	0.0138	0.0669	0.1222	0.1203	0.1196	0.0659	0.1221	1.0000	0.8544	0.0026	0.0278	0.0775
5_HuRefUnmapped	1103276786198	NA	NA	8	0.0137	0.3070	0.1088	0.0301	0.0401	0.0055	0.0628	0.9813	0.8486	0.3917	0.3480	0.4293	0.2962	0.0417	0.1074	0.0969	0.0925	0.0545	0.0987	0.0003	0.0590	0.0004	0.0091	0.0554
5_HuRefUnmapped	1103276786201	NA	NA	7	0.0150	0.0467	0.1016	0.0313	0.0415	0.0081	1.0000	0.0465	0.0440	0.0631	0.0667	0.0613	0.0070	0.0471	0.0960	0.1003	0.1014	0.0444	0.1026	0.0005	0.0532	0.0008	0.0090	0.0655
5_HuRefUnmapped	1103276786276	NA	NA	5	0.0030	0.0222	0.0964	0.0122	0.9561	0.0292	0.0356	0.0218	0.0198	0.0384	0.0421	0.0365	0.0010	0.0220	0.0821	0.0857	0.0901	0.0249	0.0893	0.0000	0.0303	0.0000	0.0014	0.0385
5_HuRefUnmapped	1103276786289	NA	NA	1,6,9,13,22	1.0000	0.0000	0.0000	0.0000	0.0000	1.0000	0.0000	0.0000	1.0000	0.0000	0.0000	0.0000	1.0000	0.0000	0.0000	0.0000	0.0000	0.0000	0.0000	0.0000	0.0000	1.0000	0.0000	0.0000
5_HuRefUnmapped	1103276786317	NA	NA	X	0.1902	0.0559	0.1218	0.0354	0.0600	0.0112	0.0915	0.0667	0.0575	0.0868	0.0915	0.0798	0.0083	0.0764	0.1536	0.1620	0.1569	0.0541	0.1550	0.0007	0.0755	0.0011	0.9997	0.0730
5_HuRefUnmapped	1103276786318	NA	NA	X	0.0019	0.0192	0.0920	0.0084	0.0150	0.0005	0.0365	0.1660	0.0713	0.0352	0.0391	0.0356	0.0005	0.0189	0.0840	0.0886	0.0907	0.0188	0.0927	0.0000	0.0294	0.0000	1.0000	0.0363
5_HuRefUnmapped	1103276786332	NA	NA	6	0.0183	0.0515	0.1051	0.0359	0.0571	0.9999	0.0647	0.0503	0.0484	0.0678	0.0713	0.0659	0.0098	0.0510	0.0995	0.1034	0.1048	0.0498	0.1060	0.0008	0.0567	0.0013	0.0114	0.0695
5_HuRefUnmapped	1103276786337	NA	NA	22	0.0379	0.0723	0.1134	0.0577	0.0675	0.0260	0.0835	0.0712	0.0696	0.0861	0.0888	0.0845	0.0235	0.0715	0.1096	0.1127	0.1138	0.0702	0.1147	0.0054	0.0766	0.9976	0.0282	0.0875
5_HuRefUnmapped	1103276786378	NA	NA	22	0.0248	0.0593	0.1085	0.0437	0.0541	0.0150	0.0720	0.0581	0.0563	0.0750	0.0782	0.0731	0.0131	0.0585	0.1036	0.1075	0.1089	0.0570	0.1100	0.0018	0.0642	0.9940	0.0165	0.0765
5_HuRefUnmapped	1103276786385	NA	NA	2	0.0221	1.0000	0.1228	0.0387	0.0527	0.0089	0.0785	0.0575	0.0530	0.0753	0.0791	0.0752	0.0115	0.0534	0.1244	0.1131	0.1076	0.0668	0.1129	0.0006	0.0637	0.0008	0.0114	0.0657
5_HuRefUnmapped	1103276786469	NA	NA	8	0.0003	0.0103	0.1364	0.0027	0.0066	0.0000	0.0244	0.9901	0.8114	0.3421	0.3260	0.3694	0.0013	0.3039	0.2301	0.1325	0.1378	0.0115	0.1368	0.0000	0.0232	0.0000	0.0001	0.0197
5_HuRefUnmapped	1103276786509	NA	NA	X	0.0057	0.0298	0.0915	0.0165	0.0248	0.0022	0.0479	0.0330	0.0269	0.0463	0.0501	0.0442	0.0023	0.0290	0.0847	0.0905	0.0922	0.0287	0.0938	0.0000	0.0436	0.0001	1.0000	0.0491
5_HuRefUnmapped	1103276786514	NA	NA	13	0.0057	0.2289	0.1369	0.0181	0.0299	0.0016	0.0579	0.0355	0.0318	0.0602	0.0656	0.0579	1.0000	0.0347	0.1359	0.1284	0.1220	0.0380	0.1295	0.0000	0.7964	0.0000	0.0021	0.0521
5_HuRefUnmapped	1103276786515	NA	NA	13,22	0.0122	0.0470	0.1201	0.0290	0.0404	0.0056	0.0629	0.0458	0.0429	0.0675	0.0719	0.0647	1.0000	0.0474	0.1170	0.1194	0.1189	0.0447	0.1217	0.0002	0.8126	1.0000	0.0066	0.0650
5_HuRefUnmapped	1103276786549	NA	NA	1,2	1.0000	1.0000	0.2233	0.0012	0.0105	0.0000	0.0507	0.0130	0.0080	0.0390	0.0445	0.0319	0.0000	0.0165	0.3845	0.3785	0.3068	0.0105	0.2997	0.0000	0.0201	0.0000	0.0000	0.0126
5_HuRefUnmapped	1103276786571	NA	NA	13	0.0271	0.0619	0.1095	0.0464	0.0567	0.0168	0.0742	0.0607	0.0590	0.0773	0.0804	0.0755	0.9971	0.0612	0.1050	0.1084	0.1095	0.0598	0.1106	0.0023	0.0667	0.0032	0.0185	0.0791
5_HuRefUnmapped	1103276786587	NA	NA	1	1.0000	0.0260	0.0957	0.0125	0.0237	0.0015	0.0450	0.0267	0.0242	0.0458	0.0498	0.0423	0.0010	0.0298	0.1019	0.1111	0.1083	0.0233	0.1075	0.0000	0.0323	0.0000	0.0018	0.0432
5_HuRefUnmapped	1103276786591	NA	NA	8	0.0010	0.0159	0.1119	0.0059	0.0119	0.0002	0.0309	0.9923	0.8310	0.2825	0.2659	0.3020	0.0001	0.0155	0.0988	0.1073	0.1099	0.0157	0.1134	0.0000	0.0224	0.0000	0.0004	0.0350
5_HuRefUnmapped	1103276786597	NA	NA	22	0.0056	0.3755	0.1310	0.0169	0.0288	0.0013	0.0575	0.0337	0.0297	0.0559	0.0612	0.0550	0.0015	0.0307	0.1304	0.1164	0.1086	0.0393	0.1172	0.0000	0.0411	1.0000	0.0019	0.0453
5_HuRefUnmapped	1103276786658	NA	NA	7	0.0044	0.2972	0.1199	0.0142	0.0246	0.0011	1.0000	0.0296	0.0258	0.0495	0.0544	0.0486	0.0012	0.0274	0.1179	0.1071	0.1002	0.0333	0.1078	0.0000	0.0368	0.0000	0.0015	0.0418
5_HuRefUnmapped	1103276786744	NA	NA	4	0.0032	0.0220	0.0864	0.9978	0.0180	0.0011	0.0338	0.0210	0.0196	0.0371	0.0407	0.0350	0.0008	0.0213	0.0755	0.0817	0.0838	0.0202	0.0854	0.0000	0.0258	0.0000	0.0013	0.0392
5_HuRefUnmapped	1103276786747	NA	NA	Y	0.0091	0.0368	0.0959	0.0226	0.0318	0.0041	0.0501	0.0355	0.0339	0.0537	0.0572	0.0514	0.0033	0.0359	0.0896	0.0943	0.0959	0.0348	0.0981	0.0001	0.0414	0.0002	0.0047	0.9654
5_HuRefUnmapped	1103276786751	NA	NA	2	0.0102	1.0000	0.1743	0.0282	0.0439	0.0030	0.0832	0.0520	0.0460	0.0844	0.0901	0.0827	0.0034	0.6930	0.2340	0.1773	0.1826	0.0573	0.1908	0.0001	0.0827	0.0128	0.0058	0.0612
5_HuRefUnmapped	1103276786804	NA	NA	13,21	0.0000	0.0014	0.0751	0.0002	0.0007	0.0000	0.0072	0.0018	0.0010	0.0066	0.0087	0.0056	1.0000	0.0012	0.0574	0.0717	0.0764	0.0012	0.0814	0.0000	0.9999	0.0000	0.0001	0.0080
5_HuRefUnmapped	1103276786809	NA	NA	13	0.0052	0.0337	0.1211	0.0173	0.0274	0.0018	0.0505	0.0325	0.0298	0.0555	0.0606	0.0524	1.0000	0.0336	0.1157	0.1198	0.1186	0.0310	0.1225	0.0000	0.7922	0.0000	0.0022	0.0538
5_HuRefUnmapped	1103276786842	NA	NA	7	0.1341	0.0131	0.1068	0.0040	0.0155	0.0002	1.0000	0.0194	0.0142	0.0422	0.0487	0.0340	0.0001	0.0299	0.1868	0.2128	0.1960	0.0119	0.1910	0.0000	0.0266	0.0000	0.0003	0.0277
5_HuRefUnmapped	1103276786847	NA	NA	13,14,21,22	0.0039	0.0948	0.0412	0.0088	0.0131	0.0016	0.0237	0.2877	0.1294	0.0210	0.0220	0.0250	1.0000	0.9978	0.0474	0.0363	0.0348	0.0181	0.0362	0.0001	0.9998	1.0000	0.0049	0.0159
5_HuRefUnmapped	1103276786882	NA	NA	13,21	0.0000	0.0006	0.1114	0.0000	0.0017	0.0000	0.0818	0.0007	0.0005	0.0055	0.0081	0.0043	1.0000	0.0323	0.2247	0.1537	0.1548	0.0005	0.1544	0.0000	1.0000	0.0000	0.0000	0.0035
5_HuRefUnmapped	1103276786886	NA	NA	13	0.0010	0.0160	0.1104	0.0059	0.0117	0.0002	0.0295	0.0151	0.0134	0.0342	0.0390	0.0313	1.0000	0.0159	0.1035	0.1084	0.1061	0.0141	0.1119	0.0000	0.6699	0.0000	0.0003	0.0321
5_HuRefUnmapped	1103276786902	NA	NA	22	0.0116	0.0410	0.0981	0.0263	0.0359	0.0056	0.0543	0.0398	0.0380	0.0576	0.0612	0.0555	0.0046	0.0401	0.0919	0.0967	0.0984	0.0387	0.0997	0.0003	0.0456	1.0000	0.0064	0.0599
5_HuRefUnmapped	1103276786910	NA	NA	4	0.0267	0.0627	0.1328	0.9070	0.0588	0.0166	0.0760	0.0618	0.0597	0.0790	0.0820	0.0770	0.0150	0.0617	0.1069	0.1105	0.1128	0.0623	0.1124	0.0021	0.0673	0.0030	0.0182	0.0772
5_HuRefUnmapped	1103276786921	NA	NA	1	1.0000	0.0047	0.0694	0.0010	0.0034	0.0000	0.0124	0.0045	0.0037	0.0137	0.0163	0.0119	0.0000	0.0050	0.0668	0.0804	0.0786	0.0036	0.0777	0.0000	0.0066	0.0000	0.0000	0.0135
5_HuRefUnmapped	1103276786946	NA	NA	1	1.0000	0.0112	0.0789	0.0039	0.0090	0.0002	0.0234	0.0109	0.0098	0.0248	0.0282	0.0226	0.0001	0.0119	0.0764	0.0864	0.0851	0.0095	0.0854	0.0000	0.0146	0.0000	0.0002	0.0248
5_HuRefUnmapped	1103276786949	NA	NA	6	0.7532	0.0666	0.1640	0.0375	0.1313	1.0000	0.0944	0.0654	0.0592	0.0934	0.0964	0.0901	0.0083	0.0687	0.1684	0.1900	0.1927	0.0629	0.1874	0.0004	0.0903	0.0836	0.0135	0.0766
5_HuRefUnmapped	1103276786964	NA	NA	13	0.0245	0.0589	0.1079	0.0435	0.0537	0.0148	0.0715	0.0578	0.0559	0.0745	0.0777	0.0727	0.9986	0.0582	0.1032	0.1068	0.1080	0.0568	0.1090	0.0018	0.0637	0.0025	0.0164	0.0763
5_HuRefUnmapped	1103276786978	NA	NA	4	0.0083	0.0352	0.0994	1.0000	0.0515	0.0037	0.0485	0.0341	0.0323	0.0519	0.0556	0.0497	0.0029	0.0344	0.0882	0.0934	0.0951	0.0334	0.0964	0.0001	0.0397	0.0002	0.0043	0.0537
5_HuRefUnmapped	1103276786985	NA	NA	13,22	0.0089	0.0415	0.1195	0.0243	0.0352	0.0037	0.0582	0.0400	0.0379	0.0628	0.0676	0.0601	0.9997	0.0404	0.1105	0.1176	0.1200	0.0387	0.1222	0.0001	0.0477	1.0000	0.0044	0.0654
5_HuRefUnmapped	1103276787015	NA	NA	X	0.0013	0.0152	0.0795	0.0063	0.0115	0.0003	0.0328	0.0189	0.0130	0.0292	0.0328	0.0273	0.0004	0.0146	0.0713	0.0785	0.0807	0.0145	0.0827	0.0000	0.0297	0.0000	1.0000	0.0317
5_HuRefUnmapped	1103276787050	NA	NA	6	0.0165	0.0553	0.1288	0.0362	0.0603	0.9820	0.0771	0.5575	0.2729	0.0765	0.0805	0.0814	0.0072	0.0566	0.1244	0.1240	0.1250	0.0572	0.1264	0.0005	0.0688	0.0007	0.0172	0.0756
5_HuRefUnmapped	1103276787064	NA	NA	1	1.0000	0.0927	0.3505	0.0023	0.3930	0.0000	0.0593	0.0131	0.0094	0.0449	0.0501	0.0372	0.0000	0.0196	0.3684	0.3907	0.3242	0.0111	0.3061	0.0000	0.0218	0.0000	0.0000	0.0158
5_HuRefUnmapped	1103276787115	NA	NA	13,21	0.0000	0.0001	0.1801	0.0001	0.0006	0.0000	0.0027	0.0002	0.0000	0.0016	0.0026	0.0011	1.0000	0.0001	0.1324	0.1890	0.1681	0.0001	0.1639	0.0000	1.0000	0.0000	0.0000	0.0010
5_HuRefUnmapped	1103276787139	NA	NA	13	0.0102	0.0388	0.0971	0.0244	0.0337	0.0047	0.0520	0.0376	0.0359	0.0556	0.0592	0.0535	1.0000	0.0379	0.0907	0.0956	0.0971	0.0366	0.0986	0.0002	0.0436	0.0003	0.0055	0.0578
5_HuRefUnmapped	1103276787163	NA	NA	5	0.0073	0.0342	0.1072	0.0218	0.9132	0.1095	0.0485	0.0333	0.0312	0.0516	0.0556	0.0498	0.0042	0.0353	0.0922	0.0963	0.0984	0.0356	0.0993	0.0001	0.0411	0.0001	0.0037	0.0513
5_HuRefUnmapped	1103276787178	NA	NA	8	0.0409	0.0759	0.1169	0.0612	0.0714	0.0289	0.0887	0.9230	0.2531	0.0895	0.0920	0.0906	0.0263	0.0760	0.1139	0.1152	0.1159	0.0755	0.1167	0.0065	0.0827	0.0082	0.0391	0.0898
5_HuRefUnmapped	1103276787230	NA	NA	1	0.9996	0.0075	0.0702	0.0023	0.0057	0.0001	0.0167	0.0073	0.0063	0.0186	0.0217	0.0166	0.0000	0.0080	0.0670	0.0771	0.0775	0.0063	0.0786	0.0000	0.0102	0.0000	0.0001	0.0189
5_HuRefUnmapped	1103276787345	NA	NA	1	1.0000	0.1850	0.2303	0.0032	0.0323	0.0002	0.1152	0.0296	0.0211	0.0679	0.0734	0.0559	0.0001	0.0513	0.4655	0.5067	0.3732	0.0156	0.3140	0.0000	0.0360	0.0000	0.0002	0.0265
5_HuRefUnmapped	1103276787347	NA	NA	2	0.2519	1.0000	0.2019	0.0087	0.0295	0.0004	0.0923	0.5031	0.1989	0.0718	0.0777	0.0738	0.0003	0.0431	0.2847	0.2924	0.2636	0.0305	0.2646	0.0000	0.0596	0.0002	0.0019	0.0383
5_HuRefUnmapped	1103276787355	NA	NA	Y	0.0000	0.0000	0.0047	0.0000	0.0000	0.0000	0.0000	0.0000	0.0000	0.0000	0.0000	0.0000	0.0000	0.0000	0.0013	0.0035	0.0048	0.0000	0.0065	0.0000	0.0000	0.0000	0.0000	1.0000
5_HuRefUnmapped	1103276787357	NA	NA	14	0.1132	0.0476	0.1484	0.0178	0.0385	0.0033	0.0612	0.0428	0.0368	0.0643	0.0681	0.0596	0.0016	0.9991	0.1661	0.1713	0.1594	0.0354	0.1467	0.0000	0.8043	0.0001	0.0025	0.8949
5_HuRefUnmapped	1103276787359	NA	NA	13,21,22	0.0026	0.0240	0.1150	0.0109	0.0189	0.0007	0.0396	0.0229	0.0210	0.0441	0.0492	0.0413	0.9992	0.0233	0.1033	0.1125	0.1155	0.0217	0.1184	0.0000	0.9947	1.0000	0.0009	0.0465
5_HuRefUnmapped	1103276787386	NA	NA	6	0.0222	0.0563	0.1074	0.0405	0.0585	1.0000	0.0694	0.0553	0.0533	0.0723	0.0758	0.0705	0.0113	0.0555	0.1031	0.1064	0.1074	0.0547	0.1084	0.0013	0.0612	0.0019	0.0144	0.0752
5_HuRefUnmapped	1103276787393	NA	NA	14,22	0.0035	0.0285	0.1195	0.0134	0.0224	0.0011	0.0456	0.0268	0.0251	0.0500	0.0554	0.0473	0.0008	1.0000	0.1497	0.1173	0.1212	0.0257	0.1216	0.0000	0.0375	1.0000	0.0013	0.0494
5_HuRefUnmapped	1103276787396	NA	NA	Y	0.0415	0.0759	0.1152	0.0616	0.0713	0.0294	0.0868	0.0748	0.0732	0.0894	0.0918	0.0877	0.0266	0.0752	0.1118	0.1143	0.1152	0.0742	0.1164	0.0067	0.0799	0.0086	0.0310	0.9652
5_HuRefUnmapped	1103276787421	NA	NA	13,21	0.0138	0.1334	0.1662	0.0060	0.0366	0.0041	0.0528	0.0194	0.0175	0.0467	0.0523	0.0444	1.0000	0.0215	0.1752	0.1749	0.1540	0.0196	0.1542	0.0000	0.9953	0.0000	0.0002	0.0355
5_HuRefUnmapped	1103276787424	NA	NA	13	0.0060	0.0363	0.1238	0.0193	0.0297	0.0021	0.0534	0.0350	0.0324	0.0587	0.0638	0.0556	1.0000	0.0363	0.1187	0.1223	0.1211	0.0337	0.1250	0.0000	0.8042	0.0001	0.0026	0.0565
5_HuRefUnmapped	1103276787476	NA	NA	1	1.0000	0.3243	0.1318	0.0235	0.0416	0.0035	0.0750	0.0455	0.0408	0.0693	0.0740	0.0668	0.0034	0.0467	0.1470	0.1399	0.1284	0.0466	0.1320	0.0001	0.0529	0.0001	0.0045	0.0563
5_HuRefUnmapped	1103276787478	NA	NA	1	0.9981	0.0093	0.0728	0.0030	0.0070	0.0001	0.0186	0.0087	0.0077	0.0207	0.0238	0.0188	0.0001	0.0092	0.0664	0.0761	0.0766	0.0078	0.0771	0.0000	0.0118	0.0000	0.0001	0.0216
5_HuRefUnmapped	1103276787481	NA	NA	1	0.9833	0.0273	0.0940	0.0141	0.0242	0.0018	0.0451	0.0270	0.0253	0.0456	0.0494	0.0430	0.0013	0.0289	0.0940	0.1014	0.0991	0.0247	0.0991	0.0000	0.0325	0.0001	0.0021	0.0452
5_HuRefUnmapped	1103276787489	NA	NA	X	0.0074	0.0338	0.0941	0.0197	0.0286	0.0032	0.0550	0.0392	0.0309	0.0506	0.0544	0.0485	0.0038	0.0330	0.0877	0.0932	0.0948	0.0324	0.0963	0.0001	0.0556	0.0002	0.9636	0.0529
5_HuRefUnmapped	1103276787501	NA	NA	7	0.0000	0.0239	0.1448	0.0002	0.0008	0.0000	1.0000	0.0025	0.0010	0.0086	0.0120	0.0080	0.0000	0.0019	0.1581	0.1255	0.1150	0.0023	0.1295	0.0000	0.0082	0.0000	0.0000	0.0044
5_HuRefUnmapped	1103276787535	NA	NA	1	1.0000	0.0114	0.1034	0.0027	0.0104	0.0001	0.0307	0.0118	0.0097	0.0286	0.0323	0.0248	0.0000	0.0150	0.1270	0.1520	0.1348	0.0083	0.1240	0.0000	0.0155	0.0000	0.0001	0.0228
5_HuRefUnmapped	1103276787573	NA	NA	5	0.0010	0.0132	0.0909	0.0236	1.0000	0.0003	0.0233	0.0125	0.0113	0.0262	0.0297	0.0244	0.0002	0.0130	0.0683	0.0753	0.0774	0.0127	0.0789	0.0000	0.0164	0.0000	0.0003	0.0274
5_HuRefUnmapped	1103276787575	NA	NA	8	0.0083	0.0360	0.0983	0.0216	0.0310	0.0037	0.0509	0.9621	0.1607	0.0531	0.0568	0.0530	0.0029	0.0356	0.0919	0.0958	0.0973	0.0346	0.0988	0.0001	0.0425	0.0002	0.0058	0.0544
5_HuRefUnmapped	1103276787585	NA	NA	1	0.9532	0.0653	0.1166	0.0451	0.0612	0.0182	0.0804	0.0635	0.0612	0.0804	0.0831	0.0782	0.0143	0.0651	0.1163	0.1226	0.1194	0.0598	0.1170	0.0021	0.0683	0.0030	0.0177	0.0792
5_HuRefUnmapped	1103276787593	NA	NA	22	0.0229	0.0572	0.1076	0.0415	0.0519	0.0135	0.0700	0.0560	0.0542	0.0731	0.0764	0.0712	0.0117	0.0564	0.1026	0.1068	0.1090	0.0548	0.1096	0.0015	0.0618	1.0000	0.0150	0.0747
5_HuRefUnmapped	1103276787599	NA	NA	2	0.0002	1.0000	0.1073	0.0021	0.0056	0.0000	0.0400	0.0158	0.0067	0.0230	0.0279	0.0223	0.0000	0.0078	0.1056	0.1039	0.1026	0.0101	0.1068	0.0000	0.0273	0.0000	0.0030	0.0195
5_HuRefUnmapped	1103276787606	NA	NA	13,21	0.0001	0.7682	0.1125	0.0013	0.0037	0.0000	0.0195	0.0066	0.0044	0.0178	0.0220	0.0166	1.0000	0.8187	0.1502	0.1023	0.1008	0.0063	0.1068	0.0000	1.0000	0.0000	0.0003	0.0146
5_HuRefUnmapped	1103276787623	NA	NA	1,2	1.0000	0.9714	0.1426	0.0041	0.0147	0.0001	0.0450	0.0167	0.0138	0.0399	0.0451	0.0355	0.0001	0.0200	0.1743	0.1928	0.1683	0.0134	0.1602	0.0000	0.0220	0.0000	0.0002	0.0304
5_HuRefUnmapped	1103276787640	NA	NA	5	0.0000	0.0000	0.1844	0.0000	1.0000	0.0000	0.0002	0.0000	0.0000	0.0001	0.0002	0.0001	0.0000	0.0000	0.0908	0.1443	0.1336	0.0000	0.1253	0.0000	0.0000	0.0000	0.0000	0.0001
5_HuRefUnmapped	1103276787699	NA	NA	Y	0.0263	0.0606	0.1077	0.0452	0.0555	0.0162	0.0728	0.0594	0.0576	0.0757	0.0788	0.0739	0.0142	0.0597	0.1031	0.1066	0.1078	0.0583	0.1088	0.0021	0.0649	0.0030	0.0178	0.9998
5_HuRefUnmapped	1103276787707	NA	NA	8	0.0218	0.0638	0.1383	0.0445	0.1861	0.4874	0.0844	0.9638	0.2480	0.0847	0.0891	0.0870	0.0242	0.0696	0.1307	0.1293	0.1323	0.0719	0.1325	0.0010	0.0813	0.0014	0.0191	0.0774
5_HuRefUnmapped	1103276787730	NA	NA	1	1.0000	0.0309	0.0999	0.0156	0.0289	0.0024	0.0510	0.0323	0.0290	0.0518	0.0560	0.0478	0.0015	0.0364	0.1098	0.1195	0.1163	0.0278	0.1147	0.0000	0.0380	0.0001	0.0028	0.0479
5_HuRefUnmapped	1103276787736	NA	NA	22	0.0249	0.0592	0.1079	0.0437	0.0540	0.0150	0.0717	0.0580	0.0563	0.0747	0.0780	0.0729	0.0131	0.0584	0.1032	0.1069	0.1084	0.0569	0.1093	0.0018	0.0637	0.9981	0.0166	0.0768
5_HuRefUnmapped	1103276787778	NA	NA	5	0.0000	0.0002	0.2149	0.1217	1.0000	0.0005	0.0022	0.0002	0.0001	0.0025	0.0037	0.0020	0.0000	0.0002	0.1186	0.1329	0.1734	0.0002	0.1418	0.0000	0.0008	0.0000	0.0000	0.0015
5_HuRefUnmapped	1103276787786	NA	NA	13,14	0.4122	0.0408	0.1708	0.0172	0.0385	0.0021	0.0861	0.0401	0.0379	0.0757	0.0794	0.0719	0.9995	0.9814	0.2035	0.2165	0.2026	0.0337	0.1966	0.0000	0.0587	0.0051	0.0029	0.0570
5_HuRefUnmapped	1103276787815	NA	NA	14,22	0.0133	0.0495	0.1229	0.0311	0.0429	0.0062	0.0664	0.0479	0.0458	0.0706	0.0753	0.0680	0.0051	0.9903	0.1258	0.1215	0.1243	0.0466	0.1253	0.0003	0.0569	1.0000	0.0072	0.0718
5_HuRefUnmapped	1103276787849	NA	NA	13	0.0655	0.0929	0.1188	0.0823	0.0895	0.0536	0.1003	0.0922	0.0910	0.1020	0.1038	0.1011	1.0000	0.0925	0.1167	0.1183	0.1188	0.0916	0.1192	0.0229	0.0961	0.0265	0.0558	0.1027
5_HuRefUnmapped	1103276787856	NA	NA	6	0.0387	0.4983	0.1483	0.0655	0.6436	0.9919	0.0970	0.0781	0.0730	0.0939	0.0972	0.0940	0.0268	0.0752	0.1365	0.1260	0.1211	0.0918	0.1246	0.0028	0.0853	0.0037	0.0252	0.0819
5_HuRefUnmapped	1103276787867	NA	NA	18	0.0266	0.0627	0.1127	0.0465	0.0575	0.0171	0.0767	0.0622	0.0600	0.0788	0.0823	0.0769	0.0143	0.0634	0.1085	0.1117	0.1177	0.9068	0.1136	0.0020	0.0677	0.0029	0.0179	0.0836
5_HuRefUnmapped	1103276787876	NA	NA	14,22	0.0000	0.0004	0.1487	0.0000	0.0001	0.0000	0.0172	0.0000	0.0000	0.0008	0.0014	0.0006	0.0000	1.0000	0.1488	0.1286	0.1094	0.0000	0.1256	0.0000	0.0097	1.0000	0.0000	0.0004
5_HuRefUnmapped	1103276787890	NA	NA	13,21	0.0003	0.0093	0.1117	0.0026	0.0063	0.0000	0.0243	0.0105	0.0652	0.2078	0.2255	0.1952	1.0000	0.0089	0.0965	0.1096	0.1114	0.0100	0.1167	0.0000	0.9999	0.0000	0.0004	0.0256
5_HuRefUnmapped	1103276787894	NA	NA	13,21,22	0.0023	0.5454	0.0887	0.0080	0.0143	0.0005	0.0326	0.0174	0.0155	0.0326	0.0363	0.0318	0.9995	0.3443	0.1381	0.0811	0.0790	0.0200	0.0812	0.0000	0.9998	1.0000	0.0007	0.0244
5_HuRefUnmapped	1103276787895	NA	NA	2,13	0.0441	0.9573	0.1593	0.0138	0.0639	0.0245	0.0712	0.0327	0.0310	0.0630	0.0685	0.0615	1.0000	0.5925	0.2387	0.1695	0.1550	0.0335	0.1494	0.0000	0.0494	0.0000	0.0014	0.0467
5_HuRefUnmapped	1103276787898	NA	NA	2	0.0000	1.0000	0.1403	0.0001	0.0008	0.0000	0.0086	0.0012	0.0010	0.0084	0.0107	0.0071	0.0000	0.0014	0.1394	0.1734	0.2050	0.0010	0.1704	0.0000	0.0022	0.0000	0.0000	0.0044
5_HuRefUnmapped	1103276787913	NA	NA	1	1.0000	0.0986	0.1184	0.0020	0.0079	0.0000	0.0286	0.0095	0.0076	0.0253	0.0292	0.0230	0.0000	0.0101	0.1355	0.1374	0.1154	0.0087	0.1147	0.0000	0.0131	0.0000	0.0000	0.0178
5_HuRefUnmapped	1103276787938	NA	NA	13,22	0.0069	0.0387	0.1290	0.0209	0.0657	0.0506	0.0577	0.0366	0.0349	0.0615	0.0671	0.0596	1.0000	0.6352	0.1720	0.1243	0.1288	0.0383	0.1275	0.0001	0.0541	1.0000	0.0032	0.0552
5_HuRefUnmapped	1103276787950	NA	NA	8	0.0000	0.0036	0.1315	0.0005	0.0020	0.0000	0.0120	0.9305	0.6658	0.3591	0.3434	0.3920	0.0000	0.1096	0.2027	0.1360	0.1550	0.0034	0.1590	0.0000	0.0089	0.0000	0.0000	0.0101
5_HuRefUnmapped	1103276787964	NA	NA	1	1.0000	0.0197	0.0906	0.0083	0.0174	0.0007	0.0365	0.0201	0.0179	0.0376	0.0415	0.0344	0.0004	0.0225	0.0955	0.1061	0.1033	0.0172	0.1021	0.0000	0.0249	0.0000	0.0008	0.0355
5_HuRefUnmapped	1103276788026	NA	NA	5	0.0262	0.0685	0.1429	0.1784	1.0000	0.0191	0.1336	0.1136	0.0670	0.0917	0.0956	0.0894	0.0369	0.0712	0.1272	0.1323	0.1329	0.0806	0.1338	0.0017	0.1822	0.0026	0.4886	0.0942
5_HuRefUnmapped	1103276788032	NA	NA	7	0.0000	0.0001	0.0461	0.0000	0.0001	0.0000	1.0000	0.0003	0.0001	0.0017	0.0025	0.0012	0.0000	0.0002	0.0532	0.0757	0.0762	0.0001	0.0804	0.0000	0.0011	0.0000	0.0000	0.0015
5_HuRefUnmapped	1103276788073	NA	NA	13	0.0837	0.1027	0.1181	0.0946	0.0994	0.0741	0.1078	0.1014	0.1012	0.1083	0.1095	0.1081	0.9975	0.8267	0.1443	0.1181	0.1187	0.1020	0.1175	0.0480	0.1115	0.0498	0.0758	0.1034
5_HuRefUnmapped	1103276788081	NA	NA	22	0.0366	0.0718	0.1151	0.0567	0.0669	0.0246	0.0835	0.0708	0.0692	0.0863	0.0891	0.0846	0.0222	0.0713	0.1113	0.1147	0.1179	0.0697	0.1176	0.0048	0.0765	1.0000	0.0266	0.0864
5_HuRefUnmapped	1103276788128	NA	NA	1	0.9880	0.0240	0.0897	0.0116	0.0205	0.0013	0.0386	0.0234	0.0215	0.0406	0.0443	0.0380	0.0009	0.0248	0.0875	0.0958	0.0948	0.0213	0.0945	0.0000	0.0284	0.0000	0.0015	0.0409
5_HuRefUnmapped	1103276788138	NA	NA	20	0.0183	0.0511	0.1110	0.0354	0.1467	0.3849	0.0659	0.0505	0.3882	0.4833	0.4313	0.5128	0.0194	0.0550	0.1051	0.1061	0.1098	0.0599	0.1129	0.9351	0.0659	0.0014	0.0113	0.0605
5_HuRefUnmapped	1103276788158	NA	NA	1	1.0000	0.1359	0.1102	0.0043	0.0120	0.0001	0.0347	0.0146	0.0119	0.0325	0.0370	0.0299	0.0001	0.0154	0.1264	0.1228	0.1093	0.0142	0.1134	0.0000	0.0193	0.0000	0.0002	0.0242
5_HuRefUnmapped	1103276788194	NA	NA	13,22	0.0262	0.0642	0.1192	0.0470	0.0585	0.0159	0.0958	0.0794	0.0621	0.0834	0.0868	0.0812	0.9970	0.0642	0.1147	0.1191	0.1205	0.0658	0.1217	0.0019	0.1083	1.0000	0.1937	0.0863
5_HuRefUnmapped	1103276788216	NA	NA	5	0.0120	0.0418	0.1029	0.0285	0.9962	0.0067	0.0551	0.0407	0.0388	0.0583	0.0620	0.0563	0.0049	0.0413	0.0925	0.0971	0.0985	0.0404	0.0997	0.0003	0.0465	0.0005	0.0068	0.0602
5_HuRefUnmapped	1103276788235	NA	NA	X	0.0237	0.0585	0.1083	0.0425	0.0530	0.0141	0.0758	0.0614	0.0555	0.0745	0.0778	0.0726	0.0142	0.0576	0.1038	0.1076	0.1088	0.0569	0.1098	0.0016	0.0717	0.0023	1.0000	0.0766
5_HuRefUnmapped	1103276788286	NA	NA	X	0.0472	0.0833	0.1226	0.0680	0.0786	0.0348	0.1009	0.4347	0.2249	0.0965	0.0988	0.0992	0.0359	0.0842	0.1210	0.1210	0.1214	0.0867	0.1221	0.0092	0.1004	0.0112	1.0000	0.0963
5_HuRefUnmapped	1103276788314	NA	NA	14,22	0.0101	0.0443	0.1230	0.0260	0.0374	0.0043	0.0612	0.0428	0.0402	0.0657	0.0705	0.0629	0.0035	1.0000	0.1323	0.1222	0.1225	0.0413	0.1247	0.0001	0.7846	1.0000	0.0052	0.0626
5_HuRefUnmapped	1103276788319	NA	NA	13	0.0045	0.0261	0.0874	0.0141	0.0217	0.0017	0.0385	0.0251	0.0235	0.0418	0.0456	0.0398	1.0000	0.0254	0.0799	0.0857	0.0875	0.0241	0.0892	0.0000	0.0303	0.0001	0.0020	0.0441
5_HuRefUnmapped	1103276788344	NA	NA	22	0.0057	0.0293	0.0899	0.0165	0.0246	0.0023	0.0420	0.0282	0.0266	0.0454	0.0491	0.0433	0.0018	0.0285	0.0826	0.0883	0.0903	0.0271	0.0919	0.0000	0.0336	0.9998	0.0027	0.0477
5_HuRefUnmapped	1103276788363	NA	NA	13,21	0.0003	0.0106	0.1405	0.0027	0.0068	0.0000	0.0286	0.0113	0.0086	0.0308	0.0362	0.0270	1.0000	0.2277	0.1988	0.1468	0.1678	0.0094	0.1979	0.0000	0.9999	0.0000	0.0003	0.0270
5_HuRefUnmapped	1103276788389	NA	NA	13,22	0.0220	0.0607	0.1228	0.0426	0.0545	0.0123	0.0760	0.0593	0.0572	0.0799	0.0839	0.0776	0.9999	0.0600	0.1168	0.1216	0.1235	0.0583	0.1248	0.0011	0.0669	1.0000	0.0138	0.0814
5_HuRefUnmapped	1103276788479	NA	NA	13,14,21	0.0000	0.0041	0.2412	0.0000	0.0000	0.0000	0.0000	0.0000	0.0000	0.0000	0.0001	0.0000	1.0000	1.0000	0.1544	0.1245	0.1190	0.0000	0.2061	0.0000	1.0000	0.0000	0.0000	0.0000
5_HuRefUnmapped	1103276788490	NA	NA	6	0.0029	0.0212	0.0843	0.0105	0.0230	1.0000	0.0332	0.0203	0.0188	0.0363	0.0401	0.0344	0.0008	0.0206	0.0765	0.0822	0.0843	0.0199	0.0859	0.0000	0.0256	0.0000	0.0012	0.0386
5_HuRefUnmapped	1103276788499	NA	NA	13	0.0244	0.0586	0.1075	0.0433	0.0534	0.0147	0.0712	0.0575	0.0557	0.0742	0.0774	0.0724	0.9995	0.0578	0.1026	0.1064	0.1075	0.0563	0.1086	0.0017	0.0632	0.0025	0.0162	0.0761
5_HuRefUnmapped	1103276788550	NA	NA	22	0.0105	0.0465	0.1275	0.0270	0.0388	0.0044	0.0650	0.0441	0.0424	0.0690	0.0743	0.0667	0.0036	0.7113	0.1722	0.1260	0.1296	0.0432	0.1283	0.0001	0.0594	1.0000	0.0052	0.0651
5_HuRefUnmapped	1103276788563	NA	NA	6,13,20,22,X	0.0000	0.0000	0.0000	0.0000	0.0000	1.0000	0.0000	0.0000	0.0000	0.0000	0.0000	0.0000	1.0000	0.0000	0.0000	0.0000	0.0000	0.0000	0.0000	1.0000	0.0000	1.0000	1.0000	0.0000
5_HuRefUnmapped	1103276788614	NA	NA	2	0.0226	1.0000	0.1150	0.0401	0.0524	0.0109	0.0744	0.0568	0.0535	0.0741	0.0776	0.0731	0.0118	0.0546	0.1135	0.1094	0.1069	0.0612	0.1103	0.0009	0.0627	0.0013	0.0130	0.0696
5_HuRefUnmapped	1103276788622	NA	NA	4	0.0656	0.0931	0.1224	0.9955	0.1181	0.0544	0.1006	0.0923	0.0911	0.1023	0.1040	0.1012	0.0512	0.0926	0.1168	0.1184	0.1190	0.0923	0.1193	0.0229	0.0958	0.0265	0.0560	0.1028
5_HuRefUnmapped	1103276788634	NA	NA	2	0.0000	1.0000	0.0552	0.0001	0.0004	0.0000	0.0033	0.0007	0.0005	0.0038	0.0052	0.0034	0.0000	0.0006	0.0449	0.0461	0.0450	0.0008	0.0510	0.0000	0.0013	0.0000	0.0000	0.0036
5_HuRefUnmapped	1103276788639	NA	NA	Y	0.0272	0.0621	0.1097	0.0467	0.0570	0.0169	0.0746	0.0609	0.0592	0.0777	0.0806	0.0757	0.0148	0.0613	0.1053	0.1086	0.1097	0.0602	0.1112	0.0023	0.0667	0.0032	0.0183	0.9658
5_HuRefUnmapped	1103276788640	NA	NA	13	0.0011	0.5623	0.1546	0.0069	0.1359	0.0717	0.0428	0.0194	0.0158	0.0428	0.0483	0.0410	1.0000	0.0181	0.1558	0.1339	0.1392	0.0304	0.1379	0.0000	0.7625	0.0000	0.0004	0.0310
5_HuRefUnmapped	1103276788642	NA	NA	22	0.0032	0.0304	0.1357	0.0167	0.0247	0.0009	0.0478	0.0279	0.0321	0.0640	0.0665	0.0606	0.0742	0.0285	0.1169	0.1222	0.1266	0.0292	0.1347	0.0000	0.0442	1.0000	0.0010	0.0666
5_HuRefUnmapped	1103276788693	NA	NA	1,2	1.0000	1.0000	0.1544	0.0170	0.0387	0.0016	0.0820	0.0430	0.0357	0.0706	0.0766	0.0667	0.0018	0.0458	0.1983	0.1805	0.1577	0.0454	0.1626	0.0000	0.0514	0.0000	0.0024	0.0484
5_HuRefUnmapped	1103276788708	NA	NA	22	0.0519	0.0879	0.1263	0.0722	0.0821	0.0380	0.0992	0.0860	0.0850	0.1011	0.1039	0.1001	0.0354	0.8150	0.1556	0.1261	0.1278	0.0855	0.1266	0.0113	0.0988	1.0000	0.0405	0.0968
5_HuRefUnmapped	1103276788728	NA	NA	8	0.0649	0.0114	0.1122	0.0033	0.0125	0.0001	0.0391	0.9942	0.8440	0.3856	0.3615	0.3729	0.0000	0.0229	0.1783	0.1998	0.1866	0.0116	0.1842	0.0000	0.0239	0.0000	0.0003	0.0247
5_HuRefUnmapped	1103276788736	NA	NA	2	0.0337	0.9957	0.0560	0.0076	0.0151	0.0012	0.0305	0.8960	0.8642	0.5398	0.4580	0.5940	0.0011	0.0168	0.0618	0.0606	0.0533	0.0172	0.0528	0.0000	0.0207	0.0000	0.0019	0.0205
5_HuRefUnmapped	1103276788784	NA	NA	22	0.0138	0.0449	0.1008	0.0297	0.0396	0.0070	0.0582	0.0437	0.0419	0.0615	0.0651	0.0595	0.0058	0.0440	0.0949	0.0998	0.1018	0.0425	0.1029	0.0004	0.0497	1.0000	0.0081	0.0635
5_HuRefUnmapped	1103276788805	NA	NA	6	0.0128	0.0433	0.1007	0.0283	0.0494	0.9998	0.0569	0.0422	0.0403	0.0601	0.0638	0.0581	0.0059	0.0427	0.0945	0.0988	0.1006	0.0419	0.1017	0.0003	0.0489	0.0006	0.0074	0.0618
5_HuRefUnmapped	1103276788852	NA	NA	22	0.2052	0.0608	0.1451	0.0349	0.0609	0.0104	0.0991	0.0603	0.0597	0.0884	0.0912	0.0857	0.0077	0.0662	0.1563	0.1657	0.1518	0.0531	0.1459	0.0005	0.0678	1.0000	0.0099	0.0785
5_HuRefUnmapped	1103276788855	NA	NA	Y	0.0817	0.1022	0.1198	0.0945	0.0998	0.0719	0.1075	0.1016	0.1008	0.1087	0.1098	0.1079	0.0694	0.1018	0.1184	0.1194	0.1198	0.1013	0.1202	0.0418	0.1042	0.0458	0.0735	1.0000
5_HuRefUnmapped	1103276788859	NA	NA	2	0.0892	0.9595	0.1254	0.0980	0.1050	0.0717	0.1146	0.1068	0.1044	0.1123	0.1135	0.1127	0.0803	0.1041	0.1268	0.1221	0.1200	0.1128	0.1217	0.0399	0.1089	0.0431	0.0764	0.1072
5_HuRefUnmapped	1103276788860	NA	NA	4	0.0260	0.0619	0.1328	0.9061	0.0580	0.0160	0.0753	0.0610	0.0589	0.0783	0.0813	0.0763	0.0144	0.0609	0.1065	0.1102	0.1125	0.0615	0.1121	0.0019	0.0665	0.0028	0.0176	0.0764
5_HuRefUnmapped	1103276788878	NA	NA	14,22	0.0007	0.0061	0.1464	0.0011	0.0043	0.0000	0.0224	0.0057	0.0050	0.0221	0.0272	0.0196	0.0000	1.0000	0.1851	0.1629	0.1795	0.2231	0.1522	0.0000	0.0102	1.0000	0.0000	0.0221
5_HuRefUnmapped	1103276788879	NA	NA	14,21,22	0.0004	0.0121	0.1209	0.0044	0.0085	0.0001	0.3475	0.0128	0.0106	0.0293	0.0349	0.0287	0.0073	0.9966	0.1157	0.1182	0.1183	0.0108	0.1200	0.0000	0.9908	0.9999	0.0001	0.0264
5_HuRefUnmapped	1103276788899	NA	NA	1	0.9225	0.0025	0.1185	0.0003	0.0056	0.0000	0.0117	0.0024	0.0019	0.0117	0.0153	0.0103	0.0000	0.8696	0.2019	0.1430	0.1300	0.0022	0.1243	0.0000	0.0051	0.0000	0.0000	0.0124
5_HuRefUnmapped	1103276788915	NA	NA	22	0.0223	0.0531	0.0991	0.0374	0.0470	0.0126	0.0649	0.0518	0.2090	0.2742	0.2652	0.2778	0.0112	0.6597	0.1334	0.0996	0.0988	0.0550	0.0987	0.0016	0.8234	1.0000	0.0140	0.0588
5_HuRefUnmapped	1103276788979	NA	NA	4	0.0693	0.0955	0.1245	1.0000	0.1189	0.0584	0.1026	0.0948	0.0936	0.1041	0.1057	0.1031	0.0554	0.0950	0.1175	0.1190	0.1197	0.0949	0.1198	0.0264	0.0980	0.0301	0.0599	0.1041
5_HuRefUnmapped	1103276788980	NA	NA	X	0.0126	0.0488	0.1248	0.0311	0.1584	0.1618	0.0732	0.0520	0.0453	0.0709	0.0747	0.0692	0.0080	0.0485	0.1213	0.1185	0.1284	0.0607	0.1225	0.0003	0.0777	0.0004	1.0000	0.0657
5_HuRefUnmapped	1103276788981	NA	NA	X	0.0058	0.0345	0.1157	0.0183	0.0285	0.0021	0.0565	0.6845	0.1853	0.0551	0.0598	0.0550	0.0019	0.0340	0.1071	0.1126	0.1148	0.0334	0.1168	0.0000	0.0482	0.0001	1.0000	0.0570
5_HuRefUnmapped	1103276789005	NA	NA	14	0.0065	0.0311	0.0916	0.0179	0.0262	0.0026	0.0441	0.0299	0.0283	0.0474	0.0512	0.0454	0.0021	0.9929	0.0937	0.0900	0.0919	0.0289	0.0931	0.0001	0.0363	0.0001	0.0031	0.0491
5_HuRefUnmapped	1103276789048	NA	NA	21	0.0335	0.0770	0.1379	0.0572	0.0700	0.0204	0.1152	0.0972	0.0758	0.0990	0.1028	0.0973	0.0290	0.0806	0.1413	0.1404	0.1524	0.0791	0.1486	0.0027	0.9482	0.4877	0.2479	0.0949
5_HuRefUnmapped	1103276789111	NA	NA	6	0.8455	0.0693	0.1336	0.0451	0.0794	0.9999	0.0889	0.0675	0.0646	0.0877	0.0908	0.0852	0.0134	0.0698	0.1349	0.1424	0.1376	0.0636	0.1336	0.0015	0.0740	0.0022	0.0162	0.0849
5_HuRefUnmapped	1103276789139	NA	NA	13,21	0.0141	0.0507	0.1226	0.0325	0.0442	0.0068	0.0672	0.0493	0.0470	0.0716	0.0761	0.0690	1.0000	0.0499	0.1155	0.1209	0.1223	0.0480	0.1242	0.0003	0.9979	0.0005	0.0078	0.0734
5_HuRefUnmapped	1103276789146	NA	NA	2	0.0009	0.9997	0.1231	0.0079	0.0123	0.0002	0.0333	0.0169	0.0149	0.0362	0.0424	0.0376	0.0307	0.0159	0.1119	0.1192	0.1137	0.0171	0.1148	0.0000	0.0283	0.0000	0.0002	0.0248
5_HuRefUnmapped	1103276789162	NA	NA	22	0.8252	0.0181	0.1330	0.0059	0.0158	0.0003	0.0466	0.0174	0.0163	0.0415	0.0461	0.0385	0.0001	0.0199	0.1385	0.1568	0.1455	0.0146	0.1395	0.0000	0.0237	1.0000	0.0003	0.0372
5_HuRefUnmapped	1103276789193	NA	NA	13	0.0094	0.0453	0.1300	0.0256	0.0375	0.0039	0.0811	0.0563	0.0417	0.0698	0.0753	0.0673	1.0000	0.6840	0.1752	0.1298	0.1326	0.0457	0.1318	0.0001	0.0970	0.0002	0.0591	0.0666
5_HuRefUnmapped	1103276789195	NA	NA	2	0.0000	1.0000	0.1413	0.0004	0.0018	0.0000	0.0153	0.1240	0.0485	0.0135	0.0170	0.0180	0.0000	0.1453	0.2949	0.1131	0.1133	0.0040	0.1144	0.0000	0.0110	0.0000	0.0000	0.0076
5_HuRefUnmapped	1103276789202	NA	NA	22	0.0050	0.0344	0.1381	0.0180	0.1637	0.1382	0.0549	0.0333	0.0307	0.0574	0.0634	0.0567	0.0047	0.0401	0.1232	0.1228	0.1300	0.0417	0.1294	0.0000	0.0505	1.0000	0.0023	0.0478
5_HuRefUnmapped	1103276789216	NA	NA	1	0.9420	0.0567	0.1107	0.0376	0.0538	0.0130	0.0726	0.0573	0.0534	0.0741	0.0774	0.0709	0.0097	0.0607	0.1153	0.1229	0.1205	0.0524	0.1179	0.0011	0.0622	0.0016	0.0134	0.0718
5_HuRefUnmapped	1103276789217	NA	NA	1	1.0000	0.0003	0.0497	0.0000	0.0002	0.0000	0.0019	0.0003	0.0002	0.0023	0.0032	0.0018	0.0000	0.0004	0.0473	0.0669	0.0637	0.0002	0.0623	0.0000	0.0006	0.0000	0.0000	0.0022
5_HuRefUnmapped	1103276789222	NA	NA	8	0.0010	0.1833	0.1185	0.0056	0.0122	0.0001	0.0349	0.9994	0.2639	0.0334	0.0380	0.0348	0.0001	0.0143	0.1149	0.1012	0.0938	0.0188	0.1028	0.0000	0.0225	0.0000	0.0004	0.0263
5_HuRefUnmapped	1103276789250	NA	NA	2	0.0234	0.9981	0.1159	0.0049	0.0148	0.0003	0.0315	0.0174	0.0141	0.0330	0.0365	0.0300	0.0001	0.0175	0.1142	0.1330	0.1235	0.0145	0.1117	0.0000	0.0206	0.0000	0.0003	0.0281
5_HuRefUnmapped	1103276789251	NA	NA	22	0.1635	0.0589	0.1437	0.0373	0.0573	0.0097	0.0937	0.0596	0.0580	0.0856	0.0892	0.0854	0.5542	0.0648	0.1565	0.1631	0.1469	0.0529	0.1418	0.0004	0.8505	1.0000	0.0092	0.0677
5_HuRefUnmapped	1103276789252	NA	NA	5	0.0010	0.0178	0.1317	0.0069	0.9998	0.0002	0.0325	0.0170	0.0145	0.0375	0.0431	0.0349	0.0156	0.0216	0.1327	0.1255	0.1290	0.0206	0.1308	0.0000	0.0302	0.0000	0.0003	0.0275
5_HuRefUnmapped	1103276789271	NA	NA	2	0.0148	0.9997	0.1443	0.0331	0.1324	0.3350	0.0794	0.0557	0.0498	0.0786	0.0849	0.0788	0.0067	0.0538	0.1523	0.1392	0.1336	0.0659	0.1365	0.0002	0.0665	0.0003	0.0077	0.0840
5_HuRefUnmapped	1103276789302	NA	NA	13	0.0266	0.0614	0.1092	0.0461	0.0562	0.0165	0.0737	0.0602	0.0587	0.0770	0.0801	0.0752	1.0000	0.0605	0.1044	0.1081	0.1092	0.0591	0.1102	0.0022	0.0661	0.0031	0.0181	0.0789
5_HuRefUnmapped	1103276789325	NA	NA	13	0.0652	0.0937	0.1205	0.0845	0.0902	0.0537	0.1015	0.0934	0.0922	0.1032	0.1052	0.1029	0.9455	0.0933	0.1183	0.1202	0.1204	0.0926	0.1206	0.0221	0.0986	0.0255	0.0554	0.1022
5_HuRefUnmapped	1103276789331	NA	NA	6	0.2835	0.0814	0.1475	0.0522	0.1407	0.9240	0.1443	0.1018	0.0785	0.1042	0.1067	0.1036	0.0282	0.0855	0.1619	0.1653	0.1557	0.0794	0.1484	0.0027	0.1242	0.0037	0.5710	0.0912
5_HuRefUnmapped	1103276789343	NA	NA	1	1.0000	0.0043	0.0727	0.0009	0.0034	0.0000	0.0131	0.0045	0.0035	0.0141	0.0169	0.0118	0.0000	0.0056	0.0814	0.0997	0.0952	0.0033	0.0922	0.0000	0.0066	0.0000	0.0000	0.0125
5_HuRefUnmapped	1103276789345	NA	NA	13,21	0.0010	0.0155	0.1033	0.0059	0.0115	0.0002	0.0285	0.0145	0.0131	0.0326	0.0372	0.0301	1.0000	0.0148	0.0904	0.1003	0.1032	0.0136	0.1065	0.0000	0.9960	0.0000	0.0003	0.0351
5_HuRefUnmapped	1103276789403	NA	NA	6	0.0007	0.0106	0.0737	0.0040	0.0160	1.0000	0.0200	0.0100	0.0090	0.0226	0.0259	0.0209	0.0001	0.0102	0.0644	0.0707	0.0739	0.0100	0.0754	0.0000	0.0143	0.0000	0.0002	0.0242
5_HuRefUnmapped	1103276789407	NA	NA	X	0.0027	0.0241	0.1064	0.0112	0.0188	0.0008	0.0415	0.0248	0.0207	0.0437	0.0478	0.0410	0.0007	0.0235	0.0967	0.1122	0.1205	0.0221	0.1252	0.0000	0.0377	0.0014	1.0000	0.0409
5_HuRefUnmapped	1103276789429	NA	NA	1	1.0000	0.3174	0.1833	0.0133	0.0485	0.0021	0.1050	0.0474	0.0391	0.0791	0.0834	0.0723	0.0011	0.0590	0.2678	0.2795	0.2224	0.0363	0.2012	0.0000	0.0537	0.0000	0.0018	0.0476
5_HuRefUnmapped	1103276789433	NA	NA	5,6	0.2741	0.0122	0.1754	0.0024	0.9571	1.0000	0.0378	0.0114	0.0097	0.0331	0.0378	0.0299	0.0000	0.0136	0.1819	0.2114	0.1846	0.0098	0.1639	0.0000	0.0178	0.0000	0.0000	0.0269
5_HuRefUnmapped	1103276789459	NA	NA	22	0.0665	0.0934	0.1188	0.0829	0.0901	0.0546	0.1008	0.0927	0.0915	0.1025	0.1042	0.1014	0.0518	0.0929	0.1167	0.1185	0.1194	0.0919	0.1197	0.0239	0.0963	1.0000	0.0569	0.1031
5_HuRefUnmapped	1103276789511	NA	NA	14,22,Y	0.2001	0.2213	0.1366	0.0052	0.0183	0.0003	0.0443	0.0218	0.0159	0.0406	0.0454	0.0367	0.0105	0.9989	0.2196	0.1856	0.1595	0.0216	0.1514	0.0000	0.0322	1.0000	0.0004	1.0000
5_HuRefUnmapped	1103276789522	NA	NA	22	0.0151	0.0541	0.1286	0.0339	0.0463	0.0071	0.0720	0.0517	0.0499	0.0758	0.0808	0.0736	0.0060	0.7392	0.1691	0.1273	0.1303	0.0507	0.1292	0.0004	0.0669	1.0000	0.0082	0.0721
5_HuRefUnmapped	1103276789531	NA	NA	1,2	1.0000	1.0000	0.1274	0.0041	0.0114	0.0001	0.0334	0.0140	0.0117	0.0332	0.0381	0.0304	0.0001	0.0144	0.1300	0.1365	0.1267	0.0134	0.1275	0.0000	0.0188	0.0000	0.0001	0.0285
5_HuRefUnmapped	1103276789672	NA	NA	2	0.0000	1.0000	0.1678	0.0000	0.0000	0.0000	0.0018	0.2126	0.0258	0.0013	0.0019	0.0025	0.0000	0.0001	0.1754	0.0990	0.0794	0.0001	0.1013	0.0000	0.0463	0.0000	0.0000	0.0004
5_HuRefUnmapped	1103276789673	NA	NA	X	0.0003	0.0101	0.1148	0.0027	0.0065	0.0000	0.0270	0.0933	0.0385	0.0262	0.0311	0.0263	0.0000	0.3582	0.2103	0.1099	0.1155	0.0092	0.1126	0.0000	0.0244	0.0000	1.0000	0.0214
5_HuRefUnmapped	1103276789679	NA	NA	22	0.0196	0.0531	0.1055	0.0374	0.0478	0.0110	0.0661	0.0518	0.0500	0.0693	0.0727	0.0673	0.0094	0.0522	0.1002	0.1045	0.1062	0.0507	0.1072	0.0010	0.0579	1.0000	0.0124	0.0710
5_HuRefUnmapped	1103276789680	NA	NA	13,14,21	0.0011	0.1181	0.1367	0.0065	0.0136	0.0002	0.0405	0.0236	0.0158	0.0443	0.0467	0.0378	1.0000	0.9998	0.1549	0.1370	0.1512	0.0227	0.1562	0.0000	1.0000	0.0000	0.0034	0.0343
5_HuRefUnmapped	1103276789684	NA	NA	X	0.0364	0.0726	0.1153	0.0566	0.0671	0.0248	0.0957	0.0840	0.0698	0.0874	0.0902	0.0859	0.0306	0.0722	0.1124	0.1154	0.1162	0.0735	0.1170	0.0048	0.1017	0.0063	1.0000	0.0895
5_HuRefUnmapped	1103276789732	NA	NA	2	0.0000	1.0000	0.0709	0.0000	0.0000	0.0000	0.0008	0.0001	0.0000	0.0011	0.0017	0.0008	0.0000	0.0001	0.0526	0.0622	0.0716	0.0001	0.1136	0.0000	0.0002	0.0000	0.0000	0.0008
5_HuRefUnmapped	1103276789779	NA	NA	6	0.0249	0.0594	0.1085	0.0438	0.0666	0.9888	0.0721	0.0583	0.0564	0.0750	0.0782	0.0732	0.0140	0.0588	0.1038	0.1072	0.1084	0.0577	0.1094	0.0018	0.0642	0.0026	0.0167	0.0770
5_HuRefUnmapped	1103276789782	NA	NA	18	0.0482	0.0825	0.1193	0.0684	0.0781	0.0368	0.0938	0.0821	0.0803	0.0952	0.0979	0.0937	0.0328	0.0833	0.1166	0.1187	0.1233	0.9148	0.1199	0.0096	0.0866	0.0120	0.0377	0.0991
5_HuRefUnmapped	1103276789820	NA	NA	13,22	0.0164	0.0186	0.1186	0.0067	0.0175	0.0004	0.0584	0.0299	0.0180	0.0460	0.0520	0.0400	1.0000	0.0272	0.1491	0.1665	0.1630	0.0182	0.1631	0.0000	0.0568	1.0000	0.7969	0.0377
5_HuRefUnmapped	1103276789833	NA	NA	1	0.9523	0.0642	0.1162	0.0440	0.0601	0.0173	0.0795	0.0625	0.0602	0.0794	0.0822	0.0773	0.0136	0.0641	0.1159	0.1224	0.1191	0.0587	0.1166	0.0019	0.0673	0.0027	0.0169	0.0783
5_HuRefUnmapped	1103276789855	NA	NA	13,14,21,22	0.0000	0.0331	0.0245	0.0001	0.0004	0.0000	0.7406	0.0015	0.0006	0.0028	0.0035	0.0026	1.0000	1.0000	0.0293	0.0224	0.0225	0.0009	0.0280	0.0000	1.0000	1.0000	0.0020	0.0022
5_HuRefUnmapped	1103276789909	NA	NA	7	0.0030	0.0266	0.1176	0.0122	0.0209	0.0009	0.9997	0.0260	0.0232	0.0474	0.0526	0.0444	0.0007	0.0272	0.1115	0.1159	0.1143	0.0241	0.1187	0.0000	0.7602	0.0000	0.0011	0.0460
5_HuRefUnmapped	1103276789937	NA	NA	8,9	0.0034	0.0105	0.1408	0.0028	0.0466	0.0022	0.0335	0.9970	0.9133	0.4660	0.4143	0.5083	0.0000	0.0117	0.1445	0.1434	0.1489	0.0146	0.1337	0.0000	0.0251	0.0000	0.0001	0.0223
5_HuRefUnmapped	1103276789953	NA	NA	13	0.0045	0.0379	0.1456	0.0165	0.0702	0.0678	0.0806	0.0479	0.0317	0.0631	0.0704	0.0620	1.0000	0.6266	0.2147	0.1467	0.1472	0.0414	0.1448	0.0000	0.0820	0.0000	0.0578	0.0674
5_HuRefUnmapped	1103276789958	NA	NA	1	0.9728	0.1059	0.1245	0.0933	0.1050	0.0764	0.1133	0.1049	0.1037	0.1116	0.1123	0.1107	0.0694	0.1064	0.1263	0.1290	0.1264	0.1017	0.1243	0.0414	0.1064	0.0457	0.0730	0.1093
5_HuRefUnmapped	1103276790000	NA	NA	13,14,22	0.0026	0.0226	0.1004	0.0104	0.0175	0.0008	0.0362	0.0214	0.0202	0.0437	0.0450	0.0371	0.9999	0.9599	0.1165	0.1056	0.1186	0.0206	0.1191	0.0007	0.6833	1.0000	0.0009	0.0343
5_HuRefUnmapped	1103276790059	NA	NA	X	0.0806	0.1027	0.1198	0.0936	0.0993	0.0709	0.1168	0.1111	0.1008	0.1090	0.1102	0.1083	0.0817	0.1020	0.1188	0.1200	0.1203	0.1032	0.1206	0.0407	0.1223	0.0449	1.0000	0.1101
5_HuRefUnmapped	1103276790060	NA	NA	22	0.3106	0.0727	0.1438	0.0364	0.0639	0.0143	0.0820	0.0668	0.0601	0.0836	0.0864	0.0796	0.0082	0.0685	0.1459	0.1637	0.1567	0.0569	0.1430	0.0007	0.0697	0.9862	0.0107	0.0759
5_HuRefUnmapped	1103276790129	NA	NA	13	0.0005	0.0121	0.1070	0.0039	0.0085	0.0001	0.0241	0.0114	0.0098	0.0284	0.0329	0.0257	1.0000	0.0121	0.1006	0.1052	0.1023	0.0105	0.1086	0.0000	0.6152	0.0000	0.0001	0.0260
5_HuRefUnmapped	1103276790133	NA	NA	14,22	0.0179	0.0485	0.1209	0.0435	0.7055	0.0182	0.6450	0.0517	0.0470	0.0627	0.0659	0.0621	0.0122	0.9878	0.1033	0.0957	0.0960	0.0527	0.0950	0.0010	0.0622	1.0000	0.0124	0.0595
5_HuRefUnmapped	1103276790151	NA	NA	2	0.0007	0.9986	0.0741	0.0039	0.0079	0.0001	0.0202	0.0099	0.0088	0.0223	0.0255	0.0207	0.0001	0.0098	0.0659	0.0700	0.0708	0.0100	0.0739	0.0000	0.0133	0.0000	0.0002	0.0229
5_HuRefUnmapped	1103276790157	NA	NA	1	1.0000	0.8860	0.1852	0.0027	0.0112	0.0000	0.0764	0.4985	0.0984	0.0428	0.0474	0.0438	0.3114	0.0198	0.2473	0.2418	0.2121	0.0179	0.2048	0.0000	0.0931	0.0000	0.0047	0.0250
5_HuRefUnmapped	1103276790158	NA	NA	8	0.0304	0.0694	0.1249	0.0514	0.0638	0.0185	0.0856	0.9108	0.6198	0.2270	0.2213	0.2362	0.0163	0.0695	0.1210	0.1229	0.1234	0.0717	0.1247	0.0025	0.0795	0.0034	0.0269	0.0862
5_HuRefUnmapped	1103276790166	NA	NA	1	0.9649	0.0859	0.1203	0.0692	0.0842	0.0416	0.0978	0.0867	0.0834	0.0984	0.1005	0.0959	0.0353	0.0900	0.1246	0.1290	0.1273	0.0821	0.1255	0.0116	0.0902	0.0143	0.0420	0.0956
5_HuRefUnmapped	1103276790180	NA	NA	1	0.9992	0.0141	0.2066	0.3838	0.0124	0.0001	0.0312	0.0144	0.0122	0.0345	0.0392	0.0306	0.0001	0.0155	0.1100	0.1243	0.1306	0.0139	0.1252	0.0000	0.0194	0.0000	0.0002	0.0269
5_HuRefUnmapped	1103276790192	NA	NA	13	0.0036	0.0264	0.1098	0.0131	0.0617	0.0666	0.0437	0.0267	0.0237	0.0463	0.0518	0.0451	1.0000	0.0269	0.1096	0.1086	0.1077	0.0290	0.1090	0.0000	0.0346	0.0000	0.0015	0.0545
5_HuRefUnmapped	1103276790214	NA	NA	13	0.0042	0.0308	0.1200	0.0151	0.0247	0.0013	0.0473	0.0296	0.0271	0.0524	0.0575	0.0493	1.0000	0.0307	0.1142	0.1184	0.1171	0.0282	0.1214	0.0000	0.7797	0.0000	0.0017	0.0507
5_HuRefUnmapped	1103276790216	NA	NA	22	0.0287	0.0695	0.1278	0.0506	0.0630	0.0172	0.0841	0.0684	0.0655	0.0879	0.0916	0.0854	0.0150	0.0696	0.1254	0.1274	0.1268	0.0667	0.1288	0.0021	0.8746	0.9999	0.0192	0.0859
5_HuRefUnmapped	1103276790230	NA	NA	13,21	0.0002	0.0088	0.1302	0.0022	0.0057	0.0000	0.0209	0.0081	0.0070	0.0264	0.0308	0.0232	1.0000	0.8868	0.1457	0.1270	0.1400	0.0074	0.1497	0.0000	1.0000	0.0000	0.0000	0.0215
5_HuRefUnmapped	1103276790258	NA	NA	13	0.0127	0.0430	0.0994	0.0282	0.0378	0.0063	0.0563	0.0418	0.0401	0.0597	0.0633	0.0577	1.0000	0.0421	0.0933	0.0980	0.0995	0.0407	0.1008	0.0003	0.0478	0.0006	0.0072	0.0619
5_HuRefUnmapped	1103276790261	NA	NA	5	0.0266	0.0614	0.1142	0.0482	0.9999	0.0184	0.0738	0.0603	0.0584	0.0767	0.0798	0.0749	0.0147	0.0610	0.1047	0.1082	0.1092	0.0604	0.1099	0.0021	0.0659	0.0030	0.0182	0.0779
5_HuRefUnmapped	1103276790285	NA	NA	21	0.0032	0.0222	0.0837	0.0113	0.0181	0.0011	0.0340	0.0213	0.0198	0.0373	0.0409	0.0352	0.0008	0.0215	0.0762	0.0820	0.0836	0.0203	0.0855	0.0000	0.9990	0.0000	0.0013	0.0393
5_HuRefUnmapped	1103276790290	NA	NA	13,21	0.0047	0.2174	0.2115	0.0005	0.0099	0.0000	0.3062	0.0049	0.0034	0.0191	0.0235	0.0174	1.0000	0.1180	0.3643	0.2381	0.2028	0.0047	0.1781	0.0000	1.0000	0.0000	0.0000	0.0100
5_HuRefUnmapped	1103276790327	NA	NA	2	0.0030	0.9998	0.1244	0.0117	0.0214	0.0008	0.0815	0.0476	0.0242	0.0506	0.0568	0.0500	0.0014	0.0267	0.1248	0.1246	0.1245	0.0312	0.1262	0.0000	0.0692	0.0000	0.0669	0.0455
5_HuRefUnmapped	1103276790349	NA	NA	5	0.0012	0.0145	0.0849	0.0064	0.9974	0.0100	0.0258	0.0141	0.0126	0.0286	0.0324	0.0269	0.0002	0.0143	0.0751	0.0800	0.0813	0.0143	0.0831	0.0000	0.0186	0.0000	0.0004	0.0321
5_HuRefUnmapped	1103276790362	NA	NA	1	0.9707	0.0668	0.1146	0.0463	0.0611	0.0195	0.0771	0.0644	0.0613	0.0794	0.0823	0.0772	0.0150	0.0650	0.1121	0.1188	0.1175	0.0609	0.1150	0.0024	0.0686	0.0033	0.0187	0.0794
5_HuRefUnmapped	1103276790364	NA	NA	5	0.0023	0.0187	0.0858	0.0096	0.9951	0.0008	0.0300	0.0179	0.0165	0.0331	0.0367	0.0311	0.0005	0.0182	0.0725	0.0788	0.0808	0.0175	0.0824	0.0000	0.0224	0.0000	0.0009	0.0351
5_HuRefUnmapped	1103276790388	NA	NA	2	0.0790	0.9960	0.1253	0.0909	0.0991	0.0609	0.1108	0.1014	0.0989	0.1089	0.1104	0.1090	0.0671	0.0989	0.1263	0.1218	0.1196	0.1068	0.1216	0.0284	0.1042	0.0316	0.0654	0.1039
5_HuRefUnmapped	1103276790409	NA	NA	22	0.0158	0.0478	0.1025	0.0324	0.0425	0.0083	0.0610	0.0466	0.0448	0.0643	0.0678	0.0623	0.0070	0.0469	0.0968	0.1014	0.1036	0.0454	0.1044	0.0006	0.0524	1.0000	0.0095	0.0662
5_HuRefUnmapped	1103276790420	NA	NA	8	0.0077	0.0421	0.1409	0.0229	0.1044	0.1828	0.0973	0.9822	0.1669	0.0702	0.0767	0.0717	0.0061	0.0452	0.1465	0.1414	0.1390	0.0551	0.1402	0.0000	0.1202	0.0001	0.1133	0.0819
5_HuRefUnmapped	1103276790442	NA	NA	2,7	0.0000	1.0000	0.1493	0.0006	0.0022	0.0000	0.9891	0.0037	0.0027	0.0158	0.0202	0.0139	0.0000	0.0038	0.1273	0.1461	0.1788	0.1910	0.1704	0.0000	0.0079	0.0000	0.0000	0.0150
5_HuRefUnmapped	1103276790475	NA	NA	1	1.0000	0.1309	0.1515	0.0027	0.0138	0.0001	0.0483	0.0152	0.0117	0.0378	0.0427	0.0332	0.0000	0.0190	0.2172	0.2262	0.1795	0.0117	0.1685	0.0000	0.0200	0.0000	0.0001	0.0221
5_HuRefUnmapped	1103276790481	NA	NA	X	0.0050	0.0300	0.1020	0.0159	0.0249	0.0018	0.0498	0.2291	0.1043	0.0483	0.0523	0.0490	0.0017	0.0299	0.0949	0.0988	0.1005	0.0299	0.1023	0.0000	0.0433	0.0001	1.0000	0.0495
5_HuRefUnmapped	1103276790500	NA	NA	4	0.0044	0.0258	0.0895	0.9981	0.0214	0.0016	0.0381	0.0247	0.0232	0.0414	0.0451	0.0393	0.0012	0.0250	0.0792	0.0851	0.0870	0.0238	0.0886	0.0000	0.0298	0.0001	0.0020	0.0436
5_HuRefUnmapped	1103276790518	NA	NA	2	0.0006	1.0000	0.0800	0.0035	0.0075	0.0001	0.0209	0.0096	0.0082	0.0220	0.0254	0.0207	0.0001	0.0090	0.0733	0.0725	0.0708	0.0105	0.0757	0.0000	0.0130	0.0000	0.0001	0.0206
5_HuRefUnmapped	1103276790575	NA	NA	4,22	0.0295	0.0684	0.1261	1.0000	0.0628	0.0182	0.0825	0.0671	0.0651	0.0858	0.0893	0.0837	0.0160	0.0674	0.1174	0.1215	0.1234	0.0661	0.1242	0.0024	0.0735	1.0000	0.0200	0.0873
5_HuRefUnmapped	1103276790583	NA	NA	22	0.0021	0.0182	0.0801	0.0085	0.0145	0.0006	0.0293	0.0173	0.0160	0.0325	0.0360	0.0305	0.0005	0.0175	0.0718	0.0784	0.0806	0.0164	0.0825	0.0000	0.0218	1.0000	0.0008	0.0347
5_HuRefUnmapped	1103276790585	NA	NA	14,22	0.0000	0.0000	0.0560	0.0000	0.0000	0.0000	0.0001	0.0000	0.0000	0.0002	0.0003	0.0001	0.0000	1.0000	0.0537	0.0511	0.0598	0.0000	0.0651	0.0000	0.0000	1.0000	0.0000	0.0002
5_HuRefUnmapped	1103276790592	NA	NA	8	0.0043	0.0257	0.0889	0.0137	0.0213	0.0015	0.0391	0.9185	0.1422	0.0417	0.0453	0.0408	0.0012	0.0252	0.0816	0.0865	0.0883	0.0242	0.0900	0.0000	0.0310	0.0000	0.0024	0.0434
5_HuRefUnmapped	1103276790615	NA	NA	1	0.9993	0.0203	0.0864	0.0091	0.0168	0.0008	0.0334	0.0195	0.0178	0.0357	0.0394	0.0333	0.0005	0.0204	0.0821	0.0906	0.0905	0.0178	0.0905	0.0000	0.0241	0.0000	0.0009	0.0364
5_HuRefUnmapped	1103276790628	NA	NA	13,21	0.0030	0.0254	0.1118	0.0119	0.0202	0.0009	0.0409	0.0242	0.0223	0.0453	0.0503	0.0426	1.0000	0.0246	0.1010	0.1094	0.1118	0.0230	0.1145	0.0000	0.9970	0.0000	0.0011	0.0478
5_HuRefUnmapped	1103276790702	NA	NA	13,21,22	0.0005	0.0118	0.1148	0.0037	0.0081	0.0001	0.0289	0.0128	0.0098	0.0291	0.0341	0.0268	1.0000	0.2494	0.1618	0.1123	0.1179	0.0106	0.1182	0.0000	0.9999	1.0000	0.0009	0.0273
5_HuRefUnmapped	1103276790708	NA	NA	4	0.0011	0.0132	0.0773	1.0000	0.0101	0.0003	0.0230	0.0124	0.0113	0.0259	0.0293	0.0241	0.0002	0.0126	0.0654	0.0724	0.0748	0.0118	0.0767	0.0000	0.0162	0.0000	0.0003	0.0279
5_HuRefUnmapped	1103276790763	NA	NA	1	0.9985	0.0085	0.3329	0.1756	0.7551	0.0008	0.0257	0.0086	0.0069	0.0303	0.0346	0.0255	0.0000	0.0094	0.1589	0.1817	0.2167	0.0120	0.2339	0.0000	0.0184	0.0000	0.0000	0.7497
5_HuRefUnmapped	1103276790770	NA	NA	13	0.2096	0.0286	0.2100	0.0084	0.0564	0.0089	0.0786	0.0278	0.0267	0.0690	0.0736	0.0624	1.0000	0.0359	0.2451	0.2725	0.2502	0.0240	0.2751	0.0001	0.7699	0.0000	0.0004	0.0465
5_HuRefUnmapped	1103276790790	NA	NA	13,14,21,22	0.0011	0.0479	0.0342	0.0033	0.0059	0.0002	0.0147	0.0087	0.0866	0.1748	0.1763	0.1753	1.0000	0.9962	0.0388	0.0327	0.0309	0.0107	0.0328	0.0000	0.9906	1.0000	0.0027	0.0101
5_HuRefUnmapped	1103276790848	NA	NA	22	0.0039	0.0244	0.0864	0.0128	0.0201	0.0014	0.0367	0.0234	0.0219	0.0400	0.0437	0.0379	0.0010	0.0236	0.0787	0.0849	0.0871	0.0224	0.0889	0.0000	0.0286	1.0000	0.0017	0.0421
5_HuRefUnmapped	1103276790868	NA	NA	13,14,21	0.0000	0.0008	0.1069	0.0001	0.0004	0.0000	0.0074	0.0012	0.0005	0.0059	0.0084	0.0046	1.0000	0.9999	0.1230	0.1371	0.1604	0.0304	0.1454	0.0000	0.9604	0.0000	0.0000	0.0063
5_HuRefUnmapped	1103276790928	NA	NA	22	0.0063	0.0389	0.1331	0.0199	0.0312	0.0022	0.0580	0.0368	0.0344	0.0627	0.0685	0.0598	0.0017	0.5749	0.1789	0.1320	0.1326	0.0355	0.1335	0.0000	0.7971	0.9937	0.0027	0.0563
5_HuRefUnmapped	1103276790929	NA	NA	7	0.0040	0.0244	0.0857	0.0129	0.0202	0.0014	0.9983	0.0239	0.0221	0.0398	0.0435	0.0379	0.0011	0.0243	0.0781	0.0839	0.0856	0.0225	0.0873	0.0000	0.0294	0.0000	0.0017	0.0423
5_HuRefUnmapped	1103276790965	NA	NA	X	0.0362	0.0302	0.1884	0.0102	0.1518	0.0531	0.0872	0.0352	0.0278	0.0636	0.0697	0.0621	0.0021	0.0398	0.1984	0.2055	0.1879	0.0319	0.1763	0.0000	0.0636	0.0000	1.0000	0.0454
5_HuRefUnmapped	1103276791005	NA	NA	14,22	0.0852	0.0422	0.1307	0.0214	0.0393	0.0039	0.0725	0.0413	0.1785	0.2876	0.2807	0.2874	0.0029	1.0000	0.1661	0.1461	0.1366	0.0401	0.1315	0.0001	0.0538	1.0000	0.0041	0.0577
5_HuRefUnmapped	1103276791017	NA	NA	22	0.8970	0.0670	0.1283	0.0445	0.0639	0.0162	0.0855	0.0679	0.0633	0.0870	0.0906	0.0832	0.0121	0.0722	0.1346	0.1436	0.1419	0.0619	0.1384	0.0014	0.0738	0.9864	0.0169	0.0827
5_HuRefUnmapped	1103276791044	NA	NA	7	0.0000	0.0029	0.0557	0.0007	0.0019	0.0000	0.9981	0.0028	0.0023	0.0092	0.0113	0.0081	0.0000	0.0029	0.0448	0.0530	0.0556	0.0024	0.0583	0.0000	0.0045	0.0000	0.0000	0.0106
5_HuRefUnmapped	1103276791060	NA	NA	2	0.0506	0.9970	0.1218	0.0684	0.0792	0.0336	0.0960	0.0827	0.0799	0.0954	0.0979	0.0949	0.0358	0.0807	0.1212	0.1181	0.1164	0.0868	0.1186	0.0085	0.0872	0.0105	0.0373	0.0917
5_HuRefUnmapped	1103276791070	NA	NA	2	0.0000	1.0000	0.1458	0.0000	0.0001	0.0000	0.0015	0.0001	0.0023	0.0572	0.0837	0.0462	0.0000	0.0001	0.1337	0.1473	0.1545	0.0205	0.1241	0.0000	0.0004	0.0000	0.0000	0.0010
5_HuRefUnmapped	1103276791080	NA	NA	X	0.0061	0.0373	0.1253	0.0192	0.0298	0.0022	0.0614	0.0390	0.0333	0.0602	0.0659	0.0578	0.0021	0.6657	0.1773	0.1241	0.1275	0.0348	0.1262	0.0000	0.0607	0.0001	1.0000	0.0566
5_HuRefUnmapped	1103276791083	NA	NA	X	0.3181	0.0728	0.1576	0.0307	0.0623	0.0111	0.0918	0.0747	0.0573	0.0837	0.0866	0.0789	0.0075	0.0675	0.1624	0.1870	0.1754	0.0544	0.1556	0.0003	0.0873	0.0006	0.9570	0.0735
5_HuRefUnmapped	1103276791108	NA	NA	8	0.5227	0.0322	0.0966	0.0169	0.0342	0.0038	0.0621	0.9386	0.8129	0.4487	0.3996	0.4726	0.0025	0.0434	0.1216	0.1280	0.1166	0.0323	0.1130	0.0001	0.0449	0.0002	0.0059	0.0438
5_HuRefUnmapped	1103276791140	NA	NA	1	1.0000	0.0139	0.1478	0.0031	0.0126	0.0001	0.0439	0.3991	0.1531	0.0365	0.0410	0.0401	0.0000	0.0203	0.1874	0.1997	0.1793	0.0123	0.1660	0.0000	0.0259	0.0000	0.0003	0.0248
5_HuRefUnmapped	1103276791196	NA	NA	2	0.0015	0.9986	0.0806	0.0066	0.0121	0.0004	0.0270	0.0148	0.0133	0.0292	0.0327	0.0275	0.0003	0.0145	0.0732	0.0765	0.0769	0.0150	0.0800	0.0000	0.0189	0.0000	0.0005	0.0296
5_HuRefUnmapped	1103276791212	NA	NA	5	0.0107	0.0474	0.1707	0.7405	1.0000	0.0057	0.0709	0.5308	0.2533	0.0708	0.0748	0.0752	0.0042	0.0489	0.1252	0.1259	0.1288	0.0518	0.1283	0.0002	0.0611	0.0003	0.0107	0.0642
5_HuRefUnmapped	1103276791223	NA	NA	22	0.0088	0.0359	0.0948	0.0219	0.0309	0.0039	0.0491	0.0348	0.0330	0.0524	0.0562	0.0503	0.0031	0.0351	0.0882	0.0933	0.0952	0.0336	0.0966	0.0001	0.0404	1.0000	0.0046	0.0547
5_HuRefUnmapped	1103276791239	NA	NA	14,22	0.0001	0.0049	0.1041	0.0010	0.0031	0.0000	0.0132	0.0045	0.0038	0.0169	0.0203	0.0146	0.0000	0.9999	0.0949	0.1017	0.1162	0.0040	0.1227	0.0000	0.0083	1.0000	0.0000	0.0150
5_HuRefUnmapped	1103276791240	NA	NA	Y	0.0011	0.0217	0.1669	0.0091	0.0590	0.0166	0.0439	0.0211	0.0218	0.0571	0.0621	0.0546	0.0163	0.0217	0.1619	0.1528	0.1516	0.0265	0.1634	0.0000	0.0379	0.0000	0.0003	1.0000
5_HuRefUnmapped	1103276791261	NA	NA	1	0.9947	0.0123	0.0764	0.0048	0.0103	0.0002	0.0247	0.0126	0.0110	0.0269	0.0305	0.0242	0.0001	0.0142	0.0777	0.0868	0.0871	0.0110	0.0884	0.0000	0.0166	0.0000	0.0003	0.0266
5_HuRefUnmapped	1103276791295	NA	NA	1	1.0000	0.0541	0.1204	0.0331	0.0525	0.0100	0.0802	0.0539	0.0521	0.0756	0.0787	0.0729	0.0075	0.0581	0.1272	0.1347	0.1271	0.0487	0.1240	0.0006	0.0600	0.0009	0.0101	0.0707
5_HuRefUnmapped	1103276791318	NA	NA	1	0.9904	0.0314	0.0945	0.0171	0.0279	0.0027	0.0469	0.0315	0.0289	0.0494	0.0533	0.0464	0.0019	0.0336	0.0950	0.1025	0.1022	0.0287	0.1021	0.0001	0.0369	0.0001	0.0031	0.0490
5_HuRefUnmapped	1103276791322	NA	NA	Y	0.0310	0.0648	0.1039	0.0490	0.0593	0.0223	0.0919	0.4903	0.2127	0.0771	0.0797	0.0806	0.0249	0.0662	0.1040	0.1030	0.1073	0.8208	0.1036	0.0042	0.0914	0.0052	0.6205	0.9993
5_HuRefUnmapped	1103276791334	NA	NA	13,21	0.0044	0.0309	0.1185	0.0155	0.0251	0.0014	0.0556	0.0354	0.0278	0.0530	0.0581	0.0501	1.0000	0.0306	0.1095	0.1171	0.1189	0.0299	0.1218	0.0000	1.0000	0.0000	0.0152	0.0553
5_HuRefUnmapped	1103276791344	NA	NA	1	1.0000	0.2669	0.1914	0.0138	0.0362	0.0012	0.1599	0.0912	0.0358	0.0795	0.0866	0.0740	0.2285	0.0548	0.2555	0.2425	0.2158	0.0567	0.2107	0.0000	0.2145	0.0000	0.0659	0.0521
5_HuRefUnmapped	1103276791348	NA	NA	X	0.0056	0.0295	0.0904	0.0163	0.0245	0.0022	0.0450	0.0303	0.0265	0.0456	0.0494	0.0435	0.0020	0.0285	0.0833	0.0891	0.0909	0.0276	0.0925	0.0000	0.0379	0.0001	1.0000	0.0482
5_HuRefUnmapped	1103276791357	NA	NA	X	0.2117	0.0663	0.1410	0.0430	0.0697	0.0139	0.1066	0.0795	0.0668	0.1016	0.1057	0.0939	0.0112	0.0889	0.1743	0.1919	0.1926	0.0646	0.1931	0.0010	0.1018	0.1395	0.9995	0.0796
5_HuRefUnmapped	1103276791367	NA	NA	4,22	0.0001	0.0177	0.1549	1.0000	0.0016	0.0000	0.0070	0.0014	0.0472	0.3445	0.3406	0.3308	0.0000	0.0498	0.2618	0.1508	0.1401	0.0014	0.1322	0.0000	0.0036	0.9912	0.0000	0.3673
5_HuRefUnmapped	1103276791382	NA	NA	4	0.0186	0.0516	0.1062	0.9989	0.0464	0.0104	0.0645	0.0504	0.0485	0.0677	0.0711	0.0657	0.0089	0.0506	0.0984	0.1026	0.1040	0.0494	0.1050	0.0009	0.0561	0.0013	0.0117	0.0696
5_HuRefUnmapped	1103276791393	NA	NA	14,22	0.0013	0.0180	0.1077	0.0072	0.0135	0.0003	0.0321	0.0168	0.0154	0.0363	0.0412	0.0337	0.0002	0.9805	0.1096	0.1052	0.1095	0.0159	0.1117	0.0000	0.0234	1.0000	0.0004	0.0380
5_HuRefUnmapped	1103276791397	NA	NA	13,14,21,22	0.0040	0.0123	0.0438	0.3122	0.2885	0.0605	0.0159	0.0120	0.0114	0.0164	0.0176	0.0163	1.0000	0.9597	0.0350	0.0268	0.0272	0.0150	0.0264	0.0002	0.9894	1.0000	0.0026	0.0129
5_HuRefUnmapped	1103276791463	NA	NA	22	0.0104	0.0462	0.1269	0.0268	0.0386	0.0044	0.0646	0.0439	0.0421	0.0686	0.0739	0.0663	0.0035	0.7103	0.1716	0.1254	0.1289	0.0429	0.1275	0.0001	0.0589	0.9995	0.0051	0.0649
5_HuRefUnmapped	1103276791475	NA	NA	21	0.0180	0.0524	0.1087	0.0357	0.0465	0.0097	0.0658	0.0514	0.0487	0.0694	0.0730	0.0671	0.0082	0.0526	0.1069	0.1082	0.1068	0.0499	0.1091	0.0007	0.9138	0.0011	0.0110	0.0671
5_HuRefUnmapped	1103276791491	NA	NA	X	0.0244	0.0611	0.1112	0.0436	0.0546	0.0146	0.0824	0.0669	0.0572	0.0767	0.0802	0.0752	0.0153	0.0596	0.1075	0.1111	0.1123	0.0592	0.1130	0.0017	0.0768	0.0024	1.0000	0.0780
5_HuRefUnmapped	1103276791505	NA	NA	13,21	0.0005	0.0110	0.0997	0.0036	0.0078	0.0001	0.0223	0.0102	0.0091	0.0263	0.0306	0.0239	1.0000	0.0105	0.0857	0.0961	0.0991	0.0095	0.1031	0.0000	1.0000	0.0000	0.0001	0.0284
5_HuRefUnmapped	1103276791531	NA	NA	1	0.9995	0.0778	0.1220	0.0601	0.0769	0.0304	0.0975	0.0784	0.0767	0.0947	0.0970	0.0926	0.0263	0.0821	0.1267	0.1306	0.1268	0.0741	0.1256	0.0063	0.0834	0.0083	0.0314	0.0912
5_HuRefUnmapped	1103276791540	NA	NA	Y	0.0159	0.0629	0.1525	0.0387	0.0539	0.0072	0.0847	0.0607	0.0614	0.1039	0.0975	0.0841	0.0056	0.0623	0.1567	0.1679	0.2073	0.0599	0.2021	0.0673	0.0794	0.0006	0.0073	1.0000
5_HuRefUnmapped	1103276791564	NA	NA	18	0.0042	0.0253	0.0866	0.0135	0.0209	0.0015	0.0377	0.0243	0.0228	0.0409	0.0447	0.0388	0.0012	0.0247	0.0790	0.0849	0.0875	1.0000	0.0884	0.0000	0.0294	0.0000	0.0019	0.0437
5_HuRefUnmapped	1103276791588	NA	NA	2	0.0013	1.0000	0.0821	0.0059	0.0113	0.0003	0.0263	0.0138	0.0123	0.0281	0.0317	0.0265	0.0002	0.0134	0.0751	0.0766	0.0762	0.0145	0.0799	0.0000	0.0179	0.0000	0.0004	0.0275
5_HuRefUnmapped	1103276791599	NA	NA	4	0.0309	0.0657	0.1129	0.9990	0.0608	0.0200	0.0776	0.0646	0.0628	0.0804	0.0833	0.0786	0.0179	0.0648	0.1061	0.1095	0.1106	0.0636	0.1114	0.0032	0.0699	0.0044	0.0219	0.0819
5_HuRefUnmapped	1103276791610	NA	NA	4,13,21,22	0.0014	0.0027	0.0399	1.0000	0.0042	0.0000	0.0104	0.0040	0.0367	0.1314	0.1430	0.1145	1.0000	0.1176	0.0947	0.0595	0.0571	0.0034	0.0550	0.0000	0.9846	1.0000	0.0002	0.0050
5_HuRefUnmapped	1103276791635	NA	NA	2	0.0000	0.9936	0.0812	0.0001	0.0005	0.0000	0.0039	0.0008	0.0008	0.0062	0.0078	0.0053	0.0000	0.0007	0.0580	0.0646	0.0682	0.0009	0.0789	0.0000	0.0020	0.0000	0.0000	0.0068
5_HuRefUnmapped	1103276791654	NA	NA	14	0.2501	0.0700	0.1257	0.0497	0.0738	0.0213	0.0991	0.0782	0.2435	0.3203	0.3100	0.3114	0.0164	0.9920	0.1625	0.1568	0.1519	0.0725	0.1503	0.0027	0.0893	0.0039	0.0249	0.0826
5_HuRefUnmapped	1103276791673	NA	NA	14,22	0.0000	0.0286	0.1392	0.0003	0.0012	0.0000	0.0094	0.0021	0.0016	0.0107	0.0144	0.0103	0.0000	1.0000	0.1434	0.1199	0.1124	0.0023	0.1223	0.0000	0.0050	1.0000	0.0000	0.0063
5_HuRefUnmapped	1103276791678	NA	NA	1	1.0000	0.0148	0.0985	0.0046	0.0139	0.0003	0.0354	0.0159	0.0133	0.0340	0.0381	0.0298	0.0001	0.0199	0.1207	0.1393	0.1279	0.0118	0.1217	0.0000	0.0204	0.0000	0.0003	0.0282
5_HuRefUnmapped	1103276791770	NA	NA	1	1.0000	0.0309	0.1149	0.0120	0.0273	0.0017	0.0515	0.0292	0.0263	0.0494	0.0529	0.0461	0.0009	0.0320	0.1211	0.1377	0.1267	0.0240	0.1179	0.0000	0.0339	0.0000	0.0015	0.0446
5_HuRefUnmapped	1103276791809	NA	NA	14,22	0.0047	0.0315	0.1170	0.0159	0.0255	0.0016	0.0482	0.0299	0.0280	0.0526	0.0578	0.0499	0.0012	1.0000	0.1221	0.1148	0.1181	0.0287	0.1195	0.0000	0.0384	1.0000	0.0019	0.0541
5_HuRefUnmapped	1103276791816	NA	NA	2	0.0068	0.9598	0.1058	0.0016	0.0068	0.0000	0.0193	0.0085	0.0064	0.0198	0.0228	0.0177	0.0000	0.0081	0.1056	0.1190	0.1085	0.0074	0.0987	0.0000	0.0107	0.0000	0.0000	0.0161
5_HuRefUnmapped	1103276791827	NA	NA	1	0.9436	0.0212	0.1395	0.0074	0.0170	0.0003	0.0412	0.0209	0.0175	0.0441	0.0501	0.0406	0.0192	0.0283	0.1649	0.1601	0.1554	0.0227	0.1516	0.0000	0.0356	0.0000	0.0004	0.0303
5_HuRefUnmapped	1103276791848	NA	NA	13,21	0.0062	0.0141	0.1544	0.0038	0.0357	0.0018	0.0476	0.0166	0.0126	0.0388	0.0437	0.0356	1.0000	0.0157	0.1600	0.1713	0.1645	0.0145	0.1544	0.0000	1.0000	0.0000	0.0011	0.0323
5_HuRefUnmapped	1103276791922	NA	NA	2	0.0028	0.9986	0.0860	0.0099	0.0167	0.0008	0.0335	0.0198	0.0181	0.0356	0.0394	0.0339	0.0007	0.0194	0.0794	0.0820	0.0822	0.0202	0.0851	0.0000	0.0245	0.0000	0.0010	0.0358
5_HuRefUnmapped	1103276791938	NA	NA	1	1.0000	0.0312	0.1658	0.0127	0.1696	0.0456	0.0720	0.0347	0.1383	0.2956	0.2920	0.2877	0.0011	0.0384	0.1942	0.1898	0.1966	0.0457	0.1736	0.0000	0.0669	0.0000	0.0017	0.0458
5_HuRefUnmapped	1103276791953	NA	NA	1	1.0000	0.0002	0.0428	0.0000	0.0001	0.0000	0.0014	0.0002	0.0002	0.0019	0.0027	0.0014	0.0000	0.0003	0.0400	0.0568	0.0569	0.0002	0.0574	0.0000	0.0005	0.0000	0.0000	0.0019
5_HuRefUnmapped	1103276792042	NA	NA	7	0.0028	0.0209	0.0825	0.0103	0.0169	0.0009	0.9984	0.0204	0.0187	0.0356	0.0393	0.0337	0.0007	0.0207	0.0745	0.0806	0.0824	0.0191	0.0842	0.0000	0.0255	0.0000	0.0012	0.0381
5_HuRefUnmapped	1103276792077	NA	NA	22	0.0221	0.0120	0.2261	0.0024	0.1960	0.0825	0.0549	0.0146	0.0115	0.0513	0.0565	0.0416	0.0000	0.4034	0.4835	0.3205	0.3531	0.0174	0.3009	0.0000	0.0445	1.0000	0.0001	0.0273
5_HuRefUnmapped	1103276792090	NA	NA	8,9	0.0000	0.0225	0.0560	0.0000	0.0002	0.0000	0.0024	0.9973	0.9806	0.8332	0.7541	0.8789	0.0000	0.0089	0.1042	0.0505	0.0424	0.0004	0.0456	0.0000	0.0009	0.0000	0.0000	0.0012
5_HuRefUnmapped	1103276792109	NA	NA	13	0.0009	0.1414	0.1680	0.0059	0.0133	0.0001	0.0419	0.0181	0.0156	0.0472	0.0526	0.0438	1.0000	0.4443	0.2696	0.1575	0.1690	0.0193	0.1809	0.0000	0.0365	0.0000	0.0002	0.0267
5_HuRefUnmapped	1103276792113	NA	NA	8,9	0.0007	0.0129	0.1164	0.0043	0.0273	0.0068	0.0281	0.9932	0.9266	0.5858	0.5206	0.6312	0.0001	0.0132	0.1134	0.1144	0.1210	0.0157	0.1288	0.0000	0.0233	0.0000	0.0003	0.0282
5_HuRefUnmapped	1103276792148	NA	NA	7	0.0009	0.0129	0.0830	0.0049	0.0097	0.0002	1.0000	0.0226	0.0116	0.0281	0.0319	0.0261	0.0004	0.0137	0.0744	0.0828	0.0846	0.0137	0.0872	0.0000	0.0462	0.0000	0.0079	0.0314
5_HuRefUnmapped	1103276792188	NA	NA	5	0.0000	0.0000	0.1726	0.0000	1.0000	0.0000	0.0001	0.0001	0.0007	0.0050	0.0079	0.0044	0.0000	0.0000	0.0726	0.0860	0.1142	0.0000	0.1239	0.0000	0.0000	0.0000	0.0000	0.0000
5_HuRefUnmapped	1103276792192	NA	NA	2	0.0002	0.9999	0.0462	0.0014	0.0032	0.0000	0.0102	0.8865	0.8709	0.5883	0.5081	0.6448	0.0000	0.0042	0.0419	0.0419	0.0410	0.0053	0.0438	0.0000	0.0069	0.0000	0.0001	0.0096
5_HuRefUnmapped	1103276792203	NA	NA	1	0.9970	0.0148	0.0813	0.0060	0.0123	0.0003	0.0284	0.0146	0.0132	0.0300	0.0336	0.0276	0.0002	0.0159	0.0795	0.0881	0.0874	0.0131	0.0882	0.0000	0.0189	0.0000	0.0004	0.0301
5_HuRefUnmapped	1103276792228	NA	NA	22	0.0240	0.0583	0.1076	0.0427	0.0531	0.0143	0.0709	0.0571	0.0553	0.0739	0.0772	0.0721	0.0125	0.0574	0.1027	0.1067	0.1085	0.0560	0.1092	0.0017	0.0627	1.0000	0.0159	0.0758
5_HuRefUnmapped	1103276792231	NA	NA	1,7	1.0000	0.0158	0.1303	0.0047	0.0138	0.0002	0.9935	0.0162	0.1411	0.3459	0.3314	0.3389	0.0001	0.0190	0.1426	0.1634	0.1477	0.0134	0.1425	0.0000	0.0227	0.0000	0.0002	0.0332
5_HuRefUnmapped	1103276792250	NA	NA	X	0.0027	0.0209	0.0833	0.0101	0.0167	0.0009	0.0351	0.0215	0.0184	0.0358	0.0395	0.0338	0.0007	0.0201	0.0754	0.0818	0.0838	0.0192	0.0856	0.0000	0.0282	0.0000	1.0000	0.0383
5_HuRefUnmapped	1103276792253	NA	NA	2	0.0000	1.0000	0.1718	0.0000	0.0000	0.0000	0.0000	0.0000	0.0000	0.0000	0.0000	0.0000	0.0000	0.0000	0.0799	0.1201	0.1750	0.0000	0.1731	0.0000	0.0000	0.0000	0.0000	0.0000
5_HuRefUnmapped	1103276792271	NA	NA	13,22	0.0523	0.0371	0.1477	0.0168	0.0332	0.0019	0.0701	0.0352	0.0356	0.0674	0.0718	0.0646	0.9330	0.6251	0.2161	0.1631	0.1534	0.0317	0.1469	0.0000	0.0513	1.0000	0.0020	0.0566
5_HuRefUnmapped	1103276792274	NA	NA	13,22	0.0116	0.0470	0.1230	0.0284	0.0397	0.0052	0.0645	0.0448	0.0432	0.0683	0.0733	0.0662	0.9956	0.6732	0.1623	0.1218	0.1253	0.0439	0.1240	0.0002	0.0595	1.0000	0.0060	0.0641
5_HuRefUnmapped	1103276792280	NA	NA	2	0.0297	0.9977	0.1150	0.0482	0.0599	0.0167	0.0796	0.0640	0.0612	0.0801	0.0833	0.0790	0.0171	0.0626	0.1128	0.1112	0.1099	0.0668	0.1123	0.0021	0.0696	0.0029	0.0191	0.0776
5_HuRefUnmapped	1103276792308	NA	NA	4	0.0065	0.0312	0.0956	1.0000	0.0347	0.0027	0.0442	0.0301	0.0285	0.0476	0.0513	0.0455	0.0021	0.0304	0.0846	0.0901	0.0919	0.0293	0.0933	0.0001	0.0355	0.0001	0.0032	0.0495
5_HuRefUnmapped	1103276792315	NA	NA	1,22	1.0000	0.0001	0.1037	0.0000	0.0000	0.0000	0.0252	0.0001	0.0000	0.0012	0.0020	0.0009	0.0000	0.0001	0.1047	0.1412	0.1240	0.0000	0.1269	0.0000	0.6010	1.0000	0.0000	0.0009
5_HuRefUnmapped	1103276792344	NA	NA	1	1.0000	0.7511	0.1687	0.0073	0.0282	0.0006	0.0764	0.0290	0.1250	0.2858	0.2843	0.2717	0.0003	0.0352	0.2354	0.2486	0.1968	0.0256	0.1812	0.0000	0.0371	0.0000	0.0006	0.0358
5_HuRefUnmapped	1103276792361	NA	NA	1	0.9428	0.0110	0.0830	0.0036	0.0093	0.0001	0.0275	0.0104	0.0097	0.0250	0.0281	0.0231	0.0001	0.0116	0.0839	0.0951	0.0865	0.0090	0.0849	0.0000	0.0140	0.0000	0.0002	0.0244
5_HuRefUnmapped	1103276792370	NA	NA	Y	0.0001	0.0014	0.1120	0.0001	0.0010	0.0000	0.0092	0.0013	0.0011	0.0085	0.0107	0.0071	0.0000	0.0016	0.1122	0.1456	0.1238	0.0009	0.1172	0.0000	0.0024	0.0000	0.0000	1.0000
5_HuRefUnmapped	1103276792397	NA	NA	6	0.0469	0.0800	0.1167	0.0664	0.0906	1.0000	0.0903	0.0791	0.0775	0.0924	0.0949	0.0912	0.0349	0.0799	0.1134	0.1156	0.1164	0.0791	0.1170	0.0093	0.0844	0.0115	0.0367	0.0936
5_HuRefUnmapped	1103276792413	NA	NA	1	1.0000	0.0265	0.0941	0.0129	0.0228	0.0016	0.0420	0.0258	0.0238	0.0437	0.0474	0.0411	0.0011	0.0271	0.0917	0.1001	0.0987	0.0234	0.0980	0.0000	0.0309	0.0000	0.0018	0.0435
5_HuRefUnmapped	1103276792475	NA	NA	22	0.0264	0.0610	0.1087	0.0455	0.0558	0.0163	0.0734	0.0598	0.0581	0.0763	0.0795	0.0745	0.0143	0.0602	0.1041	0.1078	0.1093	0.0587	0.1101	0.0021	0.0654	1.0000	0.0179	0.0783
5_HuRefUnmapped	1103276792480	NA	NA	X	0.0407	0.0781	0.1223	0.0620	0.0731	0.0285	0.0964	0.4102	0.2172	0.0927	0.0953	0.0950	0.0284	0.0786	0.1196	0.1203	0.1210	0.0790	0.1218	0.0061	0.0940	0.0077	0.9994	0.0923
5_HuRefUnmapped	1103276792504	NA	NA	2	0.0180	0.9735	0.1077	0.0342	0.0455	0.0085	0.0663	0.0498	0.0470	0.0671	0.0707	0.0658	0.0088	0.0484	0.1048	0.1036	0.1026	0.0526	0.1052	0.0006	0.0556	0.0009	0.0101	0.0653
5_HuRefUnmapped	1103276792569	NA	NA	13,14,21,22	0.0153	0.0793	0.0647	0.0038	0.0094	0.0003	0.2532	0.0120	0.0096	0.0199	0.0218	0.0190	1.0000	1.0000	0.0773	0.0692	0.0629	0.0104	0.0591	0.0000	1.0000	1.0000	0.0003	0.0149
5_HuRefUnmapped	1103276792578	NA	NA	14,22	0.0016	0.0195	0.1092	0.0081	0.0149	0.0004	0.0341	0.0183	0.0168	0.0383	0.0433	0.0357	0.0003	0.9816	0.1110	0.1066	0.1112	0.0174	0.1130	0.0000	0.0250	1.0000	0.0005	0.0400
5_HuRefUnmapped	1103276792595	NA	NA	22	0.0043	0.0254	0.0869	0.0135	0.0210	0.0015	0.0377	0.0244	0.0228	0.0411	0.0448	0.0390	0.0012	0.0246	0.0794	0.0853	0.0877	0.0234	0.0892	0.0000	0.0295	1.0000	0.0019	0.0433
5_HuRefUnmapped	1103276792612	NA	NA	2	0.0003	0.9996	0.1155	0.0030	0.0076	0.0000	0.0282	0.3272	0.1345	0.0258	0.0295	0.0321	0.0000	0.0108	0.1076	0.0984	0.0978	0.0123	0.1027	0.0000	0.0196	0.0000	0.0003	0.0211
5_HuRefUnmapped	1103276792656	NA	NA	5	0.0006	0.0142	0.1492	0.0212	1.0000	0.0001	0.0287	0.0131	0.1051	0.2900	0.2898	0.2781	0.0045	0.0135	0.1128	0.1225	0.1253	0.0159	0.1335	0.0000	0.0239	0.0000	0.0001	0.0384
5_HuRefUnmapped	1103276792765	NA	NA	X	0.0105	0.0401	0.0988	0.0248	0.0344	0.0049	0.0581	0.0424	0.0368	0.0569	0.0607	0.0549	0.0047	0.0390	0.0929	0.0979	0.0995	0.0381	0.1008	0.0002	0.0514	0.0003	1.0000	0.0591
5_HuRefUnmapped	1103276792790	NA	NA	14	0.0007	0.0110	0.0721	0.0042	0.0082	0.0002	0.0202	0.0103	0.0093	0.0229	0.0262	0.0212	0.0001	0.9995	0.0687	0.0700	0.0725	0.0097	0.0743	0.0000	0.0141	0.0000	0.0002	0.0246
5_HuRefUnmapped	1103276792803	NA	NA	22	0.0356	0.0703	0.1128	0.0553	0.0654	0.0240	0.0817	0.0692	0.0675	0.0844	0.0872	0.0827	0.0215	0.0695	0.1088	0.1120	0.1133	0.0681	0.1141	0.0046	0.0745	1.0000	0.0260	0.0859
5_HuRefUnmapped	1103276792828	NA	NA	1	1.0000	0.3466	0.1627	0.0317	0.8325	0.2421	0.1021	0.0629	0.0542	0.0863	0.0905	0.0825	0.0066	0.0719	0.1999	0.1943	0.1669	0.0614	0.1594	0.0002	0.0703	0.0003	0.0083	0.0637
5_HuRefUnmapped	1103276792845	NA	NA	13,14,21	0.0000	0.0048	0.2826	0.0880	0.0868	0.0000	0.0157	0.0869	0.0347	0.0174	0.0211	0.0182	1.0000	1.0000	0.1308	0.1136	0.1209	0.0062	0.1183	0.0000	0.9771	0.0000	0.0000	0.0123
5_HuRefUnmapped	1103276792848	NA	NA	13	0.0007	0.0116	0.0779	0.0044	0.0088	0.0002	0.0255	0.0183	0.0099	0.0253	0.0288	0.0239	1.0000	0.0121	0.0735	0.0778	0.0785	0.0147	0.0815	0.0000	0.0249	0.0000	0.0054	0.0286
5_HuRefUnmapped	1103276792864	NA	NA	4	0.0774	0.1011	0.1330	0.9337	0.0995	0.0669	0.1075	0.1007	0.0995	0.1088	0.1100	0.1079	0.0652	0.1005	0.1197	0.1210	0.1220	0.1014	0.1216	0.0350	0.1034	0.0391	0.0689	0.1070
5_HuRefUnmapped	1103276792894	NA	NA	5	0.0251	0.0596	0.1124	0.0461	0.9962	0.0171	0.0721	0.0585	0.0566	0.0750	0.0782	0.0732	0.0136	0.0591	0.1034	0.1070	0.1081	0.0584	0.1089	0.0019	0.0641	0.0027	0.0169	0.0765
5_HuRefUnmapped	1103276792908	NA	NA	6	0.0042	0.0252	0.0872	0.0134	0.0285	0.9962	0.0377	0.0242	0.0226	0.0409	0.0446	0.0389	0.0012	0.0245	0.0797	0.0853	0.0874	0.0236	0.0888	0.0000	0.0298	0.0000	0.0019	0.0432
5_HuRefUnmapped	1103276792916	NA	NA	1	1.0000	0.0212	0.3424	0.0000	0.0000	0.0000	0.0039	0.0543	0.1077	0.0289	0.0399	0.0350	0.0000	0.0001	0.7324	0.6861	0.4779	0.0000	0.4493	0.0000	0.0004	0.0000	0.0000	0.0002
5_HuRefUnmapped	1103276792917	NA	NA	X	0.0037	0.0289	0.1167	0.0138	0.0231	0.0012	0.0534	0.8933	0.1462	0.0499	0.0549	0.0489	0.0012	0.0283	0.1071	0.1141	0.1166	0.0282	0.1190	0.0000	0.0476	0.0000	1.0000	0.0524
5_HuRefUnmapped	1103276792918	NA	NA	22	0.0021	0.0181	0.0802	0.0085	0.0144	0.0006	0.0293	0.0172	0.0159	0.0324	0.0360	0.0304	0.0004	0.0175	0.0718	0.0785	0.0812	0.0164	0.0828	0.0000	0.0217	1.0000	0.0008	0.0345
5_HuRefUnmapped	1103276792923	NA	NA	13,21	0.0129	0.2859	0.1407	0.0308	0.0445	0.0050	0.0921	0.0663	0.0465	0.0770	0.0811	0.0751	0.9964	0.0505	0.1408	0.1430	0.1433	0.0579	0.1517	0.0002	0.9015	0.0286	0.4246	0.0632
5_HuRefUnmapped	1103276792936	NA	NA	1	1.0000	0.0291	0.0965	0.0136	0.0244	0.0019	0.0420	0.0277	0.0250	0.0447	0.0484	0.0419	0.0012	0.0287	0.0935	0.1038	0.1026	0.0247	0.1000	0.0000	0.0323	0.0000	0.0019	0.0444
5_HuRefUnmapped	1103276792977	NA	NA	22	0.0245	0.0589	0.1081	0.0434	0.0537	0.0147	0.0715	0.0578	0.0559	0.0746	0.0778	0.0727	0.0129	0.0581	0.1033	0.1072	0.1086	0.0566	0.1097	0.0018	0.0636	1.0000	0.0164	0.0765
5_HuRefUnmapped	1103276793015	NA	NA	1	1.0000	0.0358	0.1025	0.0190	0.0317	0.0034	0.0525	0.0348	0.0324	0.0537	0.0573	0.0509	0.0024	0.0366	0.1018	0.1103	0.1080	0.0316	0.1062	0.0001	0.0402	0.0001	0.0036	0.0527
5_HuRefUnmapped	1103276793049	NA	NA	X	0.0253	0.0671	0.1279	0.0470	0.0601	0.0160	0.8272	0.0798	0.0646	0.0859	0.0902	0.0847	0.0199	0.0713	0.1234	0.1271	0.1274	0.0663	0.1286	0.0015	0.1020	0.0025	1.0000	0.0889
5_HuRefUnmapped	1103276793052	NA	NA	21	0.0257	0.0618	0.1127	0.0451	0.0560	0.0154	0.0745	0.0608	0.0582	0.0779	0.0811	0.0757	0.0134	0.0620	0.1114	0.1123	0.1110	0.0593	0.1131	0.0018	0.9175	0.0026	0.0171	0.0756
5_HuRefUnmapped	1103276793113	NA	NA	4	0.0281	0.0641	0.1328	0.9086	0.0603	0.0176	0.0773	0.0633	0.0612	0.0802	0.0831	0.0782	0.0160	0.0631	0.1076	0.1111	0.1133	0.0637	0.1129	0.0024	0.0687	0.0033	0.0193	0.0784
5_HuRefUnmapped	1103276793147	NA	NA	2	0.0013	0.9710	0.0809	0.0058	0.0111	0.0003	0.0263	0.0137	0.0120	0.0274	0.0310	0.0261	0.0003	0.0130	0.0752	0.0750	0.0747	0.0153	0.0782	0.0000	0.0177	0.0000	0.0004	0.0269
5_HuRefUnmapped	1103276793149	NA	NA	22	0.0046	0.2989	0.2194	0.6245	0.1644	0.0457	0.0701	0.0373	0.0318	0.0660	0.0712	0.0654	0.0021	0.5803	0.2456	0.1434	0.1576	0.0620	0.1448	0.0000	0.0765	1.0000	0.0022	0.0391
5_HuRefUnmapped	1103276793175	NA	NA	1	1.0000	0.4683	0.1490	0.0569	0.0909	0.0251	0.1197	0.0941	0.0832	0.1108	0.1147	0.1074	0.0223	0.1004	0.1818	0.1896	0.1826	0.0902	0.1833	0.3989	0.1046	0.0042	0.0276	0.0762
5_HuRefUnmapped	1103276793178	NA	NA	22	0.0051	0.0336	0.1210	0.0174	0.0277	0.0019	0.0521	0.0328	0.0304	0.0556	0.0611	0.0527	0.0013	0.0340	0.1113	0.1189	0.1305	0.7615	0.1238	0.0000	0.0399	1.0000	0.0022	0.0618
5_HuRefUnmapped	1103276793251	NA	NA	2	0.0603	1.0000	0.1296	0.0097	0.0303	0.0009	0.0698	0.0351	0.0272	0.0641	0.0714	0.0546	0.0005	0.0456	0.2126	0.2190	0.2005	0.0265	0.2008	0.0000	0.0439	0.0000	0.0014	0.0390
5_HuRefUnmapped	1103276793253	NA	NA	1	1.0000	0.0577	0.1754	0.0244	0.0579	0.0055	0.0960	0.0604	0.0545	0.0911	0.0945	0.0841	0.0027	0.0726	0.2118	0.2460	0.2750	0.0472	0.2248	0.0001	0.0665	0.0181	0.0046	0.0586
5_HuRefUnmapped	1103276793257	NA	NA	1	1.0000	0.0227	0.1058	0.0088	0.0225	0.0009	0.0489	0.0248	0.0215	0.0462	0.0506	0.0412	0.0005	0.0309	0.1314	0.1471	0.1357	0.0192	0.1302	0.0000	0.0305	0.0000	0.0010	0.0383
5_HuRefUnmapped	1103276793267	NA	NA	7	0.0895	0.0416	0.1300	0.0208	0.0398	0.0040	1.0000	0.0427	0.0404	0.0670	0.0707	0.0647	0.0030	0.0473	0.1371	0.1465	0.1341	0.0359	0.1299	0.0001	0.0514	0.0002	0.0039	0.0613
5_HuRefUnmapped	1103276793314	NA	NA	14,22	0.0000	0.0002	0.0547	0.0000	0.0001	0.0000	0.0013	0.0002	0.0001	0.0018	0.0027	0.0015	0.0000	1.0000	0.0422	0.0505	0.0568	0.0002	0.0611	0.0000	0.0004	1.0000	0.0000	0.0022
5_HuRefUnmapped	1103276793327	NA	NA	8	0.0040	0.0250	0.0883	0.0131	0.0207	0.0014	0.0382	0.9184	0.1405	0.0408	0.0445	0.0400	0.0011	0.0245	0.0809	0.0858	0.0876	0.0235	0.0894	0.0000	0.0302	0.0000	0.0023	0.0425
5_HuRefUnmapped	1103276793336	NA	NA	6	0.0016	0.0160	0.0793	0.0071	0.0189	1.0000	0.0270	0.0153	0.0140	0.0299	0.0335	0.0281	0.0003	0.0155	0.0709	0.0769	0.0796	0.0150	0.0810	0.0000	0.0202	0.0000	0.0006	0.0319
5_HuRefUnmapped	1103276793394	NA	NA	Y	0.0134	0.0453	0.1036	0.0298	0.0399	0.0067	0.0593	0.0439	0.0422	0.0630	0.0662	0.0605	0.0055	0.0445	0.0980	0.1021	0.1036	0.0434	0.1061	0.0004	0.0503	0.0006	0.0074	1.0000
5_HuRefUnmapped	1103276793431	NA	NA	4	0.0171	0.0503	0.1135	1.0000	0.1241	0.0096	0.0638	0.0491	0.0471	0.0671	0.0708	0.0651	0.0079	0.0496	0.1002	0.1044	0.1058	0.0490	0.1067	0.0007	0.0549	0.0010	0.0104	0.0683
5_HuRefUnmapped	1103276793458	NA	NA	13,21	0.0097	0.0169	0.1464	0.0052	0.0148	0.0002	0.0443	0.0190	0.0162	0.0470	0.0546	0.0411	0.9999	0.4380	0.2743	0.2027	0.2244	0.0148	0.2091	0.0000	0.9937	0.0001	0.0002	0.0327
5_HuRefUnmapped	1103276793518	NA	NA	4	0.0426	0.0763	0.1169	0.9991	0.0719	0.0304	0.0869	0.0753	0.0737	0.0893	0.0918	0.0878	0.0279	0.0755	0.1109	0.1137	0.1146	0.0745	0.1152	0.0073	0.0801	0.0093	0.0325	0.0905
5_HuRefUnmapped	1103276793564	NA	NA	22	0.0837	0.1043	0.1225	0.0964	0.1022	0.0735	0.1098	0.1041	0.1037	0.1112	0.1121	0.1105	0.0709	0.1047	0.1213	0.1232	0.1279	0.1037	0.1255	0.0430	0.1064	0.9125	0.0752	0.1085
5_HuRefUnmapped	1103276793567	NA	NA	8,9	0.1285	0.0447	0.1127	0.0256	0.0440	0.0072	0.0745	0.9978	0.9363	0.4499	0.3987	0.4898	0.0054	0.0491	0.1212	0.1250	0.1144	0.0439	0.1110	0.0004	0.0553	0.0006	0.0108	0.0567
5_HuRefUnmapped	1103276793635	NA	NA	2	0.0285	0.9717	0.1140	0.0466	0.0583	0.0156	0.0782	0.0624	0.0595	0.0785	0.0818	0.0775	0.0164	0.0608	0.1120	0.1100	0.1088	0.0659	0.1112	0.0019	0.0680	0.0026	0.0180	0.0761
5_HuRefUnmapped	1103276793654	NA	NA	13,14,21	0.0012	0.0178	0.1160	0.0069	0.0133	0.0003	0.0324	0.0167	0.0153	0.0372	0.0423	0.0344	1.0000	0.9975	0.1119	0.1124	0.1158	0.0158	0.1191	0.0000	0.9909	0.0000	0.0004	0.0391
5_HuRefUnmapped	1103276793665	NA	NA	X	0.0239	0.0588	0.1081	0.0426	0.0531	0.0143	0.0752	0.0608	0.0555	0.0744	0.0777	0.0726	0.0139	0.0577	0.1034	0.1073	0.1085	0.0569	0.1095	0.0016	0.0696	0.0024	1.0000	0.0767
5_HuRefUnmapped	1103276793751	NA	NA	1	1.0000	0.0327	0.2003	0.3700	0.2818	0.0017	0.0538	0.0302	0.0269	0.0543	0.0597	0.0509	0.0007	0.0331	0.1414	0.1575	0.1485	0.0298	0.1388	0.0000	0.0358	0.0000	0.0012	0.0469
5_HuRefUnmapped	1103276793759	NA	NA	1	0.9996	0.0688	0.1154	0.0511	0.0675	0.0225	0.0862	0.0710	0.0672	0.0870	0.0900	0.0836	0.0183	0.0757	0.1226	0.1276	0.1260	0.0659	0.1252	0.0034	0.0762	0.0047	0.0244	0.0832
5_HuRefUnmapped	1103276793773	NA	NA	22	0.0002	0.0058	0.0665	0.0017	0.0040	0.0000	0.0127	0.0054	0.0047	0.0151	0.0178	0.0136	0.0000	0.0055	0.0559	0.0650	0.0702	0.0049	0.0720	0.0000	0.0080	1.0000	0.0000	0.0161
5_HuRefUnmapped	1103276793828	NA	NA	14	0.6285	0.0472	0.1757	0.0187	0.0416	0.0026	0.0771	0.0450	0.0422	0.0763	0.0806	0.0721	0.0014	1.0000	0.2117	0.2116	0.2402	0.0382	0.1993	0.0000	0.0546	0.0049	0.0022	0.0544
5_HuRefUnmapped	1103276793869	NA	NA	13,22	0.0251	0.0607	0.1124	0.0445	0.0549	0.0151	0.0733	0.0596	0.0575	0.0772	0.0803	0.0751	1.0000	0.0609	0.1105	0.1119	0.1111	0.0585	0.1134	0.0019	0.8443	1.0000	0.0169	0.0745
5_HuRefUnmapped	1103276793888	NA	NA	1	1.0000	0.0069	0.0721	0.0020	0.0055	0.0000	0.0173	0.0069	0.0060	0.0185	0.0217	0.0164	0.0000	0.0079	0.0722	0.0833	0.0820	0.0058	0.0828	0.0000	0.0098	0.0000	0.0001	0.0182
5_HuRefUnmapped	1103276793889	NA	NA	1	1.0000	0.0004	0.1122	0.0000	0.0002	0.0000	0.0042	0.0004	0.0002	0.0040	0.0055	0.0029	0.0000	0.0006	0.1517	0.2257	0.1977	0.0002	0.1821	0.0000	0.0010	0.0000	0.0000	0.0019
5_HuRefUnmapped	1103276793924	NA	NA	22	0.0760	0.0989	0.1192	0.0902	0.0961	0.0654	0.1049	0.0983	0.0973	0.1063	0.1076	0.1054	0.0628	0.0985	0.1175	0.1190	0.1195	0.0977	0.1199	0.0346	0.1014	1.0000	0.0677	0.1068
5_HuRefUnmapped	1103276793980	NA	NA	8	0.0050	0.0277	0.0906	0.0151	0.0232	0.0019	0.0413	0.9186	0.1468	0.0439	0.0476	0.0431	0.0014	0.0272	0.0835	0.0882	0.0899	0.0262	0.0916	0.0000	0.0332	0.0001	0.0030	0.0456
5_HuRefUnmapped	1103276794001	NA	NA	2	0.0046	1.0000	0.0963	0.0138	0.0224	0.0013	0.0423	0.0260	0.0236	0.0433	0.0473	0.0419	0.0013	0.0249	0.0918	0.0899	0.0881	0.0282	0.0921	0.0000	0.0314	0.0000	0.0018	0.0409
5_HuRefUnmapped	1103276794018	NA	NA	8	0.0047	0.0343	0.1820	0.0234	0.6000	0.0029	0.0542	0.9791	0.7039	0.2391	0.2327	0.2530	0.0873	0.0417	0.1440	0.1359	0.1368	0.0468	0.1363	0.0000	0.0538	0.0000	0.0031	0.0440
5_HuRefUnmapped	1103276794070	NA	NA	X	0.0028	0.0234	0.0975	0.0110	0.0186	0.0009	0.0447	0.2034	0.0837	0.0408	0.0449	0.0413	0.0009	0.0232	0.0900	0.0945	0.0964	0.0234	0.0984	0.0000	0.0403	0.0000	1.0000	0.0420
5_HuRefUnmapped	1103276794104	NA	NA	2	0.0207	0.9998	0.1118	0.0379	0.0497	0.0101	0.0709	0.0540	0.0511	0.0714	0.0750	0.0702	0.0104	0.0524	0.1093	0.1071	0.1054	0.0571	0.1084	0.0008	0.0599	0.0012	0.0120	0.0684
5_HuRefUnmapped	1103276794117	NA	NA	22	0.0009	0.0188	0.1163	0.0057	0.0120	0.0002	0.0631	0.0323	0.0145	0.0374	0.0434	0.0362	0.0003	0.0169	0.1128	0.1223	0.1283	0.0176	0.1273	0.0000	0.0523	1.0000	0.0221	0.0351
5_HuRefUnmapped	1103276794135	NA	NA	9	0.0000	0.0009	0.0592	0.0001	0.0005	0.0000	0.0037	0.1054	0.9148	0.1670	0.1623	0.1729	0.0000	0.0009	0.0446	0.0549	0.0582	0.0008	0.0622	0.0000	0.0018	0.0000	0.0000	0.0052
5_HuRefUnmapped	1103276794156	NA	NA	1,22	0.9517	0.0370	0.1578	0.2228	0.6852	0.0608	0.0590	0.0363	0.0327	0.0603	0.0646	0.0577	0.0022	0.0378	0.1359	0.1416	0.1563	0.0429	0.1422	0.0000	0.0548	1.0000	0.0030	0.0492
5_HuRefUnmapped	1103276794171	NA	NA	14,22	0.0000	0.0031	0.1084	0.0000	0.0001	0.0000	0.0023	0.0002	0.0001	0.0025	0.0037	0.0020	0.0000	1.0000	0.1569	0.1037	0.0930	0.0002	0.0999	0.0000	0.0006	1.0000	0.0000	0.0016
5_HuRefUnmapped	1103276794186	NA	NA	13,21	0.0018	0.1436	0.1316	0.0086	0.0357	0.0070	0.0407	0.0208	0.0182	0.0427	0.0483	0.0409	1.0000	0.0209	0.1224	0.1189	0.1168	0.0238	0.1232	0.0000	1.0000	0.0000	0.0005	0.0376
5_HuRefUnmapped	1103276794212	NA	NA	13	0.0272	0.0668	0.1236	0.0479	0.0596	0.0161	0.0814	0.0649	0.0628	0.0847	0.0885	0.0828	0.9998	0.6985	0.1568	0.1232	0.1229	0.0642	0.1230	0.0020	0.8510	0.0027	0.0178	0.0779
5_HuRefUnmapped	1103276794259	NA	NA	22	0.0034	0.0228	0.0847	0.0117	0.0187	0.0012	0.0348	0.0219	0.0204	0.0381	0.0418	0.0361	0.0009	0.0221	0.0768	0.0831	0.0858	0.0209	0.0872	0.0000	0.0268	1.0000	0.0014	0.0403
5_HuRefUnmapped	1103276794276	NA	NA	1,6	1.0000	0.0262	0.1166	0.0137	0.5460	1.0000	0.0439	0.8237	0.1955	0.0432	0.0466	0.0422	0.0012	0.0290	0.1061	0.1134	0.1104	0.0270	0.1036	0.0000	0.0351	0.0000	0.0026	0.0375
5_HuRefUnmapped	1103276794279	NA	NA	22	0.0019	0.0176	0.0831	0.0080	0.0139	0.0005	0.0291	0.0168	0.0155	0.0324	0.0360	0.0304	0.0004	0.0171	0.0743	0.0820	0.0867	0.0159	0.0878	0.0000	0.0218	1.0000	0.0007	0.0334
5_HuRefUnmapped	1103276794296	NA	NA	13,21	0.0184	0.0568	0.1235	0.0383	0.0503	0.0097	0.0727	0.0554	0.0530	0.0767	0.0810	0.0743	0.9926	0.0561	0.1174	0.1221	0.1233	0.0541	0.1250	0.0007	0.9980	0.0010	0.0110	0.0783
5_HuRefUnmapped	1103276794315	NA	NA	X	0.0062	0.0307	0.0908	0.0174	0.0257	0.0025	0.0450	0.0305	0.0277	0.0467	0.0505	0.0446	0.0021	0.0297	0.0837	0.0894	0.0911	0.0286	0.0927	0.0001	0.0368	0.0001	0.9997	0.0494
5_HuRefUnmapped	1103276794326	NA	NA	2	0.0035	0.9738	0.0888	0.0112	0.0186	0.0009	0.0366	0.0219	0.0198	0.0379	0.0417	0.0365	0.0009	0.0211	0.0837	0.0837	0.0833	0.0237	0.0865	0.0000	0.0268	0.0000	0.0013	0.0373
5_HuRefUnmapped	1103276794337	NA	NA	1	1.0000	0.3738	0.1411	0.0290	0.0514	0.0060	0.0840	0.0547	0.0491	0.0775	0.0817	0.0750	0.0054	0.0555	0.1559	0.1518	0.1381	0.0547	0.1378	0.0002	0.0612	0.0003	0.0066	0.0630
5_HuRefUnmapped	1103276794339	NA	NA	8	0.0000	0.0011	0.0645	0.0001	0.0006	0.0000	0.1656	0.9877	0.0176	0.0051	0.0069	0.0048	0.0000	0.0014	0.0497	0.0587	0.0601	0.0009	0.0642	0.0000	0.0028	0.0000	0.0000	0.0061
5_HuRefUnmapped	1103276794348	NA	NA	4,13,14,21,22	0.0000	0.0000	0.0000	1.0000	0.0000	0.0000	0.0000	0.0000	0.0000	0.0000	0.0000	0.0000	0.9999	1.0000	0.0000	0.0000	0.0000	0.0000	0.0000	0.0000	1.0000	1.0000	0.0000	0.0000
5_HuRefUnmapped	1103276794352	NA	NA	22,Y	0.0016	0.0235	0.1474	0.0092	0.0175	0.0004	0.0416	0.0224	0.0195	0.0475	0.0541	0.0443	0.0207	0.0270	0.1501	0.1467	0.1516	0.0254	0.1541	0.0000	0.0371	1.0000	0.0005	0.9994
5_HuRefUnmapped	1103276794357	NA	NA	13	0.0028	0.0208	0.0831	0.0103	0.0168	0.0009	0.0324	0.0198	0.0185	0.0358	0.0395	0.0338	1.0000	0.0201	0.0749	0.0811	0.0831	0.0190	0.0850	0.0000	0.0248	0.0000	0.0011	0.0382
5_HuRefUnmapped	1103276794405	NA	NA	Y	0.0000	0.0003	0.0869	0.0000	0.0007	0.0000	0.0021	0.0003	0.0003	0.0035	0.0048	0.0029	0.0000	0.0003	0.0666	0.0738	0.0768	0.0003	0.0868	0.0000	0.0009	0.0000	0.0000	1.0000
5_HuRefUnmapped	1103276794422	NA	NA	1	1.0000	0.0593	0.1194	0.0388	0.0583	0.0135	0.0836	0.0602	0.0576	0.0804	0.0835	0.0773	0.0104	0.0651	0.1277	0.1345	0.1286	0.0546	0.1261	0.0011	0.0661	0.0017	0.0140	0.0752
5_HuRefUnmapped	1103276794455	NA	NA	X	0.0236	0.0581	0.1079	0.0423	0.0528	0.0141	0.0748	0.0606	0.0552	0.0741	0.0774	0.0723	0.0140	0.0574	0.1032	0.1071	0.1083	0.0565	0.1094	0.0016	0.0708	0.0023	0.9991	0.0763
5_HuRefUnmapped	1103276794458	NA	NA	22	0.0235	0.0577	0.1072	0.0421	0.0525	0.0140	0.0703	0.0565	0.0547	0.0734	0.0766	0.0715	0.0122	0.0568	0.1023	0.1062	0.1076	0.0553	0.1086	0.0016	0.0622	1.0000	0.0156	0.0754
5_HuRefUnmapped	1103276794603	NA	NA	13,21	0.0075	0.2387	0.1310	0.0213	0.0334	0.0024	0.0605	0.0385	0.0352	0.0621	0.0673	0.0602	0.9998	0.0370	0.1260	0.1225	0.1193	0.0412	0.1249	0.0000	0.9971	0.0001	0.0031	0.0576
5_HuRefUnmapped	1103276794604	NA	NA	13	0.0028	0.1684	0.1020	0.0103	0.0182	0.0006	0.0386	0.0217	0.0195	0.0399	0.0442	0.0384	1.0000	0.0205	0.0967	0.0933	0.0903	0.0237	0.0957	0.0000	0.0274	0.0000	0.0009	0.0364
5_HuRefUnmapped	1103276794626	NA	NA	7	0.0791	0.0330	0.1105	0.0166	0.0355	0.0027	0.9980	0.0405	0.0342	0.0635	0.0690	0.0566	0.0017	0.0504	0.1465	0.1582	0.1522	0.0312	0.1506	0.0000	0.0487	0.0001	0.0036	0.0510
5_HuRefUnmapped	1103276794627	NA	NA	2	0.0042	0.9741	0.0906	0.0127	0.0206	0.0012	0.0392	0.0240	0.0219	0.0405	0.0443	0.0390	0.0012	0.0232	0.0856	0.0856	0.0852	0.0259	0.0883	0.0000	0.0291	0.0000	0.0016	0.0398
5_HuRefUnmapped	1103276794648	NA	NA	1	0.9957	0.0641	0.1128	0.0465	0.0613	0.0184	0.0799	0.0650	0.0617	0.0814	0.0846	0.0785	0.0150	0.0682	0.1163	0.1213	0.1204	0.0610	0.1198	0.0024	0.0703	0.0033	0.0199	0.0794
5_HuRefUnmapped	1103276794657	NA	NA	8	0.1175	0.3326	0.1336	0.0234	0.0472	0.0040	0.0855	0.9050	0.6158	0.2954	0.2819	0.2996	0.0036	0.0593	0.1795	0.1680	0.1529	0.0523	0.1571	0.0001	0.0645	0.0001	0.0077	0.0526
5_HuRefUnmapped	1103276794686	NA	NA	6	0.0022	0.0189	0.0831	0.0089	0.0239	1.0000	0.0306	0.0181	0.0166	0.0336	0.0374	0.0318	0.0006	0.0184	0.0750	0.0807	0.0829	0.0178	0.0845	0.0000	0.0233	0.0000	0.0009	0.0359
5_HuRefUnmapped	1103276794691	NA	NA	X	0.0109	0.0411	0.0997	0.0256	0.0354	0.0052	0.0627	0.0463	0.0379	0.0582	0.0620	0.0561	0.0058	0.0401	0.0938	0.0990	0.1005	0.0399	0.1019	0.0002	0.0608	0.0004	1.0000	0.0611
5_HuRefUnmapped	1103276794711	NA	NA	8	0.0020	0.7284	0.1055	0.0078	0.0150	0.0004	0.0360	0.9851	0.8403	0.3758	0.3427	0.4123	0.0004	0.0173	0.1015	0.0946	0.0906	0.0232	0.0967	0.0000	0.0259	0.0000	0.0008	0.0302
5_HuRefUnmapped	1103276794713	NA	NA	1	1.0000	0.0745	0.1487	0.0422	0.0733	0.0179	0.1043	0.6084	0.2970	0.0944	0.0967	0.0970	0.0114	0.0823	0.1663	0.1754	0.1622	0.0663	0.1515	0.0012	0.0850	0.0018	0.0243	0.0803
5_HuRefUnmapped	1103276794714	NA	NA	22	0.0035	0.0229	0.0848	0.0118	0.0188	0.0012	0.0349	0.0220	0.0205	0.0382	0.0419	0.0362	0.0009	0.0222	0.0769	0.0831	0.0854	0.0210	0.0870	0.0000	0.0269	0.9988	0.0015	0.0404
5_HuRefUnmapped	1103276794743	NA	NA	5	0.0030	0.0241	0.1176	0.0491	1.0000	0.2193	0.0394	0.0237	0.0214	0.0425	0.0470	0.0405	0.0009	0.0243	0.0962	0.0993	0.1021	0.0268	0.1019	0.0000	0.0320	0.0000	0.0013	0.0440
5_HuRefUnmapped	1103276794771	NA	NA	13,21,22	0.0117	0.0461	0.1212	0.0281	0.0396	0.0053	0.0625	0.0452	0.0423	0.0686	0.0718	0.0652	0.9457	0.0463	0.1163	0.1210	0.1280	0.0445	0.1327	0.0108	0.9968	1.0000	0.0062	0.0595
5_HuRefUnmapped	1103276794867	NA	NA	14,22	0.0045	0.1431	0.1710	0.0033	0.0107	0.0001	0.0589	0.0198	0.0116	0.0379	0.0441	0.0363	0.0001	1.0000	0.2283	0.1801	0.1564	0.0147	0.1594	0.0000	0.7383	1.0000	0.0029	0.0246
5_HuRefUnmapped	1103276794885	NA	NA	13,14,21	0.0000	0.0307	0.1380	0.0000	0.0015	0.0000	0.0049	0.0006	0.0004	0.0050	0.0071	0.0043	1.0000	0.9340	0.1642	0.1257	0.1125	0.0006	0.1210	0.0000	1.0000	0.0000	0.0000	0.0034
5_HuRefUnmapped	1103276794945	NA	NA	13,21	0.0002	0.0089	0.1153	0.0023	0.0057	0.0000	0.0242	0.0095	0.0072	0.0247	0.0296	0.0225	1.0000	0.2000	0.1648	0.1122	0.1171	0.0078	0.1179	0.0000	1.0000	0.0000	0.0003	0.0232
5_HuRefUnmapped	1103276794969	NA	NA	14,22	0.0023	0.0227	0.1111	0.0100	0.0176	0.0006	0.0380	0.0214	0.0197	0.0423	0.0473	0.0396	0.0004	0.9836	0.1125	0.1086	0.1124	0.0203	0.1144	0.0000	0.0285	1.0000	0.0008	0.0442
5_HuRefUnmapped	1103276794979	NA	NA	14,22	0.0026	0.0236	0.1670	0.5102	0.0195	0.0007	0.0399	0.0228	0.1263	0.2605	0.2641	0.2538	0.0005	1.0000	0.1190	0.1121	0.1179	0.0261	0.1165	0.0000	0.0326	0.9761	0.0009	0.0375
5_HuRefUnmapped	1103276795005	NA	NA	13	0.0091	0.0206	0.1984	0.0059	0.1114	0.1408	0.0563	0.0207	0.0177	0.0535	0.0600	0.0508	1.0000	0.4120	0.3169	0.2307	0.2269	0.0229	0.2149	0.0000	0.7802	0.0000	0.0003	0.0373
5_HuRefUnmapped	1103276795068	NA	NA	2	0.0020	0.9999	0.0843	0.0079	0.0140	0.0005	0.0301	0.0169	0.0152	0.0321	0.0358	0.0304	0.0004	0.0165	0.0775	0.0796	0.0794	0.0174	0.0828	0.0000	0.0214	0.0000	0.0006	0.0319
5_HuRefUnmapped	1103276795096	NA	NA	1	1.0000	0.3993	0.1448	0.0417	0.0675	0.0129	0.1030	0.6009	0.2860	0.0911	0.0944	0.0954	0.0119	0.0748	0.1660	0.1564	0.1438	0.0737	0.1434	0.0008	0.0837	0.0011	0.0232	0.0718
5_HuRefUnmapped	1103276795158	NA	NA	13	0.0210	0.0548	0.1058	0.0393	0.0495	0.0121	0.0676	0.0536	0.0519	0.0708	0.0742	0.0690	0.9986	0.0538	0.1006	0.1046	0.1058	0.0524	0.1070	0.0012	0.0595	0.0018	0.0135	0.0729
5_HuRefUnmapped	1103276795187	NA	NA	1	1.0000	0.8712	0.1378	0.0247	0.0453	0.0044	0.0761	0.0497	0.0437	0.0733	0.0782	0.0693	0.0036	0.0525	0.1545	0.1567	0.1471	0.0475	0.1459	0.0001	0.0565	0.0002	0.0051	0.0620
5_HuRefUnmapped	1103276795207	NA	NA	13,22	0.0384	0.0755	0.1212	0.0596	0.0703	0.0260	0.0877	0.0743	0.0726	0.0907	0.0937	0.0890	0.9999	0.0750	0.1173	0.1204	0.1221	0.0736	0.1227	0.0051	0.0805	1.0000	0.0281	0.0918
5_HuRefUnmapped	1103276795223	NA	NA	2	0.0368	0.9975	0.1179	0.0556	0.0671	0.0222	0.0860	0.0711	0.0683	0.0861	0.0890	0.0852	0.0231	0.0694	0.1163	0.1141	0.1127	0.0743	0.1150	0.0037	0.0763	0.0049	0.0251	0.0831
5_HuRefUnmapped	1103276795244	NA	NA	13	0.0068	0.0322	0.0931	0.0188	0.0273	0.0028	0.0452	0.0310	0.0295	0.0489	0.0526	0.0468	0.9902	0.0315	0.0864	0.0913	0.0931	0.0303	0.0947	0.0001	0.0373	0.0001	0.0034	0.0508
5_HuRefUnmapped	1103276795267	NA	NA	20	0.0314	0.0663	0.1111	0.0510	0.0612	0.0204	0.0781	0.0651	0.0634	0.0811	0.0840	0.0792	0.0181	0.0654	0.1068	0.1103	0.1117	0.0640	0.1128	1.0000	0.0706	0.0045	0.0222	0.0828
5_HuRefUnmapped	1103276795288	NA	NA	13	0.0465	0.0811	0.1186	0.0694	0.0764	0.0345	0.0916	0.0806	0.0790	0.0939	0.0966	0.0935	0.9233	0.0805	0.1154	0.1183	0.1184	0.0796	0.1187	0.0088	0.0877	0.0110	0.0362	0.0924
5_HuRefUnmapped	1103276795336	NA	NA	22	0.0188	0.0520	0.1050	0.0364	0.0467	0.0104	0.0652	0.0508	0.0489	0.0684	0.0718	0.0664	0.0089	0.0512	0.0996	0.1041	0.1058	0.0496	0.1070	0.0009	0.0572	0.9916	0.0119	0.0700
5_HuRefUnmapped	1103276795399	NA	NA	13,21	0.0291	0.0685	0.1240	0.0508	0.0625	0.0178	0.0827	0.0673	0.0650	0.0861	0.0898	0.0840	0.9999	0.0680	0.1196	0.1230	0.1238	0.0662	0.1252	0.0023	0.9981	0.0032	0.0197	0.0872
5_HuRefUnmapped	1103276795423	NA	NA	13	0.0618	0.0904	0.1180	0.0793	0.0868	0.0497	0.0983	0.0896	0.0884	0.1001	0.1020	0.0991	0.9997	0.0898	0.1156	0.1175	0.1181	0.0888	0.1186	0.0197	0.0935	0.0230	0.0519	0.1012
5_HuRefUnmapped	1103276795462	NA	NA	1	1.0000	0.0829	0.1210	0.0648	0.0829	0.0374	0.0986	0.0855	0.0812	0.0984	0.1007	0.0950	0.0307	0.0910	0.1303	0.1352	0.1326	0.0792	0.1306	0.0089	0.0895	0.0113	0.0386	0.0929
5_HuRefUnmapped	1103276795596	NA	NA	7	0.0050	0.0273	0.0881	0.0150	0.0228	0.0019	0.9983	0.0268	0.0248	0.0431	0.0468	0.0411	0.0015	0.0272	0.0808	0.0863	0.0879	0.0253	0.0896	0.0000	0.0326	0.0001	0.0023	0.0456
5_HuRefUnmapped	1103276795644	NA	NA	2	0.0203	1.0000	0.1337	0.0042	0.0176	0.0001	0.0549	0.0216	0.0155	0.0479	0.0553	0.0404	0.0001	0.0270	0.2346	0.2239	0.1959	0.0180	0.2028	0.0000	0.0291	0.0000	0.0003	0.0245
5_HuRefUnmapped	1103276795684	NA	NA	13	0.0001	0.0023	0.1254	0.0003	0.0014	0.0000	0.2111	0.6808	0.0817	0.0122	0.0158	0.0119	1.0000	0.7973	0.2195	0.1557	0.1483	0.0021	0.1535	0.0000	0.3607	0.0000	0.0001	0.0085
5_HuRefUnmapped	1103276795700	NA	NA	1	1.0000	0.0208	0.1545	0.0060	0.0193	0.0003	0.0529	0.0216	0.0191	0.0525	0.0569	0.0446	0.0001	0.0271	0.1874	0.2277	0.2290	0.0165	0.2620	0.0000	0.0315	0.0000	0.0003	0.0391
5_HuRefUnmapped	1103276795707	NA	NA	5,22	0.0000	0.1341	0.2668	0.0001	0.9960	0.0000	0.0108	0.0015	0.0010	0.0126	0.0175	0.0105	0.0024	0.0021	0.3528	0.2695	0.2755	0.1300	0.2728	0.0000	0.0054	1.0000	0.0000	0.0060
5_HuRefUnmapped	1103276795721	NA	NA	1	0.9203	0.0335	0.1000	0.0150	0.0277	0.0027	0.0440	0.0306	0.0273	0.0466	0.0500	0.0439	0.0015	0.0313	0.0970	0.1110	0.1068	0.0267	0.1003	0.0000	0.0344	0.0001	0.0023	0.0461
5_HuRefUnmapped	1103276795733	NA	NA	2	0.0109	1.0000	0.1050	0.0246	0.0354	0.0042	0.0570	0.0396	0.0367	0.0577	0.0616	0.0564	0.0043	0.0381	0.1017	0.0994	0.0975	0.0423	0.1011	0.0001	0.0455	0.0002	0.0052	0.0548
5_HuRefUnmapped	1103276795810	NA	NA	13	0.0554	0.0863	0.1177	0.0739	0.0823	0.0429	0.0951	0.0854	0.0840	0.0972	0.0993	0.0960	0.9981	0.0861	0.1155	0.1172	0.1178	0.0850	0.1184	0.0146	0.0901	0.0176	0.0453	0.0980
5_HuRefUnmapped	1103276795906	NA	NA	13,21	0.0001	0.0051	0.1213	0.0011	0.0096	0.0001	0.2335	0.0062	0.0041	0.0179	0.0221	0.0162	1.0000	0.8361	0.1480	0.1124	0.1225	0.0055	0.1214	0.0000	0.9906	0.0000	0.0001	0.0171
5_HuRefUnmapped	1103276795941	NA	NA	2	0.0000	1.0000	0.0888	0.0000	0.0000	0.0000	0.0011	0.0034	0.0009	0.0009	0.0013	0.0012	0.0000	0.0001	0.0758	0.0518	0.0455	0.0001	0.0571	0.0000	0.0003	0.0000	0.0000	0.0004
5_HuRefUnmapped	1103276795953	NA	NA	22	0.0632	0.0841	0.1020	0.0773	0.0809	0.0536	0.0895	0.0824	0.0849	0.0927	0.0931	0.0926	0.8450	0.7944	0.1276	0.1009	0.1024	0.0836	0.1013	0.0294	0.0951	1.0000	0.0540	0.0875
5_HuRefUnmapped	1103276795994	NA	NA	13,14,21	0.0058	0.0274	0.0856	0.0153	0.0228	0.0022	0.0460	0.0318	0.1533	0.2536	0.2512	0.2523	1.0000	0.9643	0.0938	0.0855	0.0855	0.0303	0.0871	0.0001	1.0000	0.0001	0.0218	0.0415
5_HuRefUnmapped	1103276796013	NA	NA	1	0.9905	0.0408	0.1453	0.0200	0.0346	0.0023	0.0630	0.0384	0.0358	0.0672	0.0710	0.0630	0.0017	0.0408	0.1367	0.1533	0.1596	0.0361	0.1606	0.0000	0.0547	0.0078	0.0025	0.0487
5_HuRefUnmapped	1103276796047	NA	NA	1	0.9127	0.0863	0.1278	0.0685	0.0872	0.0388	0.1073	0.0892	0.2688	0.3162	0.3019	0.3182	0.0335	0.0947	0.1380	0.1414	0.1365	0.0880	0.1353	0.0098	0.0965	0.0127	0.0405	0.0969
5_HuRefUnmapped	1103276796094	NA	NA	8	0.0083	0.0397	0.1199	0.0226	0.0338	0.0033	0.0584	0.9915	0.8349	0.2903	0.2723	0.3102	0.0026	0.0395	0.1122	0.1165	0.1179	0.0405	0.1201	0.0001	0.0496	0.0001	0.0059	0.0610
5_HuRefUnmapped	1103276796106	NA	NA	1	1.0000	0.0350	0.1120	0.0169	0.0338	0.0029	0.0607	0.0361	0.0329	0.0579	0.0618	0.0538	0.0018	0.0412	0.1261	0.1380	0.1291	0.0302	0.1245	0.0000	0.0420	0.0001	0.0031	0.0515
5_HuRefUnmapped	1103276796112	NA	NA	20	0.0109	0.0399	0.0975	0.0253	0.0347	0.0051	0.0531	0.0387	0.0369	0.0566	0.0602	0.0544	0.0042	0.0390	0.0911	0.0961	0.0979	0.0375	0.0994	0.9997	0.0445	0.0004	0.0060	0.0586
5_HuRefUnmapped	1103276796171	NA	NA	14	0.0100	0.0384	0.0966	0.0238	0.0331	0.0046	0.0517	0.0371	0.0354	0.0550	0.0587	0.0530	0.0037	0.9936	0.0991	0.0952	0.0969	0.0360	0.0979	0.0002	0.0439	0.0003	0.0054	0.0566
5_HuRefUnmapped	1103276796194	NA	NA	2	0.0086	0.9999	0.1002	0.0211	0.0310	0.0032	0.0514	0.0350	0.0325	0.0529	0.0567	0.0513	0.0031	0.0340	0.0957	0.0954	0.0944	0.0366	0.0976	0.0001	0.0407	0.0002	0.0040	0.0513
5_HuRefUnmapped	1103276796209	NA	NA	X	0.0412	0.0758	0.1145	0.0609	0.0707	0.0291	0.0891	0.0770	0.0728	0.0887	0.0913	0.0872	0.0280	0.0747	0.1111	0.1139	0.1148	0.0739	0.1155	0.0067	0.0833	0.0086	0.9999	0.0905
5_HuRefUnmapped	1103276796257	NA	NA	7	0.0003	0.0029	0.1066	0.0004	0.0019	0.0000	1.0000	0.0028	0.0398	0.2096	0.2379	0.1907	0.0000	0.0032	0.1008	0.1208	0.1088	0.0030	0.1100	0.0000	0.0060	0.0000	0.0000	0.0105
5_HuRefUnmapped	1103276796310	NA	NA	8	0.0137	0.0456	0.1046	0.0299	0.0404	0.0069	0.0609	0.9628	0.1909	0.0629	0.0664	0.0631	0.0058	0.0454	0.0991	0.1022	0.1035	0.0444	0.1049	0.0004	0.0527	0.0006	0.0107	0.0639
5_HuRefUnmapped	1103276796329	NA	NA	8	0.0005	0.0155	0.1691	0.0049	0.0562	0.0052	0.0467	0.9205	0.6810	0.4236	0.3900	0.4674	0.0160	0.0170	0.1452	0.1457	0.1541	0.0206	0.1588	0.0000	0.0475	0.0000	0.0052	0.0331
5_HuRefUnmapped	1103276796334	NA	NA	7	0.0715	0.0393	0.1245	0.0172	0.0373	0.0027	1.0000	0.0674	0.0376	0.0706	0.0767	0.0640	0.0033	0.0577	0.1626	0.1758	0.1691	0.0388	0.1667	0.0000	0.0975	0.0001	0.1452	0.0605
5_HuRefUnmapped	1103276796401	NA	NA	1	1.0000	0.0135	0.0796	0.0051	0.0112	0.0003	0.0259	0.0136	0.0118	0.0282	0.0319	0.0254	0.0002	0.0150	0.0803	0.0904	0.0903	0.0117	0.0905	0.0000	0.0176	0.0000	0.0003	0.0277
5_HuRefUnmapped	1103276796434	NA	NA	22	0.0000	0.0000	0.1671	0.0000	0.0000	0.0000	0.0066	0.0000	0.0000	0.0002	0.0004	0.0001	0.0000	0.0000	0.1602	0.3693	0.3244	0.0000	0.2573	0.0000	0.0000	1.0000	0.0000	0.0001
5_HuRefUnmapped	1103276796516	NA	NA	1	0.9967	0.0870	0.1200	0.0717	0.0863	0.0439	0.1001	0.0888	0.0856	0.1004	0.1026	0.0978	0.0381	0.0928	0.1257	0.1293	0.1278	0.0843	0.1268	0.0134	0.0926	0.0164	0.0457	0.0970
5_HuRefUnmapped	1103276796539	NA	NA	14,22	0.0040	0.0296	0.1535	0.0239	0.5326	0.0027	0.0455	0.0299	0.0269	0.0497	0.0548	0.0495	0.1500	0.9986	0.1212	0.1154	0.1127	0.0330	0.1112	0.0000	0.7479	1.0000	0.0018	0.0367
5_HuRefUnmapped	1103276796578	NA	NA	1	0.9843	0.0347	0.0969	0.0202	0.0323	0.0036	0.0530	0.0361	0.0331	0.0549	0.0589	0.0514	0.0026	0.0398	0.1024	0.1092	0.1084	0.0326	0.1088	0.0001	0.0420	0.0002	0.0044	0.0531
5_HuRefUnmapped	1103276796601	NA	NA	1	0.9893	0.0432	0.1035	0.0270	0.0404	0.0063	0.0621	0.0439	0.0413	0.0631	0.0668	0.0600	0.0048	0.0470	0.1068	0.1129	0.1113	0.0405	0.1114	0.0003	0.0499	0.0005	0.0073	0.0616
5_HuRefUnmapped	1103276796605	NA	NA	22	0.0266	0.0616	0.1101	0.0459	0.0564	0.0163	0.0742	0.0604	0.0586	0.0772	0.0804	0.0754	0.0143	0.0608	0.1056	0.1093	0.1112	0.0592	0.1120	0.0021	0.0665	1.0000	0.0181	0.0785
5_HuRefUnmapped	1103276796610	NA	NA	Y	0.0260	0.0608	0.1091	0.0453	0.0557	0.0159	0.0734	0.0596	0.0578	0.0765	0.0795	0.0745	0.0139	0.0600	0.1046	0.1080	0.1091	0.0588	0.1106	0.0020	0.0654	0.0028	0.0173	0.9658
5_HuRefUnmapped	1103276796616	NA	NA	13	0.0325	0.0673	0.1115	0.0523	0.0623	0.0213	0.0790	0.0662	0.0644	0.0818	0.0848	0.0801	1.0000	0.0666	0.1075	0.1106	0.1116	0.0652	0.1125	0.0036	0.0718	0.0049	0.0232	0.0833
5_HuRefUnmapped	1103276796631	NA	NA	5	0.0486	0.0813	0.1209	0.0708	0.9956	0.0399	0.0911	0.0805	0.0788	0.0933	0.0957	0.0920	0.0339	0.0811	0.1134	0.1157	0.1164	0.0809	0.1169	0.0102	0.0850	0.0126	0.0385	0.0941
5_HuRefUnmapped	1103276796646	NA	NA	22	0.0302	0.0712	0.1271	0.0525	0.0652	0.0192	0.1280	0.1102	0.0698	0.0926	0.0960	0.0903	0.0390	0.0726	0.1239	0.1289	0.1304	0.0786	0.1314	0.0026	0.1696	1.0000	0.4881	0.0963
5_HuRefUnmapped	1103276796663	NA	NA	2	0.1750	0.9496	0.1550	0.0274	0.0543	0.0058	0.0995	0.0539	0.0521	0.0839	0.0873	0.0819	0.0051	0.0580	0.1733	0.1752	0.1541	0.0503	0.1495	0.0001	0.0616	0.0003	0.0059	0.0690
5_HuRefUnmapped	1103276796674	NA	NA	22	0.0363	0.0710	0.1131	0.0561	0.0661	0.0246	0.0823	0.0699	0.0683	0.0850	0.0878	0.0834	0.0222	0.0702	0.1092	0.1124	0.1142	0.0689	0.1145	0.0048	0.0750	1.0000	0.0266	0.0863
5_HuRefUnmapped	1103276796716	NA	NA	13,14,22	0.0013	0.0181	0.1151	0.0072	0.0136	0.0003	0.0327	0.0170	0.0156	0.0374	0.0425	0.0347	1.0000	0.9988	0.1100	0.1119	0.1167	0.0160	0.1193	0.0000	0.0236	1.0000	0.0004	0.0393
5_HuRefUnmapped	1103276796761	NA	NA	22	0.0253	0.0599	0.1087	0.0443	0.0547	0.0153	0.0725	0.0587	0.0569	0.0755	0.0787	0.0736	0.0134	0.0590	0.1039	0.1077	0.1091	0.0575	0.1102	0.0019	0.0646	1.0000	0.0170	0.0771
5_HuRefUnmapped	1103276796763	NA	NA	13,21	0.0074	0.0384	0.1190	0.0215	0.0322	0.0029	0.0551	0.0369	0.0348	0.0597	0.0646	0.0569	1.0000	0.0376	0.1104	0.1170	0.1188	0.0357	0.1212	0.0001	0.9976	0.0001	0.0035	0.0619
5_HuRefUnmapped	1103276796766	NA	NA	X	0.0012	0.0047	0.0817	0.0010	0.0041	0.0000	0.0209	0.0676	0.0217	0.0178	0.0215	0.0160	0.0000	0.0074	0.1055	0.1201	0.1176	0.0044	0.1183	0.0000	0.0131	0.0000	1.0000	0.0137
5_HuRefUnmapped	1103276796805	NA	NA	1	1.0000	0.4879	0.1553	0.0566	0.1000	0.0300	0.1404	0.0962	0.0887	0.1158	0.1174	0.1122	0.0259	0.1080	0.2021	0.1979	0.1707	0.0878	0.1641	0.0035	0.1005	0.0048	0.0294	0.0854
5_HuRefUnmapped	1103276796808	NA	NA	7	0.0000	0.0010	0.0464	0.0001	0.0006	0.0000	1.0000	0.0009	0.0007	0.0043	0.0057	0.0037	0.0000	0.0009	0.0348	0.0436	0.0465	0.0008	0.0494	0.0000	0.0016	0.0000	0.0000	0.0052
5_HuRefUnmapped	1103276796827	NA	NA	14	0.0053	0.0099	0.1023	0.0017	0.0066	0.0000	0.0180	0.0083	0.0065	0.0201	0.0231	0.0176	0.0000	1.0000	0.1069	0.1229	0.1166	0.0061	0.1022	0.0000	0.0110	0.0000	0.0000	0.0176
5_HuRefUnmapped	1103276796844	NA	NA	8	0.0453	0.0795	0.1180	0.0653	0.0752	0.0330	0.0917	0.9233	0.2607	0.0924	0.0948	0.0937	0.0303	0.0797	0.1152	0.1163	0.1170	0.0792	0.1177	0.0085	0.0862	0.0105	0.0443	0.0926
5_HuRefUnmapped	1103276796866	NA	NA	Y	0.0017	0.0166	0.0804	0.0075	0.0131	0.0005	0.0277	0.0157	0.0145	0.0310	0.0344	0.0289	0.0003	0.0160	0.0720	0.0782	0.0804	0.0152	0.0834	0.0000	0.0202	0.0000	0.0006	0.9616
5_HuRefUnmapped	1103276796878	NA	NA	4	0.0324	0.0673	0.1151	0.9953	0.0834	0.0215	0.0791	0.0662	0.0644	0.0818	0.0848	0.0801	0.0191	0.0665	0.1074	0.1106	0.1116	0.0656	0.1124	0.0036	0.0714	0.0048	0.0231	0.0832
5_HuRefUnmapped	1103276796879	NA	NA	1	1.0000	0.0355	0.1023	0.0185	0.0308	0.0033	0.0507	0.0338	0.0315	0.0522	0.0558	0.0497	0.0022	0.0348	0.0988	0.1077	0.1055	0.0309	0.1033	0.0001	0.0389	0.0001	0.0033	0.0519
5_HuRefUnmapped	1103276796943	NA	NA	5	0.0039	0.0061	0.3733	0.0660	1.0000	0.1640	0.0238	0.0065	0.0475	0.2865	0.2936	0.2473	0.0044	0.0085	0.2940	0.3447	0.3428	0.0089	0.3280	0.0000	0.0224	0.0000	0.0000	0.0201
5_HuRefUnmapped	1103276796963	NA	NA	21	0.0216	0.0650	0.1374	0.0441	0.0573	0.0117	0.0813	0.0640	0.0597	0.0860	0.0907	0.0836	0.4308	0.0713	0.1443	0.1379	0.1372	0.0687	0.1390	0.0009	0.9025	0.0014	0.0137	0.0752
5_HuRefUnmapped	1103276796980	NA	NA	Y	0.0265	0.0608	0.1078	0.0455	0.0557	0.0164	0.0730	0.0596	0.0579	0.0759	0.0790	0.0741	0.0144	0.0599	0.1032	0.1068	0.1079	0.0586	0.1090	0.0022	0.0651	0.0031	0.0180	0.9998
5_HuRefUnmapped	1103276796998	NA	NA	1,7,20	0.9794	0.0209	0.0688	0.0202	0.6029	0.0090	0.9996	0.0215	0.1629	0.2253	0.2161	0.2277	0.0039	0.0231	0.0450	0.0469	0.0448	0.0283	0.0428	1.0000	0.0262	0.0004	0.0041	0.0211
5_HuRefUnmapped	1103276797003	NA	NA	2	0.0070	0.9745	0.0961	0.0181	0.0274	0.0024	0.0472	0.0312	0.0288	0.0485	0.0523	0.0469	0.0024	0.0302	0.0917	0.0915	0.0909	0.0333	0.0938	0.0001	0.0367	0.0001	0.0031	0.0475
5_HuRefUnmapped	1103276797015	NA	NA	X	0.0375	0.5111	0.1578	0.0609	0.0784	0.0185	0.1128	0.0866	0.0785	0.1067	0.1092	0.1055	0.0237	0.0811	0.1583	0.1521	0.1513	0.0926	0.1577	0.0021	0.1080	0.2627	0.9890	0.0797
5_HuRefUnmapped	1103276797018	NA	NA	1	0.9998	0.0114	0.0783	0.0041	0.0090	0.0002	0.0231	0.0109	0.0098	0.0246	0.0279	0.0226	0.0001	0.0116	0.0735	0.0830	0.0822	0.0097	0.0826	0.0000	0.0145	0.0000	0.0002	0.0251
5_HuRefUnmapped	1103276797021	NA	NA	13	0.0152	0.3119	0.1284	0.0330	0.0464	0.0062	0.0913	0.0670	0.0487	0.0746	0.0790	0.0734	1.0000	0.0505	0.1274	0.1222	0.1184	0.0604	0.1232	0.0003	0.0974	0.0004	0.0957	0.0686
5_HuRefUnmapped	1103276797026	NA	NA	5	0.0044	0.0257	0.0917	0.0147	0.9957	0.0019	0.0381	0.0247	0.0231	0.0414	0.0451	0.0393	0.0012	0.0252	0.0795	0.0853	0.0871	0.0243	0.0886	0.0000	0.0299	0.0000	0.0020	0.0434
5_HuRefUnmapped	1103276797088	NA	NA	13,21,22	0.0130	0.0411	0.0922	0.0270	0.0356	0.0067	0.0534	0.0393	0.0385	0.0564	0.0596	0.0550	0.9657	0.5901	0.1255	0.0914	0.0940	0.0392	0.0930	0.0005	0.9999	0.9506	0.0075	0.0511
5_HuRefUnmapped	1103276797109	NA	NA	13,21,22	0.0161	0.0475	0.1017	0.0325	0.0428	0.0088	0.0664	0.0627	0.0449	0.0649	0.0682	0.0636	1.0000	0.0492	0.1008	0.1025	0.1036	0.0551	0.1046	0.0007	0.9975	1.0000	0.1351	0.0671
5_HuRefUnmapped	1103276797143	NA	NA	1	1.0000	0.2288	0.1919	0.0062	0.0321	0.0005	0.0912	0.0315	0.0250	0.0642	0.0692	0.0570	0.0002	0.0422	0.3003	0.3175	0.2438	0.0222	0.2175	0.0000	0.0379	0.0000	0.0004	0.0347
5_HuRefUnmapped	1103276797159	NA	NA	X,Y	0.0438	0.0807	0.1220	0.0647	0.0751	0.0310	0.0958	0.0828	0.0774	0.0945	0.0973	0.0929	0.0303	0.0795	0.1186	0.1215	0.1225	0.0789	0.1233	0.0072	0.0900	0.0092	1.0000	0.9997
5_HuRefUnmapped	1103276797165	NA	NA	22	0.0189	0.0520	0.1044	0.0365	0.0467	0.0105	0.0650	0.0508	0.0490	0.0682	0.0716	0.0662	0.0090	0.0511	0.0992	0.1033	0.1050	0.0496	0.1060	0.0009	0.0566	0.9968	0.0118	0.0703
5_HuRefUnmapped	1103276797185	NA	NA	1	1.0000	0.1555	0.1101	0.0055	0.0134	0.0002	0.0358	0.0161	0.0137	0.0341	0.0385	0.0321	0.0002	0.0160	0.1160	0.1118	0.1011	0.0166	0.1054	0.0000	0.0210	0.0000	0.0003	0.0271
5_HuRefUnmapped	1103276797205	NA	NA	13,14,22	0.0432	0.1933	0.1299	0.0134	0.0278	0.0014	0.0608	0.0299	0.0280	0.0541	0.0583	0.0525	1.0000	0.9766	0.1555	0.1374	0.1240	0.0296	0.1233	0.0000	0.0382	1.0000	0.0016	0.0430
5_HuRefUnmapped	1103276797215	NA	NA	7	0.0166	0.0673	0.1612	0.0394	0.0556	0.0076	0.9999	0.0856	0.0619	0.0981	0.1019	0.0925	0.0092	0.0667	0.1599	0.1757	0.1970	0.0657	0.2362	0.0440	0.1202	0.0007	0.2170	0.0888
5_HuRefUnmapped	1103276797220	NA	NA	13	0.0422	0.0777	0.1180	0.0656	0.0729	0.0304	0.0888	0.0773	0.0756	0.0913	0.0942	0.0909	0.9155	0.0772	0.1145	0.1176	0.1177	0.0762	0.1180	0.0068	0.0849	0.0086	0.0320	0.0895
5_HuRefUnmapped	1103276797240	NA	NA	2	0.0063	1.0000	0.1517	0.0205	0.1850	0.1509	0.0640	0.0383	0.0345	0.0634	0.0697	0.0637	0.0067	0.0437	0.1408	0.1301	0.1316	0.0526	0.1343	0.0000	0.0570	0.0000	0.0027	0.0486
5_HuRefUnmapped	1103276797243	NA	NA	14,22	0.0000	0.0006	0.0722	0.0001	0.0004	0.0000	0.0037	0.0007	0.0005	0.0047	0.0066	0.0037	0.0000	0.9996	0.0807	0.0953	0.1009	0.0005	0.1038	0.0000	0.0014	1.0000	0.0000	0.0043
5_HuRefUnmapped	1103276797251	NA	NA	22	0.0306	0.0721	0.1295	0.0526	0.0649	0.0184	0.0875	0.0698	0.0684	0.0905	0.0945	0.0888	0.0164	0.7868	0.1631	0.1288	0.1310	0.0690	0.1300	0.0025	0.0844	1.0000	0.0203	0.0866
5_HuRefUnmapped	1103276797252	NA	NA	1	0.9999	0.0243	0.0921	0.0117	0.0212	0.0013	0.0406	0.0241	0.0221	0.0421	0.0459	0.0393	0.0009	0.0259	0.0919	0.1002	0.0988	0.0217	0.0986	0.0000	0.0293	0.0000	0.0015	0.0415
5_HuRefUnmapped	1103276797275	NA	NA	20	0.0285	0.0633	0.1098	0.0478	0.0582	0.0180	0.0754	0.0621	0.0604	0.0784	0.0815	0.0766	0.0158	0.0624	0.1053	0.1091	0.1105	0.0610	0.1119	0.9966	0.0677	0.0036	0.0197	0.0802
5_HuRefUnmapped	1103276797300	NA	NA	X	0.0040	0.0251	0.0872	0.0131	0.0205	0.0014	0.0408	0.0264	0.0224	0.0408	0.0446	0.0388	0.0013	0.0243	0.0797	0.0858	0.0877	0.0235	0.0894	0.0000	0.0346	0.0000	1.0000	0.0435
5_HuRefUnmapped	1103276797301	NA	NA	18	0.0248	0.0594	0.1083	0.0437	0.0542	0.0152	0.0722	0.0584	0.0565	0.0750	0.0783	0.0731	0.0131	0.0589	0.1037	0.1073	0.1097	1.0000	0.1094	0.0018	0.0639	0.0026	0.0165	0.0778
5_HuRefUnmapped	1103276797304	NA	NA	4	0.0024	0.0192	0.0833	1.0000	0.0155	0.0007	0.0306	0.0183	0.0170	0.0337	0.0373	0.0317	0.0005	0.0185	0.0727	0.0791	0.0813	0.0175	0.0830	0.0000	0.0228	0.0000	0.0009	0.0358
5_HuRefUnmapped	1103276797425	NA	NA	6	0.0030	0.0215	0.0841	0.0107	0.0224	0.9997	0.0334	0.0206	0.0191	0.0366	0.0403	0.0346	0.0008	0.0209	0.0761	0.0820	0.0842	0.0200	0.0858	0.0000	0.0258	0.0000	0.0012	0.0387
5_HuRefUnmapped	1103276797482	NA	NA	2	0.0095	0.9996	0.1345	0.0252	0.0387	0.0035	0.0704	0.5518	0.2570	0.0673	0.0718	0.0733	0.0034	0.0443	0.1313	0.1242	0.1223	0.0496	0.1263	0.0001	0.0585	0.0001	0.0086	0.0609
5_HuRefUnmapped	1103276797483	NA	NA	5	0.0111	0.0411	0.1116	0.1418	0.9394	0.0064	0.0548	0.0400	0.0380	0.0582	0.0620	0.0561	0.0045	0.0408	0.0944	0.0991	0.1005	0.0405	0.1015	0.0002	0.0459	0.0004	0.0062	0.0594
5_HuRefUnmapped	1103276797521	NA	NA	5,6	0.7157	0.0163	0.1392	0.7425	1.0000	0.9925	0.0400	0.0202	0.0162	0.0396	0.0443	0.0340	0.0003	0.0279	0.1316	0.1449	0.1399	0.0176	0.1342	0.0000	0.0268	0.0000	0.0007	0.0284
5_HuRefUnmapped	1103276797534	NA	NA	5	0.2957	0.4950	0.1672	0.0551	1.0000	0.0211	0.1213	0.0805	0.0772	0.1044	0.1069	0.1041	0.0194	0.0823	0.1750	0.1658	0.1476	0.0841	0.1469	0.0016	0.0873	0.0023	0.0192	0.0841
5_HuRefUnmapped	1103276797566	NA	NA	1	0.9961	0.0642	0.1141	0.0462	0.0609	0.0181	0.0802	0.0640	0.0615	0.0810	0.0840	0.0785	0.0149	0.0664	0.1153	0.1203	0.1188	0.0606	0.1180	0.0023	0.0693	0.0032	0.0191	0.0797
5_HuRefUnmapped	1103276797575	NA	NA	22	0.0003	0.0089	0.0859	0.0028	0.0062	0.0001	0.0185	0.0084	0.0073	0.0226	0.0255	0.0201	0.0000	0.0085	0.0737	0.0851	0.0963	0.0077	0.1019	0.0000	0.0133	1.0000	0.0001	0.0191
5_HuRefUnmapped	1103276797599	NA	NA	22	0.0056	0.0390	0.1465	0.0192	0.0307	0.0019	0.0591	0.0371	0.0337	0.0646	0.0711	0.0616	0.0679	0.5963	0.2064	0.1467	0.1477	0.0399	0.1481	0.0000	0.8188	1.0000	0.0024	0.0514
5_HuRefUnmapped	1103276797621	NA	NA	1,5,6	1.0000	0.0211	0.0449	0.0039	0.9773	1.0000	0.3547	0.0703	0.5824	0.2148	0.1788	0.2634	0.0017	0.0045	0.0533	0.0459	0.0471	0.0049	0.0554	0.0000	0.0188	0.0000	0.0016	0.0031
5_HuRefUnmapped	1103276797623	NA	NA	8	0.0317	0.5001	0.1384	0.0521	0.0677	0.0155	0.0961	0.9661	0.2689	0.0912	0.0948	0.0944	0.0180	0.0695	0.1404	0.1282	0.1227	0.0827	0.1278	0.0015	0.0827	0.0021	0.0250	0.0797
5_HuRefUnmapped	1103276797650	NA	NA	22	0.0005	0.0123	0.1096	0.0038	0.0083	0.0001	0.0256	0.0110	0.0101	0.0291	0.0342	0.0270	0.0001	0.4093	0.1954	0.1074	0.1142	0.0105	0.1109	0.0000	0.0210	1.0000	0.0001	0.0247
5_HuRefUnmapped	1103276797673	NA	NA	13,14,21,22	0.1435	0.0744	0.1042	0.0915	0.1128	0.0003	0.0201	0.0116	0.0072	0.0163	0.0180	0.0152	1.0000	0.9162	0.0966	0.0817	0.0697	0.0097	0.0565	0.0000	0.9997	1.0000	0.0027	0.0091
5_HuRefUnmapped	1103276797695	NA	NA	7	0.0067	0.0372	0.1622	0.4558	0.2500	0.0033	0.9916	0.2814	0.5947	0.1893	0.1913	0.2059	0.0023	0.0393	0.1179	0.1199	0.1202	0.0430	0.1211	0.0000	0.0495	0.0001	0.0049	0.0540
5_HuRefUnmapped	1103276797697	NA	NA	22	0.0011	0.0131	0.0748	0.0054	0.0100	0.0003	0.0230	0.0124	0.0113	0.0259	0.0293	0.0241	0.0002	0.0126	0.0659	0.0731	0.0767	0.0117	0.0782	0.0000	0.0163	0.9943	0.0003	0.0278
5_HuRefUnmapped	1103276797721	NA	NA	13	0.0414	0.0771	0.1179	0.0649	0.0722	0.0297	0.0883	0.0767	0.0750	0.0908	0.0938	0.0905	0.9139	0.0765	0.1143	0.1175	0.1176	0.0755	0.1179	0.0064	0.0843	0.0082	0.0313	0.0890
5_HuRefUnmapped	1103276797726	NA	NA	5	0.0181	0.0510	0.1081	0.0372	0.9962	0.0112	0.0640	0.0499	0.0479	0.0671	0.0706	0.0652	0.0087	0.0504	0.0984	0.1025	0.1038	0.0496	0.1048	0.0008	0.0556	0.0012	0.0113	0.0688
5_HuRefUnmapped	1103276797759	NA	NA	Y	0.0500	0.0827	0.1174	0.0695	0.0785	0.0374	0.0926	0.0817	0.0803	0.0949	0.0970	0.0934	0.0345	0.0821	0.1145	0.1167	0.1174	0.0812	0.1185	0.0109	0.0864	0.0134	0.0392	0.9648
5_HuRefUnmapped	1103276797775	NA	NA	1	1.0000	0.0640	0.1227	0.0405	0.0640	0.0162	0.0873	0.0663	0.0613	0.0848	0.0879	0.0803	0.0113	0.0734	0.1382	0.1475	0.1405	0.0577	0.1354	0.0013	0.0713	0.0020	0.0161	0.0763
5_HuRefUnmapped	1103276797794	NA	NA	4	0.0418	0.0770	0.1332	0.9202	0.0736	0.0297	0.0884	0.0762	0.0743	0.0908	0.0933	0.0892	0.0276	0.0760	0.1130	0.1158	0.1175	0.0766	0.1172	0.0067	0.0810	0.0086	0.0317	0.0892
5_HuRefUnmapped	1103276797917	NA	NA	21	0.0264	0.0627	0.1131	0.0459	0.0568	0.0160	0.0753	0.0616	0.0590	0.0786	0.0818	0.0764	0.0139	0.0628	0.1117	0.1127	0.1114	0.0602	0.1134	0.0020	0.9178	0.0028	0.0177	0.0763
5_HuRefUnmapped	1103276797921	NA	NA	22	0.0063	0.0406	0.1398	0.0249	0.0342	0.0022	0.0588	0.0378	0.0428	0.0755	0.0777	0.0723	0.1642	0.0384	0.1233	0.1279	0.1323	0.0394	0.1390	0.0000	0.0557	0.9981	0.0024	0.0777
5_HuRefUnmapped	1103276797927	NA	NA	13,22	0.0002	0.0069	0.0924	0.0019	0.0046	0.0000	0.0158	0.0063	0.0057	0.0196	0.0232	0.0176	0.9844	0.0064	0.0759	0.0879	0.0926	0.0059	0.0966	0.0000	0.0099	1.0000	0.0000	0.0219
5_HuRefUnmapped	1103276798022	NA	NA	1	1.0000	0.0306	0.1051	0.0144	0.0291	0.0021	0.0533	0.0319	0.0286	0.0525	0.0566	0.0483	0.0013	0.0366	0.1185	0.1302	0.1238	0.0267	0.1202	0.0000	0.0376	0.0001	0.0024	0.0470
5_HuRefUnmapped	1103276798026	NA	NA	13,21	0.0000	0.0006	0.1367	0.0000	0.0003	0.0000	0.0018	0.0001	0.0001	0.0016	0.0026	0.0013	1.0000	0.6797	0.2658	0.1149	0.1742	0.0062	0.1436	0.0000	1.0000	0.0000	0.0000	0.0013
5_HuRefUnmapped	1103276798033	NA	NA	2	0.0086	0.9957	0.1259	0.0223	0.0343	0.0028	0.0600	0.0397	0.1787	0.2960	0.2950	0.2962	0.0026	0.0387	0.1201	0.1213	0.1197	0.0448	0.1238	0.0001	0.0493	0.0001	0.0036	0.0597
5_HuRefUnmapped	1103276798044	NA	NA	X	0.0058	0.3109	0.1217	0.0171	0.0284	0.0015	0.0591	0.0361	0.0296	0.0544	0.0593	0.0533	0.0020	0.0308	0.1199	0.1105	0.1046	0.0382	0.1115	0.0000	0.0465	0.0000	1.0000	0.0469
5_HuRefUnmapped	1103276798047	NA	NA	13,21,22	0.0005	0.1893	0.2094	0.0011	0.0951	0.0000	0.0186	0.0043	0.0035	0.0172	0.0212	0.0159	1.0000	0.1132	0.2421	0.1421	0.1235	0.0055	0.1229	0.0000	1.0000	0.9983	0.0000	0.0098
5_HuRefUnmapped	1103276798081	NA	NA	1	1.0000	0.0213	0.1247	0.0066	0.0173	0.0004	0.0396	0.0206	0.1127	0.2592	0.2654	0.2433	0.0002	0.0227	0.1306	0.1510	0.1422	0.0189	0.1356	0.0000	0.0275	0.0000	0.0004	0.0365
5_HuRefUnmapped	1103276798093	NA	NA	13	0.0048	0.0273	0.0900	0.0149	0.0227	0.0018	0.0400	0.0263	0.0245	0.0434	0.0472	0.0413	0.9832	0.0273	0.0843	0.0885	0.0904	0.0260	0.0920	0.0000	0.0328	0.0001	0.0022	0.0448
5_HuRefUnmapped	1103276798109	NA	NA	21	0.0257	0.0618	0.1127	0.0451	0.0560	0.0154	0.0745	0.0608	0.0582	0.0779	0.0811	0.0757	0.0134	0.0620	0.1114	0.1123	0.1110	0.0593	0.1131	0.0018	0.9175	0.0026	0.0171	0.0756
5_HuRefUnmapped	1103276798112	NA	NA	22	0.0049	0.0271	0.0882	0.0148	0.0226	0.0018	0.0396	0.0261	0.0245	0.0430	0.0467	0.0409	0.0014	0.0263	0.0808	0.0867	0.0888	0.0250	0.0904	0.0000	0.0313	1.0000	0.0022	0.0453
5_HuRefUnmapped	1103276798142	NA	NA	22	0.0395	0.0787	0.1269	0.0616	0.0735	0.0288	0.7679	0.0822	0.0773	0.0943	0.0976	0.0935	0.0282	0.0839	0.1233	0.1259	0.1271	0.0768	0.1276	0.0052	0.0924	1.0000	0.0298	0.0951
5_HuRefUnmapped	1103276798151	NA	NA	5	0.8389	0.0717	0.1417	0.0515	0.9947	0.0211	0.0999	0.0711	0.0700	0.0937	0.0965	0.0915	0.0158	0.0755	0.1412	0.1472	0.1394	0.0675	0.1365	0.0021	0.0776	0.0030	0.0190	0.0886
5_HuRefUnmapped	1103276798186	NA	NA	2	0.0181	0.9734	0.1078	0.0343	0.0456	0.0085	0.0664	0.0499	0.0471	0.0672	0.0708	0.0659	0.0088	0.0485	0.1048	0.1036	0.1027	0.0527	0.1053	0.0006	0.0557	0.0009	0.0101	0.0654
5_HuRefUnmapped	1103276798241	NA	NA	22	0.0089	0.0361	0.0949	0.0221	0.0312	0.0040	0.0493	0.0350	0.0333	0.0527	0.0564	0.0506	0.0032	0.0353	0.0883	0.0935	0.0954	0.0339	0.0968	0.0001	0.0406	0.9999	0.0047	0.0549
5_HuRefUnmapped	1103276798268	NA	NA	5	0.0143	0.0506	0.1428	0.1322	1.0000	0.5769	0.0675	0.0499	0.0470	0.0708	0.0751	0.0688	0.0083	0.0519	0.1148	0.1180	0.1207	0.0555	0.1201	0.0003	0.0603	0.0006	0.0086	0.0686
5_HuRefUnmapped	1103276798306	NA	NA	7	0.0047	0.2938	0.2032	0.6476	0.0310	0.0012	0.9999	0.0596	0.0324	0.0647	0.0706	0.0627	0.0034	0.0348	0.1472	0.1400	0.1360	0.0482	0.1411	0.0000	0.1064	0.0000	0.0425	0.0534
5_HuRefUnmapped	1103276798352	NA	NA	X	0.0462	0.0802	0.1161	0.0656	0.0751	0.0338	0.0938	0.0823	0.0772	0.0923	0.0948	0.0909	0.0333	0.0791	0.1131	0.1157	0.1165	0.0785	0.1171	0.0090	0.0888	0.0112	1.0000	0.0938
5_HuRefUnmapped	1103276798457	NA	NA	13	0.0032	0.0278	0.1197	0.0133	0.0219	0.0010	0.0441	0.0266	0.0245	0.0496	0.0547	0.0467	0.9518	0.0276	0.1132	0.1178	0.1162	0.0253	0.1207	0.0000	0.7683	0.0000	0.0012	0.0471
5_HuRefUnmapped	1103276798482	NA	NA	13,21	0.0088	0.0412	0.1245	0.0240	0.0760	0.1491	0.0711	0.0498	0.0387	0.0646	0.0702	0.0630	0.9654	0.0435	0.1250	0.1241	0.1290	0.7695	0.1248	0.0001	0.9975	0.0002	0.0373	0.0739
5_HuRefUnmapped	1103276798510	NA	NA	1	1.0000	0.0043	0.0774	0.0008	0.0033	0.0000	0.0134	0.0041	0.0034	0.0137	0.0164	0.0118	0.0000	0.0049	0.0810	0.0996	0.0923	0.0031	0.0883	0.0000	0.0062	0.0000	0.0000	0.0124
5_HuRefUnmapped	1103276798511	NA	NA	1	1.0000	0.0179	0.0878	0.0072	0.0154	0.0005	0.0329	0.0181	0.0159	0.0346	0.0385	0.0315	0.0003	0.0202	0.0913	0.1023	0.1003	0.0154	0.0991	0.0000	0.0226	0.0000	0.0007	0.0330
5_HuRefUnmapped	1103276798529	NA	NA	Y	0.0060	0.0297	0.0892	0.0169	0.0250	0.0024	0.0423	0.0286	0.0270	0.0456	0.0493	0.0435	0.0019	0.0289	0.0822	0.0876	0.0893	0.0276	0.0910	0.0001	0.0339	0.0001	0.0029	1.0000
5_HuRefUnmapped	1103276798551	NA	NA	20	0.0027	0.0242	0.1142	0.0108	0.0190	0.0007	0.0400	0.0233	0.1369	0.2808	0.2854	0.2721	0.0005	0.0234	0.1038	0.1134	0.1166	0.0250	0.1215	1.0000	0.0321	0.0000	0.0009	0.0444
5_HuRefUnmapped	1103276798584	NA	NA	14	0.0290	0.0304	0.1806	0.0123	0.0274	0.0006	0.0675	0.0282	0.0331	0.0745	0.0767	0.0703	0.0392	0.9846	0.1977	0.1920	0.1761	0.0259	0.1764	0.0000	0.0466	0.0000	0.0006	0.0646
5_HuRefUnmapped	1103276798689	NA	NA	20	0.0144	0.0457	0.1013	0.0304	0.0405	0.0073	0.0590	0.0445	0.0427	0.0626	0.0660	0.0603	0.0061	0.0448	0.0955	0.1006	0.1030	0.0434	0.1042	0.9899	0.0506	0.0007	0.0084	0.0642
5_HuRefUnmapped	1103276798771	NA	NA	13,21	0.0029	0.0270	0.1256	0.0120	0.0207	0.0008	0.0446	0.0251	0.0235	0.0493	0.0551	0.0466	1.0000	0.4426	0.1676	0.1230	0.1265	0.0242	0.1265	0.0000	0.9955	0.0000	0.0010	0.0468
5_HuRefUnmapped	1103276798831	NA	NA	8	0.0042	0.0340	0.1415	0.0183	0.0279	0.0013	0.0548	0.9967	0.8378	0.2225	0.2109	0.2350	0.0652	0.0331	0.1265	0.1302	0.1329	0.0350	0.1392	0.0000	0.0499	0.0000	0.0024	0.0653
5_HuRefUnmapped	1103276798857	NA	NA	2	0.6583	1.0000	0.1445	0.0016	0.0078	0.0000	0.0269	0.0091	0.0071	0.0249	0.0288	0.0223	0.0000	0.0095	0.1553	0.1791	0.1483	0.0076	0.1337	0.0000	0.0121	0.0000	0.0000	0.0190
5_HuRefUnmapped	1103276798876	NA	NA	6	0.0115	0.0410	0.0984	0.0262	0.0393	0.9996	0.0544	0.0399	0.0380	0.0576	0.0614	0.0556	0.0046	0.0402	0.0925	0.0971	0.0985	0.0390	0.0998	0.0003	0.0457	0.0004	0.0064	0.0604
5_HuRefUnmapped	1103276798890	NA	NA	5	0.0192	0.4475	0.1593	0.1492	1.0000	0.0814	0.0845	0.0603	0.0548	0.0817	0.0862	0.0813	0.0104	0.0573	0.1428	0.1294	0.1257	0.0761	0.1288	0.0004	0.0731	0.0006	0.0106	0.0682
5_HuRefUnmapped	1103276798894	NA	NA	1	0.9994	0.0200	0.0736	0.0002	0.0011	0.0000	0.0072	0.0016	0.0012	0.0073	0.0093	0.0065	0.0000	0.0016	0.0688	0.0695	0.0623	0.0016	0.0684	0.0000	0.0027	0.0000	0.0000	0.0059
5_HuRefUnmapped	1103276798921	NA	NA	6	0.0154	0.0474	0.1031	0.0320	0.0535	1.0000	0.0609	0.0462	0.0443	0.0640	0.0676	0.0621	0.0077	0.0469	0.0973	0.1014	0.1029	0.0457	0.1040	0.0005	0.0526	0.0008	0.0092	0.0659
5_HuRefUnmapped	1103276798990	NA	NA	6	0.0046	0.0094	0.0904	0.0020	0.0124	1.0000	0.0176	0.0082	0.0067	0.0197	0.0227	0.0176	0.0000	0.0086	0.0827	0.1011	0.0987	0.0068	0.0906	0.0000	0.0112	0.0000	0.0001	0.0186
5_HuRefUnmapped	1103276799041	NA	NA	13	0.0017	0.0165	0.0796	0.0074	0.0129	0.0005	0.0273	0.0156	0.0144	0.0305	0.0341	0.0286	1.0000	0.0160	0.0714	0.0776	0.0798	0.0150	0.0818	0.0000	0.0203	0.0000	0.0006	0.0323
5_HuRefUnmapped	1103276799050	NA	NA	7	0.0372	0.4807	0.1372	0.0576	0.0729	0.0205	0.9960	0.1088	0.0752	0.0975	0.1010	0.0975	0.0450	0.0772	0.1398	0.1312	0.1259	0.0935	0.1306	0.0026	0.1548	0.0037	0.3722	0.0895
5_HuRefUnmapped	1103276799084	NA	NA	1	0.9039	0.0543	0.1125	0.0361	0.0540	0.0116	0.0789	0.0563	0.0534	0.0761	0.0794	0.0726	0.0090	0.0620	0.1237	0.1300	0.1243	0.0510	0.1225	0.0009	0.0624	0.0014	0.0127	0.0713
5_HuRefUnmapped	1103276799162	NA	NA	1	1.0000	0.0293	0.1357	0.0099	0.0331	0.0013	0.0744	0.0337	0.0286	0.0616	0.0662	0.0542	0.0006	0.0467	0.1980	0.2246	0.1920	0.0229	0.1752	0.0000	0.0402	0.0000	0.0013	0.0435
5_HuRefUnmapped	1103276799163	NA	NA	6	0.0051	0.0276	0.0889	0.0152	0.0257	0.9994	0.0403	0.0266	0.0250	0.0436	0.0473	0.0415	0.0015	0.0269	0.0818	0.0873	0.0890	0.0258	0.0906	0.0000	0.0319	0.0001	0.0023	0.0463
5_HuRefUnmapped	1103276799174	NA	NA	13,21	0.0001	0.0053	0.0950	0.0013	0.0076	0.0002	0.0135	0.0049	0.0042	0.0164	0.0201	0.0147	1.0000	0.0053	0.0779	0.0887	0.0932	0.0048	0.0972	0.0000	0.9999	0.0000	0.0000	0.0172
5_HuRefUnmapped	1103276799200	NA	NA	1	0.9999	0.0582	0.1131	0.0404	0.0578	0.0141	0.0804	0.0612	0.0575	0.0800	0.0835	0.0761	0.0112	0.0671	0.1236	0.1292	0.1265	0.0557	0.1259	0.0013	0.0673	0.0020	0.0161	0.0750
5_HuRefUnmapped	1103276799233	NA	NA	22	0.0070	0.0327	0.0945	0.0191	0.0278	0.0029	0.0461	0.0316	0.0299	0.0496	0.0533	0.0474	0.0023	0.0320	0.0875	0.0936	0.0970	0.0305	0.0979	0.0001	0.0376	1.0000	0.0035	0.0509
5_HuRefUnmapped	1103276799242	NA	NA	1	1.0000	0.1656	0.1076	0.0000	0.0000	0.0000	0.0005	0.0000	0.0000	0.0003	0.0006	0.0002	0.0000	0.0000	0.1775	0.1536	0.0915	0.0000	0.1051	0.0000	0.0000	0.0000	0.0000	0.0001
5_HuRefUnmapped	1103276799266	NA	NA	1	1.0000	0.0295	0.0997	0.0148	0.0270	0.0021	0.0495	0.0299	0.0275	0.0496	0.0536	0.0463	0.0014	0.0329	0.1048	0.1137	0.1101	0.0264	0.1090	0.0000	0.0356	0.0001	0.0024	0.0470
5_HuRefUnmapped	1103276799272	NA	NA	2	0.0038	0.9948	0.1277	0.0141	0.0246	0.0011	0.0540	0.5001	0.2239	0.0516	0.0562	0.0578	0.0010	0.0300	0.1222	0.1164	0.1156	0.0332	0.1195	0.0000	0.0429	0.0000	0.0033	0.0465
5_HuRefUnmapped	1103276799300	NA	NA	22	0.0054	0.0397	0.1492	0.0222	0.0325	0.0018	0.0592	0.0372	0.0396	0.0739	0.0774	0.0701	0.0978	0.0385	0.1366	0.1398	0.1410	0.0378	0.1486	0.0000	0.8485	1.0000	0.0020	0.0719
5_HuRefUnmapped	1103276799319	NA	NA	21,22	0.0024	0.0267	0.1464	0.0110	0.0595	0.0367	0.0631	0.0354	0.0237	0.0534	0.0609	0.0518	0.0009	0.4665	0.2144	0.1471	0.1470	0.0312	0.1458	0.0000	1.0000	1.0000	0.0117	0.0569
5_HuRefUnmapped	1103276799361	NA	NA	1	1.0000	0.1989	0.2362	0.0051	0.0225	0.0001	0.0763	0.0265	0.0197	0.0651	0.0731	0.0585	0.0001	0.0318	0.3130	0.3794	0.3600	0.0214	0.3627	0.0000	0.0460	0.0000	0.0002	0.0282
5_HuRefUnmapped	1103276799384	NA	NA	2	0.0049	0.9999	0.0936	0.0145	0.0229	0.0016	0.0419	0.0265	0.0243	0.0436	0.0475	0.0420	0.0014	0.0258	0.0881	0.0888	0.0882	0.0276	0.0914	0.0000	0.0318	0.0000	0.0020	0.0427
5_HuRefUnmapped	1103276799489	NA	NA	21,22	0.0026	0.0258	0.1253	0.0112	0.0197	0.0007	0.0434	0.0240	0.0224	0.0479	0.0537	0.0452	0.0005	0.4415	0.1691	0.1232	0.1275	0.0230	0.1272	0.0000	0.9955	1.0000	0.0009	0.0453
5_HuRefUnmapped	1103276799490	NA	NA	13	0.0269	0.8487	0.1307	0.0470	0.0607	0.0134	0.0851	0.0657	0.0621	0.0852	0.0892	0.0841	1.0000	0.0638	0.1289	0.1251	0.1229	0.0704	0.1263	0.0012	0.0729	0.0018	0.0159	0.0806
5_HuRefUnmapped	1103276799578	NA	NA	1	0.9424	0.0570	0.1108	0.0379	0.0541	0.0132	0.0729	0.0576	0.0537	0.0744	0.0776	0.0712	0.0098	0.0610	0.1154	0.1229	0.1205	0.0527	0.1180	0.0011	0.0625	0.0016	0.0136	0.0720
5_HuRefUnmapped	1103276799592	NA	NA	7	0.0000	0.0287	0.0754	0.0003	0.0012	0.0000	1.0000	0.0018	0.0014	0.0076	0.0098	0.0069	0.0000	0.0016	0.0658	0.0612	0.0556	0.0021	0.0644	0.0000	0.0032	0.0000	0.0000	0.0060
5_HuRefUnmapped	1103276799595	NA	NA	1	0.9657	0.0850	0.1223	0.0669	0.0819	0.0387	0.0972	0.0835	0.0816	0.0966	0.0985	0.0950	0.0330	0.0851	0.1228	0.1273	0.1245	0.0800	0.1225	0.0100	0.0872	0.0125	0.0376	0.0950
5_HuRefUnmapped	1103276799639	NA	NA	5,6	0.0018	0.0253	0.2313	0.4628	1.0000	1.0000	0.0470	0.0251	0.0234	0.0537	0.0600	0.0509	0.0004	0.0291	0.1604	0.1681	0.2358	0.0296	0.1995	0.0000	0.0378	0.0459	0.0005	0.0380
5_HuRefUnmapped	1103276799745	NA	NA	5	0.0144	0.0456	0.1051	0.0320	0.9962	0.0084	0.0588	0.0445	0.0425	0.0620	0.0656	0.0600	0.0063	0.0450	0.0950	0.0994	0.1008	0.0442	0.1019	0.0005	0.0502	0.0007	0.0085	0.0638
5_HuRefUnmapped	1103276799753	NA	NA	X	0.0025	0.0216	0.0942	0.0100	0.0172	0.0008	0.0400	0.1807	0.0793	0.0383	0.0422	0.0387	0.0007	0.0214	0.0860	0.0907	0.0928	0.0211	0.0948	0.0000	0.0339	0.0000	1.0000	0.0396
5_HuRefUnmapped	1103276799796	NA	NA	1	0.9936	0.0708	0.1165	0.0540	0.0696	0.0245	0.0892	0.0726	0.0698	0.0889	0.0917	0.0860	0.0208	0.0768	0.1222	0.1263	0.1243	0.0683	0.1238	0.0042	0.0779	0.0057	0.0266	0.0858
5_HuRefUnmapped	1103276799803	NA	NA	14,22	0.1519	0.0579	0.1184	0.0354	0.0569	0.0115	0.1128	0.0848	0.0567	0.0840	0.0888	0.0797	0.0130	0.9899	0.1582	0.1519	0.1488	0.0572	0.1455	0.0008	0.1061	1.0000	0.4442	0.0694
5_HuRefUnmapped	1103276799876	NA	NA	22	0.0455	0.0838	0.1273	0.0668	0.0775	0.0317	0.0962	0.0817	0.0805	0.0985	0.1016	0.0973	0.0292	0.8085	0.1574	0.1269	0.1285	0.0812	0.1275	0.0077	0.0951	0.9970	0.0343	0.0946
5_HuRefUnmapped	1103276799884	NA	NA	13	0.0123	0.0427	0.1002	0.0278	0.0374	0.0060	0.0560	0.0415	0.0397	0.0595	0.0632	0.0575	1.0000	0.0420	0.0945	0.0989	0.1003	0.0406	0.1016	0.0003	0.0480	0.0005	0.0069	0.0612
5_HuRefUnmapped	1103276799929	NA	NA	1	1.0000	0.0072	0.2418	0.0000	0.0008	0.0000	0.0159	0.0011	0.0006	0.0107	0.0143	0.0071	0.0000	0.0026	0.5361	0.6646	0.5606	0.0004	0.5178	0.0000	0.0031	0.0000	0.0000	0.0027
5_HuRefUnmapped	1103276799944	NA	NA	2	0.0012	1.0000	0.0815	0.0057	0.0109	0.0002	0.0257	0.0134	0.0119	0.0274	0.0310	0.0259	0.0002	0.0130	0.0745	0.0761	0.0756	0.0140	0.0794	0.0000	0.0174	0.0000	0.0003	0.0270
5_HuRefUnmapped	1103276800005	NA	NA	14	0.1653	0.0631	0.1468	0.0375	0.0613	0.0116	0.8101	0.0658	0.0624	0.0895	0.0933	0.0878	0.0097	0.9905	0.1664	0.1613	0.1499	0.0566	0.1457	0.0006	0.0783	0.0011	0.0111	0.0824
5_HuRefUnmapped	1103276800027	NA	NA	5	0.0041	0.0264	0.1049	0.0538	1.0000	0.0395	0.0407	0.0259	0.0237	0.0438	0.0482	0.0420	0.0012	0.0264	0.0914	0.0950	0.0958	0.0270	0.0970	0.0000	0.0320	0.0000	0.0018	0.0475
5_HuRefUnmapped	1103276800056	NA	NA	7	0.0000	0.0000	0.0207	0.0000	0.0000	0.0000	1.0000	0.0000	0.0000	0.0000	0.0000	0.0000	0.0000	0.0000	0.0085	0.0213	0.0251	0.0000	0.0297	0.0000	0.0000	0.0000	0.0000	0.0000
5_HuRefUnmapped	1103276800091	NA	NA	2	0.0126	0.9999	0.1692	0.0049	0.0159	0.0002	0.0544	0.0182	0.0163	0.0456	0.0517	0.0426	0.0001	0.0207	0.1839	0.1918	0.1853	0.5913	0.1628	0.0000	0.0245	0.0000	0.0002	0.0401
5_HuRefUnmapped	1103276800098	NA	NA	X	0.0138	0.0452	0.1012	0.0297	0.0397	0.0070	0.0623	0.0472	0.0421	0.0620	0.0656	0.0599	0.0068	0.0443	0.0955	0.1002	0.1016	0.0434	0.1029	0.0004	0.0569	0.0007	1.0000	0.0645
5_HuRefUnmapped	1103276800123	NA	NA	22	0.0042	0.0254	0.0870	0.0135	0.0210	0.0015	0.0377	0.0243	0.0228	0.0410	0.0448	0.0390	0.0012	0.0246	0.0794	0.0854	0.0877	0.0233	0.0892	0.0000	0.0295	1.0000	0.0019	0.0433
5_HuRefUnmapped	1103276800188	NA	NA	22	0.0336	0.0683	0.1117	0.0533	0.0634	0.0223	0.0799	0.0672	0.0655	0.0826	0.0855	0.0809	0.0199	0.0675	0.1077	0.1108	0.1121	0.0661	0.1129	0.0040	0.0725	0.9989	0.0242	0.0845
5_HuRefUnmapped	1103276800227	NA	NA	X	0.0093	0.0379	0.0974	0.0229	0.0323	0.0042	0.0576	0.0416	0.0347	0.0549	0.0586	0.0528	0.0044	0.0369	0.0912	0.0966	0.0982	0.0364	0.0996	0.0002	0.0536	0.0003	1.0000	0.0575
5_HuRefUnmapped	1103276800236	NA	NA	18	0.0178	0.0505	0.1032	0.0350	0.0452	0.0098	0.0636	0.0493	0.0475	0.0666	0.0701	0.0647	0.0083	0.0497	0.0979	0.1020	0.1041	0.9989	0.1045	0.0008	0.0550	0.0012	0.0110	0.0693
5_HuRefUnmapped	1103276800243	NA	NA	13,21,22	0.1034	0.0368	0.0924	0.0145	0.0287	0.0038	0.0540	0.0391	0.0281	0.0450	0.0474	0.0428	1.0000	0.5396	0.1377	0.1078	0.1031	0.0286	0.0913	0.0001	0.9958	1.0000	0.0594	0.0371
5_HuRefUnmapped	1103276800251	NA	NA	14	0.0080	0.0345	0.0943	0.0205	0.0294	0.0034	0.0478	0.0332	0.0316	0.0511	0.0549	0.0490	0.0027	0.9997	0.0953	0.0928	0.0946	0.0322	0.0957	0.0001	0.0399	0.0002	0.0040	0.0526
5_HuRefUnmapped	1103276800262	NA	NA	7	0.0068	0.0384	0.1319	0.0221	0.1824	0.1184	0.9966	0.0404	0.0356	0.0633	0.0674	0.0616	0.0039	0.0396	0.1283	0.1208	0.1369	0.0545	0.1262	0.0001	0.0711	0.0001	0.0047	0.0546
5_HuRefUnmapped	1103276800302	NA	NA	1	1.0000	0.3357	0.2891	0.0003	0.0061	0.0000	0.0507	0.0068	0.0041	0.0287	0.0343	0.0222	0.0000	0.0124	0.5533	0.6173	0.5641	0.1680	0.4053	0.0000	0.0098	0.0000	0.0000	0.0088
5_HuRefUnmapped	1103276800316	NA	NA	Y	0.0133	0.0441	0.1004	0.0290	0.0389	0.0066	0.0575	0.0428	0.0411	0.0610	0.0643	0.0587	0.0055	0.0432	0.0947	0.0990	0.1004	0.0420	0.1024	0.0004	0.0488	0.0006	0.0075	0.9658
5_HuRefUnmapped	1103276800325	NA	NA	5	0.0143	0.0457	0.1077	0.0326	1.0000	0.0085	0.0591	0.0447	0.0427	0.0623	0.0659	0.0603	0.0063	0.0454	0.0958	0.1002	0.1015	0.0448	0.1024	0.0004	0.0505	0.0007	0.0085	0.0638
5_HuRefUnmapped	1103276800332	NA	NA	13,14,21,22	0.0422	0.0107	0.0262	0.0048	0.0277	0.0300	0.0133	0.0104	0.1175	0.1763	0.1662	0.1754	1.0000	0.9976	0.0322	0.0299	0.0290	0.0136	0.0251	0.0001	0.9893	1.0000	0.0014	0.0091
5_HuRefUnmapped	1103276800366	NA	NA	1	1.0000	0.0245	0.1566	0.0057	0.0261	0.0006	0.0698	0.0255	0.0217	0.0534	0.0574	0.0471	0.0002	0.0350	0.2204	0.2614	0.2107	0.0161	0.1817	0.0000	0.0307	0.0000	0.0004	0.0361
5_HuRefUnmapped	1103276800375	NA	NA	13,14	0.0092	0.0165	0.1285	0.0055	0.0145	0.0002	0.0394	0.0184	0.0153	0.0427	0.0489	0.0371	1.0000	0.9981	0.1706	0.1685	0.1607	0.0147	0.1638	0.0000	0.6297	0.0000	0.0003	0.0330
5_HuRefUnmapped	1103276800384	NA	NA	X	0.0644	0.0934	0.1199	0.0815	0.0894	0.0526	0.1129	0.1048	0.0915	0.1033	0.1052	0.1024	0.0645	0.0931	0.1184	0.1202	0.1207	0.0943	0.1211	0.0218	0.1220	0.0254	1.0000	0.1045
5_HuRefUnmapped	1103276800385	NA	NA	14,22	0.0004	0.0116	0.1185	0.0035	0.0080	0.0001	0.0243	0.0106	0.0096	0.0298	0.0344	0.0264	0.0000	1.0000	0.1205	0.1211	0.1367	0.0100	0.1585	0.0000	0.0174	1.0000	0.0001	0.0295
5_HuRefUnmapped	1103276800389	NA	NA	22	0.0443	0.0779	0.1154	0.0639	0.0734	0.0320	0.0882	0.0769	0.0754	0.0907	0.0931	0.0892	0.0293	0.0772	0.1120	0.1148	0.1163	0.0759	0.1167	0.0081	0.0817	1.0000	0.0341	0.0917
5_HuRefUnmapped	1103276800397	NA	NA	20	0.0346	0.0770	0.1342	0.0582	0.0705	0.0222	0.0911	0.0761	0.0728	0.0951	0.0987	0.0931	0.6416	0.0816	0.1367	0.1344	0.1363	0.0804	0.1374	1.0000	0.0908	0.0050	0.0248	0.0875
5_HuRefUnmapped	1103276800446	NA	NA	2	0.0013	1.0000	0.0822	0.0060	0.0113	0.0003	0.0265	0.0139	0.0124	0.0282	0.0318	0.0267	0.0002	0.0135	0.0753	0.0767	0.0763	0.0146	0.0800	0.0000	0.0180	0.0000	0.0004	0.0277
5_HuRefUnmapped	1103276800456	NA	NA	2	0.0029	0.9734	0.0871	0.0099	0.0169	0.0007	0.0344	0.0200	0.0181	0.0357	0.0394	0.0342	0.0007	0.0192	0.0819	0.0819	0.0815	0.0218	0.0848	0.0000	0.0248	0.0000	0.0010	0.0351
5_HuRefUnmapped	1103276800506	NA	NA	2	0.0000	1.0000	0.4072	0.0000	0.0000	0.0000	0.0009	0.0013	0.0119	0.0276	0.0427	0.0367	0.0000	0.0012	0.3933	0.1192	0.1061	0.0001	0.1193	0.0000	0.0003	0.0000	0.0000	0.0002
5_HuRefUnmapped	1103276800515	NA	NA	1	1.0000	0.0102	0.2048	0.0016	0.0081	0.0000	0.0351	0.0105	0.0607	0.2643	0.2806	0.2248	0.0004	0.0159	0.2782	0.3157	0.3038	0.0101	0.3277	0.0000	0.0227	0.0000	0.0000	0.0198
5_HuRefUnmapped	1103276800521	NA	NA	X	0.5157	0.0942	0.1333	0.0592	0.0863	0.0402	0.1208	0.5021	0.2216	0.0977	0.0988	0.0990	0.0411	0.0913	0.1390	0.1479	0.1415	0.0846	0.1313	0.0073	0.1330	0.0092	1.0000	0.0888
5_HuRefUnmapped	1103276800594	NA	NA	2	0.2336	0.9995	0.1397	0.0305	0.0633	0.0077	0.1035	0.0684	0.0574	0.0953	0.1014	0.0859	0.0057	0.0834	0.2038	0.2049	0.1903	0.0569	0.1898	0.0002	0.0775	0.0004	0.0106	0.0670
5_HuRefUnmapped	1103276800600	NA	NA	22	0.1693	0.0481	0.1265	0.0274	0.0539	0.0068	0.0873	0.0588	0.0505	0.0848	0.0902	0.0759	0.0043	0.0730	0.1723	0.1862	0.1804	0.0461	0.1784	0.0002	0.0695	0.9553	0.0097	0.0652
5_HuRefUnmapped	1103276800603	NA	NA	18	0.0082	0.0348	0.0936	0.0210	0.0299	0.0036	0.0479	0.0337	0.0319	0.0512	0.0549	0.0491	0.0029	0.0340	0.0870	0.0921	0.0944	0.9989	0.0952	0.0001	0.0392	0.0002	0.0042	0.0539
5_HuRefUnmapped	1103276800645	NA	NA	1	1.0000	0.0564	0.1113	0.0376	0.0539	0.0126	0.0740	0.0576	0.0538	0.0753	0.0788	0.0718	0.0096	0.0616	0.1173	0.1238	0.1222	0.0527	0.1208	0.0010	0.0632	0.0016	0.0137	0.0721
5_HuRefUnmapped	1103276800732	NA	NA	X	0.0165	0.0491	0.1030	0.0333	0.0435	0.0088	0.0675	0.0524	0.0459	0.0656	0.0691	0.0636	0.0094	0.0482	0.0975	0.1020	0.1034	0.0474	0.1046	0.0006	0.0653	0.0010	0.9816	0.0682
5_HuRefUnmapped	1103276800736	NA	NA	4	0.0580	0.0883	0.1233	1.0000	0.1090	0.0462	0.0970	0.0875	0.0861	0.0989	0.1009	0.0977	0.0431	0.0877	0.1158	0.1177	0.1185	0.0874	0.1188	0.0164	0.0914	0.0194	0.0479	0.0992
5_HuRefUnmapped	1103276800752	NA	NA	2	0.0062	0.9745	0.0947	0.0166	0.0256	0.0020	0.0451	0.0293	0.0269	0.0464	0.0502	0.0449	0.0021	0.0283	0.0902	0.0900	0.0895	0.0313	0.0924	0.0000	0.0347	0.0001	0.0026	0.0455
5_HuRefUnmapped	1103276800760	NA	NA	2	0.0159	1.0000	0.1120	0.0315	0.0436	0.0066	0.0665	0.0480	0.0446	0.0661	0.0699	0.0651	0.0072	0.0458	0.1103	0.1054	0.1026	0.0525	0.1065	0.0003	0.0541	0.0005	0.0082	0.0612
5_HuRefUnmapped	1103276800763	NA	NA	18,21	0.0001	0.0046	0.1019	0.0009	0.0029	0.0000	0.2821	0.0049	0.0037	0.0152	0.0191	0.0137	0.0000	0.0053	0.0836	0.0965	0.1021	1.0000	0.1039	0.0000	0.9999	0.0000	0.0000	0.0179
5_HuRefUnmapped	1103276800768	NA	NA	13	0.0053	0.0281	0.0888	0.0156	0.0235	0.0020	0.0406	0.0270	0.0254	0.0440	0.0477	0.0419	1.0000	0.0272	0.0814	0.0872	0.0889	0.0260	0.0905	0.0000	0.0323	0.0001	0.0024	0.0463
5_HuRefUnmapped	1103276800804	NA	NA	2	0.0039	0.9740	0.0900	0.0122	0.0200	0.0011	0.0384	0.0234	0.0213	0.0397	0.0435	0.0382	0.0011	0.0225	0.0850	0.0850	0.0846	0.0252	0.0878	0.0000	0.0284	0.0000	0.0015	0.0390
5_HuRefUnmapped	1103276800837	NA	NA	22	0.0024	0.0243	0.1184	0.0103	0.0183	0.0006	0.0412	0.0224	0.0210	0.0453	0.0509	0.0429	0.0004	0.5720	0.1833	0.1163	0.1214	0.0216	0.1193	0.0000	0.0355	1.0000	0.0008	0.0411
5_HuRefUnmapped	1103276800862	NA	NA	1	1.0000	0.0439	0.1472	0.0219	0.1223	0.2135	0.0832	0.0490	0.0429	0.0766	0.0830	0.0731	0.0028	0.0565	0.1846	0.1841	0.1683	0.0466	0.1627	0.0001	0.0598	0.0001	0.0044	0.0751
5_HuRefUnmapped	1103276800864	NA	NA	2	0.0089	1.0000	0.1448	0.0237	0.0383	0.0026	0.0743	0.5538	0.2506	0.0678	0.0727	0.0749	0.0031	0.0423	0.1459	0.1286	0.1225	0.0544	0.1292	0.0000	0.0588	0.0001	0.0071	0.0559
5_HuRefUnmapped	1103276800921	NA	NA	13	0.0003	0.0116	0.1268	0.0032	0.0076	0.0000	0.0252	0.0104	0.0092	0.0297	0.0352	0.0271	1.0000	0.2994	0.2047	0.1243	0.1242	0.0098	0.1264	0.0000	0.6343	0.0000	0.0001	0.0244
5_HuRefUnmapped	1103276800926	NA	NA	1	1.0000	0.0639	0.1240	0.0415	0.0625	0.0158	0.0881	0.0636	0.0614	0.0837	0.0864	0.0810	0.0120	0.0680	0.1311	0.1384	0.1311	0.0577	0.1273	0.0014	0.0691	0.0021	0.0155	0.0783
5_HuRefUnmapped	1103276800951	NA	NA	22	0.0048	0.0279	0.0942	0.0151	0.0231	0.0017	0.0414	0.0269	0.0252	0.0452	0.0490	0.0431	0.0013	0.0276	0.0881	0.0950	0.1029	0.0257	0.1033	0.0000	0.0349	0.9300	0.0022	0.0453
5_HuRefUnmapped	1103276801057	NA	NA	1	1.0000	0.0700	0.1546	0.0429	0.0675	0.0126	0.0967	0.0719	0.0690	0.0978	0.1007	0.0937	0.0091	0.0786	0.1641	0.1807	0.2138	0.0652	0.1858	0.0007	0.0784	0.1336	0.0127	0.0737
5_HuRefUnmapped	1103276801069	NA	NA	1	1.0000	0.0692	0.1324	0.0398	0.0696	0.0178	0.0936	0.0705	0.0642	0.0888	0.0915	0.0838	0.0110	0.0791	0.1533	0.1671	0.1551	0.0588	0.1450	0.0012	0.0744	0.0019	0.0155	0.0768
5_HuRefUnmapped	1103276801118	NA	NA	14	0.0119	0.0418	0.0988	0.0268	0.0365	0.0058	0.0552	0.0405	0.0388	0.0584	0.0621	0.0564	0.0048	0.9938	0.1015	0.0975	0.0991	0.0394	0.1000	0.0003	0.0474	0.0005	0.0067	0.0600
5_HuRefUnmapped	1103276801121	NA	NA	8	0.0001	0.0088	0.1537	0.0001	0.0043	0.0000	0.2670	0.9727	0.4426	0.2561	0.2558	0.2528	0.0000	0.0021	0.2463	0.2264	0.2202	0.0015	0.2130	0.0000	0.0061	0.0000	0.0000	0.0039
5_HuRefUnmapped	1103276801132	NA	NA	21	0.0049	0.0316	0.1169	0.0170	0.1235	0.0625	0.0515	0.0322	0.0285	0.0534	0.0573	0.0513	0.0022	0.0321	0.1153	0.1089	0.1190	0.0416	0.1129	0.0000	0.9228	0.0000	0.0030	0.0462
5_HuRefUnmapped	1103276801133	NA	NA	13	0.0022	0.0184	0.0804	0.0087	0.0146	0.0006	0.0295	0.0175	0.0162	0.0327	0.0363	0.0307	0.9999	0.0178	0.0723	0.0786	0.0806	0.0167	0.0825	0.0000	0.0221	0.0000	0.0008	0.0348
5_HuRefUnmapped	1103276801156	NA	NA	1	0.9301	0.0703	0.1182	0.0525	0.0702	0.0237	0.0920	0.0722	0.0696	0.0895	0.0922	0.0865	0.0197	0.0776	0.1269	0.1315	0.1272	0.0672	0.1259	0.0038	0.0777	0.0052	0.0252	0.0851
5_HuRefUnmapped	1103276801163	NA	NA	13	0.0046	0.0264	0.0881	0.0144	0.0219	0.0017	0.0389	0.0254	0.0238	0.0423	0.0460	0.0403	0.9938	0.0258	0.0809	0.0865	0.0883	0.0246	0.0899	0.0000	0.0311	0.0001	0.0021	0.0442
5_HuRefUnmapped	1103276801174	NA	NA	13,14,22	0.0180	0.0517	0.1082	0.0354	0.0457	0.0098	0.0656	0.0500	0.0485	0.0688	0.0725	0.0670	1.0000	1.0000	0.1260	0.1072	0.1091	0.0494	0.1093	0.0009	0.0606	1.0000	0.0111	0.0672
5_HuRefUnmapped	1103276801213	NA	NA	8,9	0.0023	0.0180	0.0814	0.0084	0.0144	0.0007	0.0298	0.9545	0.9309	0.6899	0.6132	0.7341	0.0005	0.0177	0.0742	0.0789	0.0800	0.0189	0.0822	0.0000	0.0241	0.0000	0.0012	0.0320
5_HuRefUnmapped	1103276801221	NA	NA	1	1.0000	0.0340	0.0978	0.0004	0.0024	0.0000	0.0143	0.0032	0.0024	0.0127	0.0157	0.0109	0.0000	0.0037	0.1201	0.1236	0.1023	0.0028	0.1049	0.0000	0.0051	0.0000	0.0000	0.0084
5_HuRefUnmapped	1103276801223	NA	NA	1	0.9713	0.0130	0.0794	0.0048	0.0106	0.0002	0.0252	0.0126	0.0112	0.0267	0.0301	0.0244	0.0001	0.0138	0.0783	0.0892	0.0866	0.0110	0.0855	0.0000	0.0163	0.0000	0.0003	0.0268
5_HuRefUnmapped	1103276801256	NA	NA	13	0.3738	0.0854	0.1362	0.0634	0.0872	0.0353	0.1150	0.0854	0.0866	0.1052	0.1065	0.1042	1.0000	0.0927	0.1492	0.1513	0.1479	0.0785	0.1405	0.0076	0.0932	0.7212	0.0320	0.0938
5_HuRefUnmapped	1103276801267	NA	NA	X	0.0103	0.0391	0.0975	0.0244	0.0339	0.0048	0.0565	0.0413	0.0362	0.0561	0.0598	0.0539	0.0047	0.0383	0.0912	0.0964	0.0979	0.0375	0.0994	0.0002	0.0519	0.0003	0.9999	0.0587
5_HuRefUnmapped	1103276801282	NA	NA	2	0.0035	1.0000	0.0951	0.0115	0.0196	0.0009	0.0392	0.0231	0.0207	0.0400	0.0440	0.0386	0.0009	0.0218	0.0908	0.0880	0.0857	0.0254	0.0902	0.0000	0.0283	0.0000	0.0012	0.0371
5_HuRefUnmapped	1103276801293	NA	NA	8	0.0045	0.0270	0.0927	0.0144	0.0225	0.0017	0.0414	0.9824	0.1484	0.0436	0.0474	0.0434	0.0013	0.0267	0.0854	0.0898	0.0915	0.0258	0.0933	0.0000	0.0332	0.0000	0.0029	0.0449
5_HuRefUnmapped	1103276801301	NA	NA	22	0.0021	0.0183	0.0812	0.0086	0.0145	0.0006	0.0296	0.0174	0.0161	0.0328	0.0364	0.0308	0.0004	0.0177	0.0729	0.0796	0.0825	0.0165	0.0842	0.0000	0.0221	1.0000	0.0008	0.0347
5_HuRefUnmapped	1103276801305	NA	NA	1	1.0000	0.0276	0.1384	0.0085	0.0296	0.0010	0.0692	0.0298	0.0258	0.0568	0.0610	0.0505	0.0004	0.0398	0.1900	0.2185	0.1846	0.0205	0.1662	0.0000	0.0357	0.0000	0.0009	0.0412
5_HuRefUnmapped	1103276801316	NA	NA	22	0.0111	0.0405	0.0983	0.0257	0.0353	0.0053	0.0538	0.0393	0.0375	0.0572	0.0609	0.0551	0.0043	0.0396	0.0921	0.0971	0.0990	0.0381	0.1004	0.0002	0.0453	1.0000	0.0062	0.0592
5_HuRefUnmapped	1103276801332	NA	NA	2	0.0285	0.9977	0.1144	0.0469	0.0586	0.0158	0.0784	0.0628	0.0600	0.0790	0.0823	0.0779	0.0162	0.0613	0.1122	0.1106	0.1094	0.0655	0.1118	0.0019	0.0683	0.0027	0.0182	0.0766
5_HuRefUnmapped	1103276801364	NA	NA	13,14,21	0.0021	0.0569	0.1659	0.0027	0.4124	0.0008	0.0415	0.0168	0.0071	0.0254	0.0293	0.0240	1.0000	0.9942	0.1523	0.1324	0.1211	0.0148	0.1173	0.0000	1.0000	0.0000	0.1041	0.0186
5_HuRefUnmapped	1103276801508	NA	NA	22	0.0145	0.0458	0.1012	0.0306	0.0405	0.0074	0.0591	0.0446	0.0428	0.0624	0.0659	0.0603	0.0062	0.0449	0.0953	0.1001	0.1018	0.0434	0.1030	0.0005	0.0505	1.0000	0.0085	0.0643
5_HuRefUnmapped	1103276801515	NA	NA	1	0.9997	0.0119	0.0790	0.0044	0.0097	0.0002	0.0245	0.0117	0.0105	0.0259	0.0294	0.0237	0.0001	0.0127	0.0765	0.0858	0.0848	0.0103	0.0855	0.0000	0.0155	0.0000	0.0002	0.0260
5_HuRefUnmapped	1103276801522	NA	NA	6	0.0625	0.0388	0.1386	0.0194	0.1569	1.0000	0.0739	0.0441	0.0383	0.0728	0.0794	0.0670	0.0026	0.7306	0.2305	0.1752	0.1755	0.0421	0.1680	0.0000	0.0666	0.0001	0.0038	0.0567
5_HuRefUnmapped	1103276801542	NA	NA	22	0.0000	0.0000	0.0682	0.0000	0.0000	0.0000	0.0000	0.0000	0.0000	0.0000	0.0000	0.0000	0.0000	0.0000	0.0320	0.0888	0.0548	0.0000	0.0773	0.0000	0.0000	1.0000	0.0000	0.0000
5_HuRefUnmapped	1103276801641	NA	NA	5	0.0000	0.0152	0.1804	0.0184	1.0000	0.0036	0.0120	0.0019	0.0006	0.0062	0.0089	0.0059	0.0000	0.0009	0.1295	0.1111	0.1108	0.0019	0.1158	0.0000	0.0067	0.0000	0.0000	0.0034
5_HuRefUnmapped	1103276801654	NA	NA	13,21	0.0012	0.1242	0.1545	0.0068	0.0618	0.0689	0.0468	0.0229	0.0997	0.2629	0.2671	0.2571	1.0000	0.0197	0.1434	0.1404	0.1460	0.0266	0.1595	0.0000	0.9968	0.0000	0.0023	0.0295
5_HuRefUnmapped	1103276801659	NA	NA	1	0.9154	0.0591	0.1181	0.0396	0.0573	0.0137	0.0838	0.0584	0.0574	0.0787	0.0814	0.0767	0.0111	0.0616	0.1218	0.1275	0.1208	0.0544	0.1187	0.0012	0.0642	0.0019	0.0139	0.0757
5_HuRefUnmapped	1103276801661	NA	NA	5,20	0.7880	0.0597	0.1176	0.0437	0.9933	0.0189	0.0849	0.0629	0.0598	0.0815	0.0840	0.0776	0.0135	0.0701	0.1267	0.1326	0.1276	0.0577	0.1263	1.0000	0.0691	0.0029	0.0180	0.0729
5_HuRefUnmapped	1103276801685	NA	NA	14,22	0.0000	0.0013	0.1153	0.0001	0.0008	0.0000	0.0177	0.0032	0.0011	0.0089	0.0116	0.0074	0.0000	1.0000	0.1288	0.1358	0.1329	0.0013	0.1317	0.0000	0.0115	1.0000	0.0000	0.0088
5_HuRefUnmapped	1103276801708	NA	NA	13	0.0292	0.0640	0.1100	0.0488	0.0589	0.0186	0.0761	0.0629	0.0611	0.0789	0.0820	0.0772	1.0000	0.0631	0.1056	0.1091	0.1101	0.0617	0.1110	0.0028	0.0685	0.0038	0.0203	0.0806
5_HuRefUnmapped	1103276801718	NA	NA	1	1.0000	0.0280	0.1008	0.0130	0.0261	0.0017	0.0486	0.0292	0.0260	0.0488	0.0529	0.0448	0.0011	0.0332	0.1119	0.1232	0.1184	0.0245	0.1156	0.0000	0.0347	0.0000	0.0020	0.0444
5_HuRefUnmapped	1103276801725	NA	NA	1	1.0000	0.0103	0.0837	0.0032	0.0084	0.0001	0.0239	0.0100	0.0089	0.0241	0.0275	0.0218	0.0001	0.0112	0.0840	0.0964	0.0918	0.0084	0.0903	0.0000	0.0135	0.0000	0.0001	0.0231
5_HuRefUnmapped	1103276801741	NA	NA	13	0.2612	0.0726	0.1367	0.0486	0.1279	0.3110	0.1045	0.0716	0.0714	0.0944	0.0969	0.0935	1.0000	0.7773	0.1841	0.1490	0.1400	0.0698	0.1336	0.0028	0.0884	0.0036	0.0204	0.0787
5_HuRefUnmapped	1103276801782	NA	NA	X	0.0001	0.0293	0.1870	0.0003	0.0019	0.0000	0.0369	0.3566	0.3365	0.1562	0.1810	0.1535	0.0000	0.0040	0.2258	0.2445	0.3285	0.0047	0.2817	0.0000	0.0347	0.0000	1.0000	0.0076
5_HuRefUnmapped	1103276801784	NA	NA	1	0.9991	0.0679	0.1523	0.8551	0.0672	0.0165	0.0919	0.0694	0.0662	0.0911	0.0945	0.0876	0.0139	0.0733	0.1362	0.1420	0.1402	0.0662	0.1379	0.0016	0.0760	0.0024	0.0181	0.0838
5_HuRefUnmapped	1103276801793	NA	NA	5	0.0193	0.0525	0.1089	0.0388	0.9962	0.0122	0.0655	0.0514	0.0495	0.0686	0.0720	0.0667	0.0095	0.0520	0.0994	0.1034	0.1046	0.0512	0.1056	0.0010	0.0572	0.0014	0.0122	0.0702
5_HuRefUnmapped	1103276801795	NA	NA	20	0.0150	0.3867	0.1411	0.0330	0.0483	0.0062	0.8226	0.0580	0.0508	0.0769	0.0822	0.0766	0.0075	0.0558	0.1401	0.1310	0.1252	0.0597	0.1316	1.0000	0.0697	0.0004	0.0075	0.0693
5_HuRefUnmapped	1103276801847	NA	NA	7	0.0041	0.0250	0.0861	0.0132	0.0206	0.0015	0.9983	0.0244	0.0226	0.0404	0.0441	0.0385	0.0012	0.0248	0.0786	0.0843	0.0860	0.0230	0.0877	0.0000	0.0300	0.0000	0.0018	0.0429
5_HuRefUnmapped	1103276801850	NA	NA	22	0.0269	0.0617	0.1094	0.0461	0.0564	0.0166	0.0740	0.0605	0.0587	0.0770	0.0802	0.0752	0.0146	0.0608	0.1048	0.1087	0.1101	0.0593	0.1111	0.0022	0.0664	1.0000	0.0185	0.0788
5_HuRefUnmapped	1103276801852	NA	NA	1	1.0000	0.2748	0.1254	0.0154	0.0299	0.0016	0.0573	0.0339	0.0295	0.0552	0.0599	0.0528	0.0014	0.0336	0.1334	0.1292	0.1191	0.0348	0.1215	0.0000	0.0401	0.0000	0.0020	0.0452
5_HuRefUnmapped	1103276801865	NA	NA	2	0.0066	0.9745	0.0954	0.0173	0.0264	0.0022	0.0461	0.0302	0.0278	0.0474	0.0512	0.0459	0.0022	0.0292	0.0909	0.0907	0.0902	0.0323	0.0931	0.0000	0.0356	0.0001	0.0028	0.0465
5_HuRefUnmapped	1103276801867	NA	NA	22	0.0829	0.1039	0.1221	0.0961	0.1013	0.0728	0.1093	0.1035	0.1022	0.1107	0.1117	0.1100	0.0706	0.1037	0.1208	0.1232	0.1244	0.1028	0.1251	0.0428	0.1084	0.9206	0.0788	0.1095
5_HuRefUnmapped	1103276801900	NA	NA	X	0.0023	0.0197	0.0823	0.0091	0.0154	0.0007	0.0470	0.0295	0.0172	0.0345	0.0382	0.0325	0.0014	0.0189	0.0744	0.0813	0.0834	0.0191	0.0852	0.0000	0.0590	0.0000	0.9275	0.0376
5_HuRefUnmapped	1103276801904	NA	NA	1	0.9999	0.0642	0.1140	0.0446	0.0597	0.0175	0.0773	0.0632	0.0600	0.0793	0.0823	0.0766	0.0138	0.0650	0.1141	0.1202	0.1191	0.0594	0.1174	0.0020	0.0680	0.0029	0.0178	0.0781
5_HuRefUnmapped	1103276801923	NA	NA	1	1.0000	0.0246	0.0978	0.0105	0.0216	0.0012	0.0415	0.0244	0.0217	0.0425	0.0464	0.0392	0.0007	0.0268	0.1021	0.1141	0.1100	0.0207	0.1067	0.0000	0.0292	0.0000	0.0012	0.0400
5_HuRefUnmapped	1103276801931	NA	NA	1,22	0.9632	0.0402	0.1257	0.0217	0.0364	0.0033	0.0646	0.0401	0.0377	0.0649	0.0697	0.0614	0.0024	0.0431	0.1274	0.1369	0.1344	0.0366	0.1338	0.0001	0.0477	1.0000	0.0039	0.0631
5_HuRefUnmapped	1103276801937	NA	NA	2	0.0307	0.9714	0.1150	0.0489	0.0606	0.0171	0.0803	0.0647	0.0618	0.0805	0.0837	0.0795	0.0182	0.0630	0.1131	0.1111	0.1098	0.0682	0.1122	0.0022	0.0701	0.0031	0.0197	0.0779
5_HuRefUnmapped	1103276801956	NA	NA	8	0.0000	0.0064	0.1190	0.0000	0.0004	0.0000	0.0052	0.9926	0.5482	0.1736	0.1924	0.1670	0.0000	0.0008	0.1394	0.1452	0.1582	0.0377	0.1470	0.0000	0.0016	0.0000	0.0000	0.0040
5_HuRefUnmapped	1103276801998	NA	NA	13,21	0.0015	0.0026	0.1565	0.0002	0.0036	0.0000	0.0110	0.0025	0.0473	0.3339	0.3478	0.2778	1.0000	0.0825	0.2993	0.2559	0.2659	0.0020	0.2730	0.0000	1.0000	0.0000	0.0000	0.0062
5_HuRefUnmapped	1103276802013	NA	NA	5,6	0.8880	0.0239	0.0691	0.0144	0.9967	1.0000	0.0634	0.8688	0.1330	0.0376	0.0392	0.0378	0.0073	0.0272	0.0707	0.0734	0.0684	0.0279	0.0662	0.0001	0.0729	0.0002	0.1383	0.0348
5_HuRefUnmapped	1103276802213	NA	NA	13,14,21,22	0.5676	0.0240	0.0174	0.0011	0.0041	0.0002	0.1236	0.0900	0.0331	0.0066	0.0069	0.0074	1.0000	1.0000	0.0337	0.0275	0.0214	0.0035	0.0186	0.0000	0.9766	1.0000	0.0004	0.0031
5_HuRefUnmapped	1103276802214	NA	NA	22	0.0245	0.0661	0.1299	0.0460	0.0585	0.0137	0.0827	0.0638	0.0621	0.0860	0.0903	0.0841	0.0119	0.7731	0.1654	0.1291	0.1318	0.0629	0.1307	0.0014	0.0788	1.0000	0.0154	0.0820
5_HuRefUnmapped	1103276802229	NA	NA	13,21	0.0094	0.0438	0.1260	0.0251	0.0364	0.0039	0.0618	0.0417	0.0397	0.0660	0.0713	0.0636	1.0000	0.5782	0.1624	0.1245	0.1265	0.0408	0.1264	0.0001	1.0000	0.0002	0.0046	0.0623
5_HuRefUnmapped	1103276802234	NA	NA	13,22	0.1733	0.0507	0.1305	0.0308	0.1712	0.1702	0.0917	0.0627	0.0534	0.0871	0.0915	0.0796	0.9772	0.0761	0.1771	0.1784	0.1849	0.0613	0.1728	0.0004	0.0883	0.9293	0.0132	0.0619
5_HuRefUnmapped	1103276802292	NA	NA	1	0.9992	0.0611	0.1134	0.0437	0.0600	0.0162	0.0814	0.0633	0.0601	0.0813	0.0847	0.0780	0.0132	0.0680	0.1207	0.1257	0.1236	0.0586	0.1232	0.0018	0.0692	0.0026	0.0181	0.0777
5_HuRefUnmapped	1103276802379	NA	NA	18	0.0567	0.0872	0.1178	0.0750	0.0834	0.0446	0.0962	0.0865	0.0851	0.0979	0.1001	0.0967	0.0415	0.0869	0.1152	0.1173	0.1186	0.9988	0.1184	0.0155	0.0905	0.0185	0.0465	0.0998
5_HuRefUnmapped	1103276802396	NA	NA	8	0.0000	0.0022	0.0538	0.0005	0.0014	0.0000	0.0063	0.9221	0.0826	0.0077	0.0096	0.0070	0.0000	0.0021	0.0427	0.0506	0.0535	0.0019	0.0562	0.0000	0.0034	0.0000	0.0000	0.0087
5_HuRefUnmapped	1103276802408	NA	NA	13	0.0115	0.0477	0.1259	0.0288	0.0407	0.0051	0.0648	0.0464	0.0434	0.0695	0.0743	0.0665	1.0000	0.0477	0.1219	0.1249	0.1240	0.0449	0.1270	0.0002	0.8355	0.0003	0.0060	0.0676
5_HuRefUnmapped	1103276802426	NA	NA	13,14,21,22	0.0000	0.0009	0.0911	0.0001	0.0013	0.0000	0.0042	0.0009	0.0005	0.0047	0.0063	0.0039	1.0000	0.9999	0.0849	0.0971	0.1057	0.0007	0.0959	0.0000	1.0000	1.0000	0.0000	0.0041
5_HuRefUnmapped	1103276802476	NA	NA	1	1.0000	0.0055	0.2152	0.0005	0.0371	0.0003	0.0350	0.0061	0.0043	0.0253	0.0306	0.0207	0.0000	0.0125	0.3277	0.3880	0.3162	0.0041	0.2615	0.0000	0.0119	0.0000	0.0000	0.0108
5_HuRefUnmapped	1103276802512	NA	NA	22	0.0087	0.0439	0.1321	0.0242	0.0360	0.0034	0.0628	0.0418	0.0394	0.0674	0.0729	0.0646	0.0027	0.6054	0.1751	0.1313	0.1321	0.0405	0.1328	0.0001	0.8108	1.0000	0.0041	0.0611
5_HuRefUnmapped	1103276802518	NA	NA	22	0.0113	0.0405	0.0978	0.0259	0.0354	0.0054	0.0538	0.0394	0.0376	0.0571	0.0608	0.0550	0.0044	0.0397	0.0915	0.0965	0.0982	0.0382	0.0995	0.0003	0.0452	0.9999	0.0063	0.0594
5_HuRefUnmapped	1103276802521	NA	NA	6	0.0019	0.0209	0.1075	0.0090	0.0219	1.0000	0.5978	0.0224	0.0190	0.0393	0.0443	0.0376	0.0005	0.0235	0.0967	0.1036	0.1051	0.0194	0.1076	0.0000	0.0316	0.0000	0.0007	0.0422
5_HuRefUnmapped	1103276802546	NA	NA	6	0.2855	0.0768	0.1470	0.0516	0.1833	1.0000	0.1126	0.0773	0.0761	0.1013	0.1036	0.0998	0.0239	0.0839	0.1582	0.1611	0.1510	0.0757	0.1449	0.0025	0.0891	0.0034	0.0220	0.0911
5_HuRefUnmapped	1103276802582	NA	NA	14,22	0.0096	0.0173	0.1308	0.0058	0.0153	0.0002	0.0426	0.0195	0.0162	0.0439	0.0509	0.0384	0.0001	1.0000	0.1840	0.1703	0.1868	0.5048	0.1691	0.0000	0.0282	1.0000	0.0003	0.0396
5_HuRefUnmapped	1103276802594	NA	NA	13,22	0.0064	0.0378	0.1303	0.0202	0.0658	0.0481	0.0569	0.0357	0.0343	0.0613	0.0668	0.0594	0.9823	0.6279	0.1730	0.1249	0.1299	0.0374	0.1285	0.0000	0.0533	1.0000	0.0029	0.0552
5_HuRefUnmapped	1103276802596	NA	NA	1	0.9127	0.0622	0.1125	0.0450	0.0631	0.0178	0.0845	0.0667	0.0620	0.0840	0.0875	0.0796	0.0141	0.0751	0.1277	0.1330	0.1300	0.0602	0.1292	0.0021	0.0726	0.0030	0.0207	0.0782
5_HuRefUnmapped	1103276802627	NA	NA	4	0.0258	0.0617	0.1328	0.9058	0.0578	0.0158	0.0751	0.0608	0.0587	0.0781	0.0811	0.0761	0.0142	0.0607	0.1064	0.1101	0.1124	0.0612	0.1120	0.0019	0.0663	0.0027	0.0174	0.0762
5_HuRefUnmapped	1103276802636	NA	NA	1	0.9796	0.0155	0.1311	0.0001	0.0031	0.0000	0.0089	0.0015	0.0011	0.0088	0.0120	0.0079	0.0000	0.7744	0.2687	0.1321	0.1173	0.0017	0.1205	0.0000	0.0037	0.0000	0.0000	0.0077
5_HuRefUnmapped	1103276802651	NA	NA	2	0.0194	0.9908	0.1329	0.0394	0.0533	0.0094	0.0800	0.0591	0.0555	0.0807	0.0855	0.0788	0.0089	0.0585	0.1292	0.1280	0.1319	0.8504	0.1299	0.0005	0.0662	0.0008	0.0107	0.0811
5_HuRefUnmapped	1103276802673	NA	NA	22	0.0276	0.0744	0.1270	0.0491	0.0622	0.0165	0.1185	0.0956	0.0659	0.0893	0.0928	0.0874	0.0246	0.0699	0.1230	0.1286	0.1310	0.0741	0.1310	0.0019	0.1208	0.9884	0.6448	0.0939
5_HuRefUnmapped	1103276802675	NA	NA	2,7	0.0185	1.0000	0.1707	0.0078	0.0213	0.0003	0.9212	0.0410	0.0221	0.0545	0.0604	0.0532	0.0007	0.0269	0.1871	0.1785	0.1546	0.0304	0.1573	0.0000	0.0663	0.0000	0.0197	0.0438
5_HuRefUnmapped	1103276802680	NA	NA	2	0.0032	0.9654	0.1374	0.0124	0.0230	0.0007	0.0490	0.0279	0.0259	0.0528	0.0574	0.0505	0.0006	0.0280	0.1310	0.1398	0.1856	0.0299	0.1634	0.0000	0.0346	0.0011	0.0009	0.0361
5_HuRefUnmapped	1103276802723	NA	NA	8	0.0001	0.0483	0.1125	0.0009	0.0028	0.0000	0.0143	0.9976	0.7678	0.1177	0.1248	0.1271	0.0000	0.0039	0.0997	0.0955	0.0908	0.0050	0.1009	0.0000	0.0075	0.0000	0.0000	0.0126
5_HuRefUnmapped	1103276802745	NA	NA	14,22	0.2740	0.0287	0.1254	0.0126	0.0308	0.0014	0.0640	0.0353	0.0293	0.0629	0.0695	0.0546	0.0008	0.9857	0.1897	0.1913	0.1835	0.0266	0.1799	0.0000	0.0450	1.0000	0.0020	0.0483
5_HuRefUnmapped	1103276802766	NA	NA	21	0.0113	0.0489	0.1295	0.0322	0.0418	0.0053	0.0822	0.0616	0.0462	0.0727	0.0781	0.0719	0.5897	0.0493	0.1242	0.1304	0.1290	0.0498	0.1304	0.0002	0.9280	0.0003	0.0680	0.0676
5_HuRefUnmapped	1103276802804	NA	NA	13	0.0054	0.0287	0.0905	0.0162	0.0241	0.0021	0.0414	0.0275	0.0264	0.0456	0.0491	0.0435	0.9887	0.0278	0.0827	0.0883	0.0901	0.0267	0.0921	0.0000	0.0336	0.0001	0.0025	0.0480
5_HuRefUnmapped	1103276802827	NA	NA	13	0.0027	0.0253	0.1170	0.0114	0.0197	0.0008	0.0411	0.0242	0.0219	0.0461	0.0512	0.0430	0.9985	0.0252	0.1109	0.1153	0.1138	0.0229	0.1185	0.0000	0.7500	0.0000	0.0010	0.0443
5_HuRefUnmapped	1103276802865	NA	NA	2	0.0000	1.0000	0.0380	0.0000	0.0001	0.0000	0.0010	0.0002	0.0001	0.0014	0.0020	0.0011	0.0000	0.0002	0.0265	0.0334	0.0353	0.0001	0.0393	0.0000	0.0003	0.0000	0.0000	0.0016
5_HuRefUnmapped	1103276802946	NA	NA	13,22	0.0008	0.0140	0.1020	0.0052	0.0103	0.0002	0.0265	0.0131	0.0119	0.0307	0.0352	0.0283	0.9974	0.0133	0.0879	0.0987	0.1027	0.0123	0.1059	0.0000	0.0180	1.0000	0.0002	0.0335
5_HuRefUnmapped	1103276802955	NA	NA	1	1.0000	0.0081	0.2279	0.0006	0.0098	0.0000	0.1035	0.0189	0.0074	0.0417	0.0502	0.0318	0.0000	0.0254	0.4978	0.5788	0.5106	0.2474	0.3960	0.0000	0.0316	0.0000	0.0005	0.0192
5_HuRefUnmapped	1103276803023	NA	NA	14,22	0.0066	0.0407	0.1759	0.0322	0.6316	0.0042	0.0592	0.0388	0.0411	0.0721	0.0752	0.0693	0.1513	1.0000	0.1400	0.1298	0.1334	0.0449	0.1360	0.0000	0.0564	1.0000	0.0028	0.0675
5_HuRefUnmapped	1103276803038	NA	NA	5	0.0016	0.0071	0.1423	0.0245	1.0000	0.0015	0.0249	0.0080	0.0063	0.0262	0.0320	0.0223	0.0000	0.3702	0.3024	0.1668	0.1731	0.0077	0.1592	0.0000	0.0193	0.0000	0.0000	0.0165
5_HuRefUnmapped	1103276803098	NA	NA	1	0.9193	0.0625	0.1156	0.0443	0.0622	0.0171	0.0856	0.0644	0.0616	0.0830	0.0860	0.0798	0.0137	0.0699	0.1252	0.1305	0.1257	0.0592	0.1242	0.0019	0.0702	0.0028	0.0184	0.0785
5_HuRefUnmapped	1103276803111	NA	NA	22	0.0076	0.0336	0.0937	0.0199	0.0287	0.0032	0.0467	0.0324	0.0307	0.0501	0.0538	0.0480	0.0026	0.0328	0.0868	0.0924	0.0946	0.0313	0.0960	0.0001	0.0382	1.0000	0.0038	0.0521
5_HuRefUnmapped	1103276803126	NA	NA	1	0.9706	0.0666	0.1146	0.0461	0.0608	0.0193	0.0769	0.0641	0.0611	0.0792	0.0821	0.0770	0.0149	0.0647	0.1120	0.1187	0.1174	0.0606	0.1149	0.0023	0.0683	0.0033	0.0185	0.0792
5_HuRefUnmapped	1103276803158	NA	NA	1	0.9358	0.0755	0.1197	0.0582	0.0756	0.0290	0.0961	0.0775	0.0749	0.0936	0.0961	0.0908	0.0245	0.0827	0.1280	0.1322	0.1282	0.0725	0.1269	0.0057	0.0826	0.0075	0.0306	0.0892
5_HuRefUnmapped	1103276803162	NA	NA	1,2	1.0000	0.9576	0.1670	0.0043	0.0144	0.0001	0.0440	0.0177	0.0148	0.0472	0.0494	0.0373	0.0001	0.0205	0.2050	0.2213	0.2210	0.0151	0.2103	0.0000	0.6365	0.0000	0.0001	0.0285
5_HuRefUnmapped	1103276803243	NA	NA	22	0.0267	0.0613	0.1090	0.0458	0.0562	0.0165	0.0737	0.0601	0.0584	0.0766	0.0798	0.0748	0.0145	0.0605	0.1043	0.1080	0.1093	0.0590	0.1103	0.0022	0.0658	1.0000	0.0181	0.0784
5_HuRefUnmapped	1103276803265	NA	NA	4	0.0240	0.0597	0.1329	0.9033	0.0557	0.0144	0.0733	0.0588	0.0566	0.0763	0.0794	0.0743	0.0129	0.0586	0.1054	0.1092	0.1116	0.0592	0.1112	0.0016	0.0643	0.0023	0.0159	0.0744
5_HuRefUnmapped	1103276803285	NA	NA	5	0.0234	0.0576	0.1115	0.0440	0.9962	0.0156	0.0702	0.0565	0.0546	0.0732	0.0765	0.0714	0.0123	0.0571	0.1023	0.1061	0.1072	0.0564	0.1080	0.0016	0.0622	0.0023	0.0155	0.0748
5_HuRefUnmapped	1103276803286	NA	NA	X	0.0045	0.2912	0.1224	0.0146	0.0253	0.0011	0.0648	0.0388	0.0267	0.0518	0.0569	0.0507	0.0019	0.0280	0.1208	0.1117	0.1055	0.0361	0.1126	0.0000	0.0583	0.0000	1.0000	0.0447
5_HuRefUnmapped	1103276803304	NA	NA	22	0.0370	0.0715	0.1131	0.0568	0.0667	0.0252	0.0828	0.0705	0.0688	0.0854	0.0882	0.0838	0.0228	0.0708	0.1093	0.1124	0.1138	0.0694	0.1144	0.0051	0.0756	1.0000	0.0272	0.0869
5_HuRefUnmapped	1103276803323	NA	NA	13,21	0.0061	0.0353	0.1181	0.0191	0.0293	0.0022	0.0520	0.0339	0.0318	0.0567	0.0617	0.0539	1.0000	0.0345	0.1089	0.1159	0.1179	0.0327	0.1203	0.0000	0.9975	0.0001	0.0027	0.0589
5_HuRefUnmapped	1103276803337	NA	NA	13	0.0359	0.0725	0.1169	0.0598	0.0673	0.0247	0.0845	0.0721	0.0703	0.0872	0.0904	0.0869	0.9006	0.0719	0.1130	0.1165	0.1166	0.0709	0.1169	0.0044	0.0805	0.0058	0.0262	0.0849
5_HuRefUnmapped	1103276803360	NA	NA	13,21	0.0668	0.0942	0.1198	0.0853	0.0908	0.0556	0.1016	0.0940	0.0926	0.1033	0.1051	0.1029	0.9109	0.0941	0.1183	0.1196	0.1193	0.0931	0.1197	0.0241	0.9982	0.0276	0.0573	0.1015
5_HuRefUnmapped	1103276803399	NA	NA	2	0.0277	0.9442	0.1353	0.0485	0.0627	0.0140	0.0877	0.0685	0.0642	0.0885	0.0926	0.0869	0.0146	0.0674	0.1360	0.1308	0.1268	0.0721	0.1309	0.0013	0.8652	0.0018	0.0165	0.0815
5_HuRefUnmapped	1103276803431	NA	NA	2	0.8275	1.0000	0.1564	0.0295	0.0527	0.0054	0.0889	0.0560	0.0502	0.0801	0.0845	0.0790	0.0057	0.0537	0.1676	0.1579	0.1413	0.0609	0.1419	0.0001	0.0627	0.0002	0.0058	0.0644
5_HuRefUnmapped	1103276803443	NA	NA	13,14,21	0.0003	0.0012	0.0970	0.0001	0.0009	0.0000	0.0076	0.0015	0.0011	0.0089	0.0120	0.0067	1.0000	1.0000	0.1541	0.1619	0.1586	0.0010	0.1606	0.0000	1.0000	0.0000	0.0000	0.0066
5_HuRefUnmapped	1103276803445	NA	NA	2	0.0000	1.0000	0.0811	0.0000	0.0000	0.0000	0.0000	0.0000	0.0000	0.0000	0.0000	0.0000	0.0000	0.0000	0.0584	0.0739	0.0524	0.0000	0.0561	0.0000	0.0000	0.0000	0.0000	0.0000
5_HuRefUnmapped	1103276803467	NA	NA	2	0.0080	1.0000	0.1048	0.0199	0.0303	0.0026	0.0527	0.0345	0.0315	0.0527	0.0568	0.0515	0.0028	0.0326	0.1021	0.0974	0.0945	0.0382	0.0989	0.0001	0.0404	0.0001	0.0034	0.0484
5_HuRefUnmapped	1103276803483	NA	NA	14,22	0.0306	0.3135	0.1807	0.0115	0.0283	0.0007	0.1163	0.0517	0.0293	0.0656	0.0724	0.0654	0.0011	1.0000	0.2333	0.1940	0.1721	0.0364	0.1710	0.0000	0.0784	1.0000	0.0433	0.0451
5_HuRefUnmapped	1103276803510	NA	NA	22	0.0301	0.0716	0.1293	0.0521	0.0643	0.0181	0.0871	0.0693	0.0678	0.0901	0.0941	0.0884	0.0160	0.7858	0.1629	0.1285	0.1308	0.0685	0.1296	0.0024	0.0837	1.0000	0.0199	0.0863
5_HuRefUnmapped	1103276803517	NA	NA	1	1.0000	0.0292	0.0973	0.0146	0.0251	0.0020	0.0452	0.0279	0.0262	0.0464	0.0500	0.0440	0.0014	0.0290	0.0935	0.1017	0.0997	0.0256	0.0987	0.0000	0.0331	0.0001	0.0022	0.0465
5_HuRefUnmapped	1103276803520	NA	NA	13,22	0.0014	0.0201	0.1259	0.0078	0.0150	0.0003	0.0359	0.0191	0.0169	0.0411	0.0466	0.0379	1.0000	0.0201	0.1176	0.1241	0.1240	0.0179	0.1293	0.0000	0.6632	1.0000	0.0004	0.0389
5_HuRefUnmapped	1103276803563	NA	NA	13,14,21	0.0000	0.0006	0.1671	0.0000	0.0006	0.0000	0.0908	0.2409	0.0346	0.0055	0.0075	0.0063	1.0000	0.9298	0.1917	0.1902	0.2505	0.0006	0.2682	0.0000	1.0000	0.0000	0.0000	0.0026
5_HuRefUnmapped	1103276803566	NA	NA	22	0.0654	0.0926	0.1185	0.0819	0.0892	0.0534	0.1001	0.0919	0.0907	0.1018	0.1036	0.1008	0.0506	0.0921	0.1163	0.1181	0.1187	0.0911	0.1193	0.0229	0.0956	0.9991	0.0558	0.1027
5_HuRefUnmapped	1103276803567	NA	NA	22	0.0267	0.0683	0.1296	0.0484	0.0608	0.0153	0.0844	0.0660	0.0644	0.0876	0.0919	0.0858	0.0135	0.7785	0.1644	0.1288	0.1312	0.0651	0.1302	0.0017	0.0808	0.9929	0.0172	0.0839
5_HuRefUnmapped	1103276803572	NA	NA	13,22	0.0041	0.0301	0.1084	0.0138	0.0224	0.0014	0.0562	0.0345	0.0252	0.0484	0.0531	0.0462	0.9968	0.4953	0.1540	0.1088	0.1101	0.0283	0.1098	0.0000	0.8181	0.9972	0.0394	0.0440
5_HuRefUnmapped	1103276803573	NA	NA	1	1.0000	0.0218	0.0889	0.0098	0.0181	0.0009	0.0351	0.0210	0.0191	0.0375	0.0411	0.0350	0.0006	0.0219	0.0850	0.0940	0.0934	0.0189	0.0928	0.0000	0.0256	0.0000	0.0011	0.0378
5_HuRefUnmapped	1103276803597	NA	NA	6	0.0089	0.0365	0.0962	0.0223	0.0409	0.9997	0.0499	0.0354	0.0336	0.0532	0.0569	0.0512	0.0036	0.0359	0.0895	0.0943	0.0962	0.0349	0.0974	0.0001	0.0418	0.0002	0.0048	0.0551
5_HuRefUnmapped	1103276803700	NA	NA	2	0.0135	0.9339	0.1671	0.0404	0.7550	0.0087	0.0720	0.0510	0.0467	0.0733	0.0781	0.0716	0.0061	0.0512	0.1297	0.1272	0.1250	0.0605	0.1271	0.0002	0.0588	0.0003	0.0068	0.0664
5_HuRefUnmapped	1103276803715	NA	NA	1	1.0000	0.0131	0.0864	0.0045	0.0113	0.0002	0.0285	0.0133	0.0116	0.0290	0.0327	0.0261	0.0001	0.0152	0.0913	0.1035	0.0993	0.0110	0.0977	0.0000	0.0173	0.0000	0.0003	0.0271
5_HuRefUnmapped	1103276803717	NA	NA	4	0.0008	0.0116	0.0778	1.0000	0.0199	0.0002	0.0209	0.0109	0.0099	0.0238	0.0271	0.0220	0.0001	0.0111	0.0639	0.0710	0.0734	0.0104	0.0753	0.0000	0.0144	0.0000	0.0002	0.0255
5_HuRefUnmapped	1103276803721	NA	NA	18	0.0109	0.0398	0.0970	0.0253	0.0347	0.0052	0.0531	0.0387	0.0369	0.0563	0.0600	0.0542	0.0042	0.0391	0.0907	0.0956	0.0978	0.9989	0.0985	0.0002	0.0443	0.0004	0.0060	0.0591
5_HuRefUnmapped	1103276803759	NA	NA	22	0.0302	0.0652	0.1112	0.0497	0.0601	0.0193	0.0773	0.0640	0.0623	0.0802	0.0832	0.0784	0.0171	0.0644	0.1068	0.1104	0.1120	0.0629	0.1128	0.0030	0.0698	1.0000	0.0212	0.0816
5_HuRefUnmapped	1103276803768	NA	NA	13,21	0.2609	0.0676	0.1490	0.0313	0.0583	0.0105	0.0781	0.0617	0.0550	0.0805	0.0836	0.0761	0.9740	0.0638	0.1517	0.1705	0.1615	0.0522	0.1472	0.0004	0.9973	0.0006	0.0078	0.0719
5_HuRefUnmapped	1103276803792	NA	NA	1	0.9993	0.0305	0.0963	0.0161	0.0267	0.0023	0.0469	0.0299	0.0279	0.0484	0.0521	0.0458	0.0017	0.0313	0.0944	0.1018	0.1006	0.0275	0.1004	0.0000	0.0353	0.0001	0.0027	0.0483
5_HuRefUnmapped	1103276803815	NA	NA	22	0.0052	0.0279	0.0890	0.0155	0.0234	0.0020	0.0406	0.0269	0.0253	0.0439	0.0476	0.0418	0.0015	0.0272	0.0816	0.0875	0.0897	0.0258	0.0912	0.0000	0.0322	1.0000	0.0024	0.0461
5_HuRefUnmapped	1103276803820	NA	NA	1	0.9407	0.0557	0.1103	0.0366	0.0528	0.0124	0.0717	0.0563	0.0525	0.0733	0.0766	0.0700	0.0092	0.0597	0.1150	0.1227	0.1202	0.0515	0.1176	0.0010	0.0613	0.0015	0.0128	0.0709
5_HuRefUnmapped	1103276803838	NA	NA	2	0.0504	0.9677	0.1214	0.0679	0.0788	0.0332	0.0956	0.0823	0.0795	0.0949	0.0974	0.0944	0.0360	0.0802	0.1209	0.1177	0.1161	0.0867	0.1182	0.0083	0.0868	0.0103	0.0369	0.0914
5_HuRefUnmapped	1103276803843	NA	NA	X	0.0187	0.0526	0.1052	0.0363	0.0467	0.0104	0.0690	0.0540	0.0491	0.0687	0.0722	0.0668	0.0097	0.0514	0.1002	0.1044	0.1058	0.0504	0.1068	0.0009	0.0615	0.0013	1.0000	0.0708
5_HuRefUnmapped	1103276803851	NA	NA	21	0.0123	0.0549	0.1473	0.0354	0.0467	0.0053	0.0745	0.0514	0.0552	0.0876	0.0908	0.0849	0.2535	0.6395	0.1806	0.1397	0.1421	0.0527	0.1451	0.0002	1.0000	0.0003	0.0057	0.0828
5_HuRefUnmapped	1103276803895	NA	NA	1	1.0000	0.0079	0.1776	0.0013	0.0612	0.0010	0.0395	0.0092	0.0068	0.0307	0.0351	0.0265	0.0000	0.0121	0.2471	0.2512	0.2509	0.0098	0.1968	0.0000	0.0233	0.0000	0.0000	0.0161
5_HuRefUnmapped	1103276803916	NA	NA	1	0.9516	0.0655	0.1142	0.0465	0.0627	0.0193	0.0805	0.0661	0.0623	0.0818	0.0848	0.0788	0.0151	0.0694	0.1184	0.1248	0.1228	0.0613	0.1206	0.0024	0.0708	0.0034	0.0198	0.0795
5_HuRefUnmapped	1103276803957	NA	NA	7	0.0124	0.0494	0.1267	0.0301	0.0425	0.0058	0.9899	0.0491	0.0455	0.0711	0.0759	0.0684	0.0048	0.0505	0.1225	0.1255	0.1244	0.0464	0.1274	0.0002	0.8413	0.0004	0.0067	0.0700
5_HuRefUnmapped	1103276803968	NA	NA	20	0.0145	0.0462	0.1022	0.0307	0.0408	0.0074	0.0595	0.0450	0.0431	0.0631	0.0666	0.0610	0.0062	0.0452	0.0962	0.1015	0.1039	0.0438	0.1057	0.9832	0.0515	0.0008	0.0085	0.0641
5_HuRefUnmapped	1103276803986	NA	NA	1	1.0000	0.0145	0.0837	0.0053	0.0119	0.0003	0.0272	0.0142	0.0124	0.0292	0.0328	0.0265	0.0002	0.0156	0.0837	0.0951	0.0936	0.0122	0.0923	0.0000	0.0182	0.0000	0.0004	0.0284
5_HuRefUnmapped	1103276803987	NA	NA	5	0.0140	0.0458	0.1104	0.1122	0.9979	0.0080	0.0593	0.0446	0.0426	0.0627	0.0664	0.0606	0.0061	0.0452	0.0972	0.1017	0.1031	0.0447	0.1041	0.0004	0.0505	0.0007	0.0082	0.0641
5_HuRefUnmapped	1103276804002	NA	NA	2	0.0042	0.9741	0.0906	0.0127	0.0206	0.0012	0.0391	0.0240	0.0218	0.0404	0.0442	0.0389	0.0012	0.0231	0.0856	0.0856	0.0852	0.0259	0.0883	0.0000	0.0291	0.0000	0.0016	0.0397
5_HuRefUnmapped	1103276804031	NA	NA	1	1.0000	0.0232	0.1535	0.0088	0.1565	0.0283	0.0571	0.0256	0.0212	0.0523	0.0568	0.0490	0.0006	0.0274	0.1723	0.1621	0.1804	0.0346	0.1539	0.0000	0.0542	0.0000	0.0009	0.0361
5_HuRefUnmapped	1103276804067	NA	NA	20	0.0000	0.0001	0.0309	0.0000	0.0000	0.0000	0.0004	0.0001	0.0000	0.0007	0.0010	0.0005	0.0000	0.0001	0.0193	0.0285	0.0329	0.0000	0.0370	1.0000	0.0001	0.0000	0.0000	0.0009
5_HuRefUnmapped	1103276804070	NA	NA	5	0.0102	0.0503	0.1606	0.0312	1.0000	0.2689	0.0721	0.0494	0.0468	0.0817	0.0850	0.0753	0.0039	0.0504	0.1461	0.1589	0.1847	0.0562	0.2189	0.0140	0.0736	0.0002	0.0047	0.0723
5_HuRefUnmapped	1103276804086	NA	NA	14,22	0.0021	0.0222	0.1119	0.0096	0.0172	0.0006	0.0375	0.0209	0.0192	0.0418	0.0469	0.0391	0.0004	1.0000	0.1112	0.1096	0.1140	0.0198	0.1158	0.0000	0.0281	1.0000	0.0007	0.0433
5_HuRefUnmapped	1103276804127	NA	NA	5	0.0001	0.0244	0.1764	0.0031	1.0000	0.0000	0.0113	0.0019	0.0266	0.1979	0.2322	0.1849	0.0000	0.0019	0.1526	0.1467	0.1196	0.0031	0.1264	0.0000	0.0046	0.0000	0.0000	0.0059
5_HuRefUnmapped	1103276804170	NA	NA	4	0.0156	0.0475	0.1054	0.9999	0.0551	0.0083	0.0607	0.0463	0.0444	0.0640	0.0675	0.0619	0.0070	0.0466	0.0964	0.1008	0.1022	0.0455	0.1033	0.0006	0.0520	0.0009	0.0093	0.0658
5_HuRefUnmapped	1103276804214	NA	NA	13,14,21	0.0000	0.0000	0.0466	0.0000	0.0000	0.0000	0.0000	0.0000	0.0000	0.0000	0.0000	0.0000	1.0000	0.9557	0.0634	0.0394	0.0598	0.0000	0.0616	0.0000	1.0000	0.0000	0.0000	0.0000
5_HuRefUnmapped	1103276804235	NA	NA	22	0.0475	0.0802	0.1157	0.0667	0.0758	0.0350	0.0901	0.0792	0.0778	0.0924	0.0948	0.0910	0.0323	0.0795	0.1125	0.1150	0.1159	0.0782	0.1165	0.0098	0.0838	0.9994	0.0372	0.0939
5_HuRefUnmapped	1103276804260	NA	NA	22	0.0017	0.0162	0.0784	0.0072	0.0127	0.0005	0.0269	0.0153	0.0141	0.0300	0.0335	0.0280	0.0003	0.0156	0.0698	0.0766	0.0795	0.0145	0.0811	0.0000	0.0196	1.0000	0.0006	0.0319
5_HuRefUnmapped	1103276804292	NA	NA	14,22	0.0069	0.0385	0.1280	0.0209	0.0324	0.0027	0.0613	0.4860	0.2301	0.0611	0.0657	0.0659	0.0021	1.0000	0.1425	0.1219	0.1242	0.0391	0.1252	0.0001	0.0541	0.9982	0.0065	0.0574
5_HuRefUnmapped	1103276804405	NA	NA	22	0.0008	0.0112	0.0718	0.0044	0.0084	0.0002	0.0204	0.0106	0.0096	0.0232	0.0264	0.0214	0.0001	0.0107	0.0625	0.0698	0.0724	0.0099	0.0744	0.0000	0.0141	1.0000	0.0002	0.0252
5_HuRefUnmapped	1103276804410	NA	NA	7	0.0020	0.0237	0.1210	0.0099	0.0180	0.0005	0.9979	0.0227	0.0218	0.0529	0.0520	0.0411	0.0004	0.0236	0.1188	0.1326	0.1673	0.0214	0.1644	0.0004	0.0342	0.0000	0.0006	0.0414
5_HuRefUnmapped	1103276804451	NA	NA	22	0.0059	0.0362	0.1240	0.0186	0.0290	0.0020	0.0545	0.0339	0.0323	0.0586	0.0642	0.0562	0.0016	0.6609	0.1760	0.1223	0.1262	0.0330	0.1248	0.0000	0.0486	1.0000	0.0025	0.0547
5_HuRefUnmapped	1103276804473	NA	NA	1	1.0000	0.0020	0.1330	0.0002	0.0018	0.0000	0.0146	0.0024	0.0017	0.0134	0.0172	0.0101	0.0000	0.0045	0.2320	0.2837	0.2808	0.0012	0.2376	0.0000	0.0047	0.0000	0.0000	0.0075
5_HuRefUnmapped	1103276804511	NA	NA	20	0.0223	0.0565	0.1072	0.0408	0.0512	0.0130	0.0692	0.0553	0.0535	0.0726	0.0758	0.0705	0.0112	0.0556	0.1022	0.1065	0.1085	0.0541	0.1113	0.9896	0.0613	0.0021	0.0144	0.0744
5_HuRefUnmapped	1103276804528	NA	NA	13	0.0131	0.0503	0.1260	0.0312	0.0433	0.0060	0.0672	0.0490	0.0460	0.0718	0.0765	0.0689	0.9958	0.0501	0.1218	0.1251	0.1241	0.0472	0.1270	0.0002	0.8406	0.0004	0.0070	0.0701
5_HuRefUnmapped	1103276804536	NA	NA	2	0.0185	0.9369	0.1645	0.0479	0.7771	0.0127	0.0788	0.0583	0.0539	0.0797	0.0843	0.0782	0.0093	0.0583	0.1317	0.1287	0.1266	0.0681	0.1286	0.0004	0.0660	0.0006	0.0101	0.0727
5_HuRefUnmapped	1103276804551	NA	NA	8	0.0057	0.0115	0.1873	0.1785	0.0088	0.0001	0.0217	0.9306	0.8801	0.6388	0.5480	0.6622	0.0017	0.0104	0.1037	0.1281	0.1385	0.0106	0.1457	0.0000	0.0176	0.0000	0.0001	0.0184
5_HuRefUnmapped	1103276804581	NA	NA	22	0.0023	0.0191	0.0817	0.0091	0.0153	0.0007	0.0305	0.0182	0.0168	0.0337	0.0373	0.0317	0.0005	0.0184	0.0734	0.0801	0.0829	0.0173	0.0845	0.0000	0.0229	1.0000	0.0009	0.0357
5_HuRefUnmapped	1103276804585	NA	NA	13	0.0085	0.0355	0.0944	0.0216	0.0305	0.0038	0.0486	0.0343	0.0327	0.0520	0.0557	0.0500	1.0000	0.0346	0.0877	0.0929	0.0945	0.0332	0.0960	0.0001	0.0401	0.0002	0.0044	0.0544
5_HuRefUnmapped	1103276804596	NA	NA	2	0.0007	1.0000	0.0867	0.0040	0.0087	0.0001	0.0240	0.0110	0.0094	0.0244	0.0280	0.0233	0.0001	0.0101	0.0817	0.0768	0.0733	0.0129	0.0793	0.0000	0.0148	0.0000	0.0002	0.0215
5_HuRefUnmapped	1103276804598	NA	NA	14,22	0.0052	0.0364	0.1410	0.0178	0.0289	0.0016	0.0559	0.0351	0.1556	0.3016	0.2843	0.2706	0.0598	1.0000	0.1664	0.1499	0.1717	0.0415	0.1689	0.0023	0.0579	1.0000	0.0020	0.0477
5_HuRefUnmapped	1103276804599	NA	NA	13,21	0.0000	0.0118	0.1084	0.0002	0.0017	0.0000	0.0065	0.0013	0.0010	0.0078	0.0106	0.0069	1.0000	0.0413	0.1635	0.0941	0.0955	0.0015	0.1006	0.0000	0.9801	0.0000	0.0000	0.0060
5_HuRefUnmapped	1103276804635	NA	NA	X	0.0101	0.0423	0.1120	0.0254	0.0365	0.0046	0.0669	0.3012	0.1358	0.0620	0.0660	0.0631	0.0048	0.0424	0.1065	0.1095	0.1109	0.0430	0.1125	0.0002	0.0644	0.0003	1.0000	0.0626
5_HuRefUnmapped	1103276804651	NA	NA	13,14	0.0000	0.0322	0.1417	0.0007	0.0088	0.0000	0.0213	0.0079	0.0032	0.0172	0.0217	0.0158	1.0000	0.9908	0.1562	0.1290	0.1294	0.0071	0.1345	0.0000	0.5992	0.0000	0.0019	0.0134
5_HuRefUnmapped	1103276804691	NA	NA	1	1.0000	0.0670	0.1204	0.0461	0.0665	0.0194	0.0887	0.0689	0.0651	0.0868	0.0897	0.0831	0.0149	0.0747	0.1310	0.1377	0.1329	0.0622	0.1300	0.0022	0.0741	0.0032	0.0200	0.0806
5_HuRefUnmapped	1103276804725	NA	NA	2	0.0028	1.0000	0.2250	0.0487	0.6349	0.0014	0.0355	0.0108	0.0076	0.0324	0.0401	0.0283	0.0000	0.0152	0.2326	0.2144	0.1955	0.0135	0.1999	0.0000	0.0188	0.0000	0.0000	0.0160
5_HuRefUnmapped	1103276804794	NA	NA	X	0.0275	0.0673	0.1240	0.0489	0.0611	0.0167	0.0870	0.8978	0.2394	0.0849	0.0885	0.0856	0.0158	0.0669	0.1197	0.1221	0.1233	0.0663	0.1243	0.0020	0.0801	0.0028	0.9720	0.0854
5_HuRefUnmapped	1103276804810	NA	NA	14,21,22	0.1363	0.0063	0.1013	0.0014	0.0059	0.0000	0.0257	0.0060	0.0064	0.0218	0.0236	0.0199	0.8669	1.0000	0.1373	0.1391	0.1113	0.0045	0.1019	0.0000	0.9752	1.0000	0.0000	0.0155
5_HuRefUnmapped	1103276804858	NA	NA	13	0.0810	0.1025	0.1208	0.0960	0.1000	0.0716	0.1080	0.1023	0.1014	0.1092	0.1105	0.1090	0.9563	0.1022	0.1194	0.1207	0.1207	0.1017	0.1209	0.0403	0.1061	0.0442	0.0729	0.1083
5_HuRefUnmapped	1103276804914	NA	NA	1	0.9995	0.0530	0.1085	0.0354	0.0504	0.0109	0.0709	0.0543	0.0508	0.0724	0.0761	0.0690	0.0085	0.0581	0.1137	0.1196	0.1186	0.0500	0.1181	0.0008	0.0601	0.0013	0.0122	0.0699
5_HuRefUnmapped	1103276804936	NA	NA	7	0.0095	0.0374	0.0954	0.0231	0.0324	0.0045	0.9982	0.0369	0.0347	0.0538	0.0575	0.0518	0.0037	0.0374	0.0891	0.0939	0.0953	0.0351	0.0967	0.0002	0.0432	0.0003	0.0051	0.0563
5_HuRefUnmapped	1103276804942	NA	NA	6	0.0001	0.0065	0.0992	0.0016	0.0062	1.0000	0.0154	0.0061	0.0050	0.0187	0.0226	0.0165	0.0000	0.0065	0.0930	0.0971	0.0934	0.0056	0.1003	0.0000	0.4797	0.0000	0.0000	0.0165
5_HuRefUnmapped	1103276804955	NA	NA	22	0.0245	0.0589	0.1079	0.0433	0.0537	0.0147	0.0714	0.0577	0.0559	0.0745	0.0777	0.0726	0.0128	0.0581	0.1032	0.1069	0.1088	0.0565	0.1095	0.0018	0.0633	0.9966	0.0163	0.0763
5_HuRefUnmapped	1103276804966	NA	NA	18	0.0212	0.0565	0.1101	0.0402	0.0512	0.0128	0.0711	0.0560	0.0537	0.0733	0.0771	0.0713	0.0105	0.0572	0.1055	0.1090	0.1156	0.9030	0.1111	0.0011	0.0617	0.0017	0.0136	0.0784
5_HuRefUnmapped	1103276805005	NA	NA	22	0.0293	0.0710	0.1297	0.0513	0.0636	0.0174	0.0866	0.0687	0.0672	0.0897	0.0938	0.0880	0.0154	0.7843	0.1635	0.1290	0.1316	0.0679	0.1304	0.0022	0.0833	1.0000	0.0193	0.0857
5_HuRefUnmapped	1103276805030	NA	NA	1	1.0000	0.1869	0.2115	0.0067	0.1374	0.0122	0.0772	0.4835	0.1815	0.0577	0.0625	0.0635	0.0003	0.0302	0.2670	0.2301	0.2211	0.0398	0.1934	0.0000	0.0633	0.0000	0.0010	0.0308
5_HuRefUnmapped	1103276805034	NA	NA	21,22	0.0021	0.0251	0.1380	0.0101	0.0187	0.0005	0.0434	0.0231	0.0216	0.0502	0.0558	0.0460	0.0003	0.4321	0.1870	0.1414	0.1553	0.0223	0.1740	0.0001	0.9955	0.9998	0.0006	0.0451
5_HuRefUnmapped	1103276805164	NA	NA	13	0.0052	0.0284	0.0910	0.0159	0.0237	0.0020	0.0412	0.0272	0.0260	0.0451	0.0488	0.0431	1.0000	0.0275	0.0833	0.0889	0.0907	0.0264	0.0926	0.0000	0.0333	0.0001	0.0024	0.0473
5_HuRefUnmapped	1103276805206	NA	NA	1	1.0000	0.0243	0.0952	0.0113	0.0224	0.0012	0.0439	0.0254	0.0228	0.0445	0.0487	0.0408	0.0008	0.0290	0.1042	0.1141	0.1107	0.0217	0.1097	0.0000	0.0309	0.0000	0.0015	0.0412
5_HuRefUnmapped	1103276805208	NA	NA	2	0.0000	1.0000	0.0934	0.0004	0.0014	0.0000	0.0090	0.0022	0.0019	0.0103	0.0134	0.0094	0.0000	0.1124	0.1968	0.0844	0.0868	0.0024	0.0867	0.0000	0.0058	0.0000	0.0000	0.0072
5_HuRefUnmapped	1103276805259	NA	NA	Y	0.0052	0.0402	0.1565	0.0190	0.0315	0.0016	0.0841	0.0543	0.0358	0.0726	0.0770	0.0654	0.0025	0.0389	0.1467	0.1691	0.1932	0.0396	0.2395	0.0022	0.1063	0.0000	0.8625	1.0000
5_HuRefUnmapped	1103276805343	NA	NA	14,22	0.0934	0.0452	0.1225	0.0257	0.0468	0.0056	0.0980	0.1067	0.0457	0.0790	0.0839	0.0752	0.0089	1.0000	0.1821	0.1626	0.1540	0.0728	0.1541	0.0002	0.1268	1.0000	0.2961	0.0727
5_HuRefUnmapped	1103276805428	NA	NA	22	0.0054	0.0117	0.1373	0.0020	0.0077	0.0000	0.0226	0.0101	0.0733	0.2311	0.2428	0.2095	0.0000	0.0105	0.1302	0.1648	0.1603	0.0090	0.1429	0.0000	0.0151	1.0000	0.0000	0.0210
5_HuRefUnmapped	1103276805430	NA	NA	5	0.0034	0.2512	0.1760	0.1923	1.0000	0.8287	0.0514	0.0285	0.0247	0.0517	0.0576	0.0503	0.0013	0.0281	0.1343	0.1250	0.1194	0.0367	0.1255	0.0000	0.0368	0.0000	0.0011	0.0421
5_HuRefUnmapped	1103276805458	NA	NA	1	1.0000	0.0322	0.1019	0.0168	0.0298	0.0026	0.0529	0.0328	0.0303	0.0528	0.0568	0.0495	0.0018	0.0361	0.1076	0.1163	0.1125	0.0290	0.1112	0.0000	0.0386	0.0001	0.0030	0.0499
5_HuRefUnmapped	1103276805483	NA	NA	1	0.9971	0.0155	0.0821	0.0064	0.0129	0.0004	0.0293	0.0153	0.0139	0.0309	0.0346	0.0285	0.0003	0.0166	0.0804	0.0889	0.0882	0.0137	0.0890	0.0000	0.0197	0.0000	0.0005	0.0310
5_HuRefUnmapped	1103276805493	NA	NA	13	0.0404	0.0744	0.1138	0.0602	0.0697	0.0284	0.0852	0.0734	0.0718	0.0877	0.0904	0.0862	0.9996	0.0736	0.1102	0.1130	0.1139	0.0724	0.1146	0.0064	0.0785	0.0082	0.0304	0.0892
5_HuRefUnmapped	1103276805589	NA	NA	8	0.0146	0.3268	0.1063	0.0281	0.0397	0.0058	0.0634	0.9811	0.8736	0.4469	0.3998	0.4907	0.0065	0.0420	0.1075	0.0977	0.0925	0.0539	0.0973	0.0003	0.0541	0.0005	0.0103	0.0509
5_HuRefUnmapped	1103276805611	NA	NA	20	0.0180	0.0578	0.1330	0.0390	0.1702	0.3878	0.0761	0.0566	0.0539	0.0787	0.0834	0.0776	0.0187	0.0621	0.1241	0.1253	0.1290	0.0633	0.1294	1.0000	0.0714	0.0009	0.0111	0.0731
5_HuRefUnmapped	1103276805615	NA	NA	13	0.0265	0.0613	0.1092	0.0458	0.0561	0.0164	0.0736	0.0601	0.0584	0.0768	0.0799	0.0750	0.9970	0.0606	0.1047	0.1081	0.1092	0.0592	0.1103	0.0022	0.0661	0.0030	0.0180	0.0786
5_HuRefUnmapped	1103276805618	NA	NA	20	0.0245	0.0589	0.1080	0.0433	0.0537	0.0147	0.0715	0.0577	0.0559	0.0746	0.0778	0.0727	0.0128	0.0580	0.1031	0.1072	0.1087	0.0566	0.1103	0.9953	0.0635	0.0025	0.0163	0.0764
5_HuRefUnmapped	1103276805625	NA	NA	14	0.0000	0.0019	0.1245	0.0002	0.0010	0.0000	0.0071	0.0017	0.0014	0.0113	0.0136	0.0086	0.0000	1.0000	0.1255	0.1346	0.1867	0.0015	0.2633	0.0000	0.0047	0.0000	0.0000	0.0068
5_HuRefUnmapped	1103276805629	NA	NA	1	1.0000	0.0243	0.0941	0.0112	0.0215	0.0012	0.0415	0.0244	0.0221	0.0426	0.0465	0.0395	0.0008	0.0267	0.0972	0.1068	0.1043	0.0213	0.1032	0.0000	0.0295	0.0000	0.0014	0.0409
5_HuRefUnmapped	1103276805651	NA	NA	8	0.0043	0.0296	0.1163	0.0147	0.0241	0.0014	0.0472	0.9135	0.7402	0.3589	0.3295	0.3834	0.0010	0.0292	0.1067	0.1129	0.1147	0.0299	0.1173	0.0000	0.0381	0.0000	0.0024	0.0510
5_HuRefUnmapped	1103276805765	NA	NA	22	0.4867	0.1004	0.1370	0.0808	0.1043	0.0583	0.1265	0.1007	0.1014	0.1156	0.1159	0.1146	0.0514	0.1067	0.1465	0.1503	0.1422	0.0940	0.1378	0.0212	0.1050	1.0000	0.0547	0.1056
5_HuRefUnmapped	1103276805766	NA	NA	1,2	1.0000	1.0000	0.1722	0.0029	0.0135	0.0001	0.0501	0.0152	0.0119	0.0392	0.0447	0.0354	0.0000	0.0174	0.2273	0.2283	0.1831	0.0136	0.1763	0.0000	0.0205	0.0000	0.0001	0.0241
5_HuRefUnmapped	1103276805775	NA	NA	5	0.0026	0.0298	0.1636	0.0136	0.9888	0.0010	0.7685	0.0321	0.0262	0.0555	0.0628	0.0534	0.0558	0.0397	0.1608	0.1533	0.1545	0.0336	0.1566	0.0000	0.0549	0.0000	0.0010	0.0458
5_HuRefUnmapped	1103276805793	NA	NA	22	0.0067	0.0383	0.1251	0.0202	0.0310	0.0024	0.0567	0.0360	0.0343	0.0609	0.0664	0.0585	0.0019	0.6726	0.1755	0.1235	0.1278	0.0351	0.1262	0.0000	0.0509	1.0000	0.0029	0.0570
5_HuRefUnmapped	1103276805801	NA	NA	13	0.0758	0.0989	0.1191	0.0900	0.0958	0.0652	0.1045	0.0986	0.0971	0.1062	0.1074	0.1053	1.0000	0.0996	0.1198	0.1191	0.1178	0.0978	0.1188	0.0346	0.8954	0.0383	0.0671	0.1032
5_HuRefUnmapped	1103276805848	NA	NA	13	0.0068	0.0320	0.0922	0.0187	0.0271	0.0028	0.0449	0.0309	0.0292	0.0483	0.0521	0.0463	0.9958	0.0313	0.0855	0.0908	0.0924	0.0300	0.0939	0.0001	0.0368	0.0001	0.0034	0.0503
5_HuRefUnmapped	1103276805850	NA	NA	1	0.9991	0.0426	0.1059	0.0259	0.0393	0.0058	0.0622	0.0423	0.0404	0.0622	0.0658	0.0596	0.0045	0.0446	0.1064	0.1127	0.1102	0.0393	0.1099	0.0002	0.0483	0.0004	0.0064	0.0611
5_HuRefUnmapped	1103276805881	NA	NA	1,5,6	0.9971	0.1575	0.1191	0.0123	1.0000	1.0000	0.0555	0.4386	0.1784	0.0423	0.0451	0.0510	0.0095	0.0291	0.1365	0.0977	0.0982	0.0614	0.0888	0.0000	0.0681	0.0000	0.0055	0.0275
5_HuRefUnmapped	1103276805887	NA	NA	1	1.0000	0.0135	0.0796	0.0049	0.0103	0.0002	0.0237	0.0125	0.0112	0.0261	0.0294	0.0241	0.0001	0.0128	0.0720	0.0818	0.0820	0.0112	0.0815	0.0000	0.0161	0.0000	0.0003	0.0272
5_HuRefUnmapped	1103276805947	NA	NA	1	0.9352	0.0749	0.1195	0.0576	0.0751	0.0284	0.0957	0.0769	0.0744	0.0932	0.0957	0.0904	0.0240	0.0822	0.1279	0.1321	0.1281	0.0719	0.1268	0.0055	0.0821	0.0072	0.0300	0.0888
5_HuRefUnmapped	1103276806000	NA	NA	13	0.0508	0.0832	0.1211	0.0710	0.1766	0.4854	0.0960	0.0847	0.0829	0.0972	0.0984	0.0965	0.9999	0.0854	0.1211	0.1205	0.1358	0.0942	0.1263	0.0121	0.1005	0.6749	0.0453	0.0861
5_HuRefUnmapped	1103276806127	NA	NA	7	0.0051	0.0276	0.0883	0.0152	0.0231	0.0020	0.9983	0.0271	0.0251	0.0434	0.0471	0.0414	0.0016	0.0275	0.0810	0.0866	0.0882	0.0255	0.0898	0.0000	0.0329	0.0001	0.0024	0.0459
5_HuRefUnmapped	1103276806131	NA	NA	21,22	0.0072	0.0428	0.1323	0.0217	0.0337	0.0027	0.0804	0.0544	0.0371	0.0656	0.0715	0.0635	0.0032	0.0411	0.1288	0.1339	0.1351	0.0405	0.1368	0.0000	0.9067	1.0000	0.1040	0.0633
5_HuRefUnmapped	1103276806139	NA	NA	14,22	0.0000	0.0156	0.1302	0.0001	0.0006	0.0000	0.0053	0.0010	0.0007	0.0061	0.0082	0.0051	0.0000	1.0000	0.1341	0.1293	0.1226	0.0009	0.1213	0.0000	0.0020	1.0000	0.0000	0.0040
5_HuRefUnmapped	1103276806146	NA	NA	2	0.0000	1.0000	0.0622	0.0000	0.0000	0.0000	0.0006	0.0000	0.0000	0.0007	0.0012	0.0005	0.0000	0.0000	0.0441	0.0485	0.0660	0.0048	0.0571	0.0000	0.0001	0.0000	0.0000	0.0009
5_HuRefUnmapped	1103276806173	NA	NA	2	0.0001	1.0000	0.0671	0.0013	0.0034	0.0000	0.0119	0.0046	0.0039	0.0133	0.0160	0.0122	0.0000	0.0044	0.0581	0.0613	0.0613	0.0048	0.0655	0.0000	0.0068	0.0000	0.0000	0.0133
5_HuRefUnmapped	1103276806179	NA	NA	1	0.9521	0.1017	0.1210	0.0921	0.1058	0.0740	0.1155	0.1070	0.1034	0.1137	0.1150	0.1109	0.0671	0.1144	0.1329	0.1348	0.1326	0.1011	0.1317	0.0399	0.1094	0.0444	0.0783	0.1075
5_HuRefUnmapped	1103276806189	NA	NA	X,Y	0.0036	0.0286	0.1160	0.0136	0.0226	0.0011	0.0506	0.0308	0.0250	0.0496	0.0546	0.0467	0.0010	0.0275	0.1056	0.1141	0.1169	0.0268	0.1202	0.0000	0.0422	0.0000	1.0000	0.9383
5_HuRefUnmapped	1103276806202	NA	NA	7	0.0000	0.0002	0.1220	0.0000	0.0001	0.0000	1.0000	0.0003	0.0001	0.0025	0.0039	0.0021	0.0000	0.0106	0.2416	0.1608	0.1785	0.0001	0.1727	0.0000	0.0016	0.0000	0.0000	0.0013
5_HuRefUnmapped	1103276806215	NA	NA	13,21	0.0000	0.0820	0.1285	0.0002	0.0018	0.0000	0.0089	0.0017	0.0011	0.0087	0.0118	0.0078	1.0000	0.5585	0.2203	0.1067	0.1045	0.0019	0.1136	0.0000	0.9996	0.0000	0.0000	0.0063
5_HuRefUnmapped	1103276806236	NA	NA	18	0.0066	0.2811	0.1171	0.0184	0.0295	0.0019	0.0548	0.0341	0.0307	0.0545	0.0592	0.0532	0.0020	0.0321	0.1144	0.1073	0.1037	1.0000	0.1085	0.0000	0.0406	0.0000	0.0026	0.0488
5_HuRefUnmapped	1103276806245	NA	NA	13	0.0091	0.0452	0.1344	0.0253	0.0372	0.0036	0.0641	0.0430	0.0410	0.0696	0.0749	0.0668	0.9482	0.6029	0.1768	0.1328	0.1331	0.0425	0.1341	0.0001	0.8135	0.0002	0.0043	0.0628
5_HuRefUnmapped	1103276806345	NA	NA	8	0.0086	0.3330	0.1397	0.0228	0.0364	0.0026	0.0684	0.9977	0.8046	0.1565	0.1587	0.1678	0.0027	0.0400	0.1384	0.1268	0.1209	0.0502	0.1277	0.0000	0.0541	0.0001	0.0055	0.0558
5_HuRefUnmapped	1103276806380	NA	NA	8	0.0034	0.0231	0.0866	0.0118	0.0189	0.0012	0.0360	0.9184	0.1360	0.0386	0.0423	0.0377	0.0009	0.0226	0.0790	0.0841	0.0859	0.0217	0.0877	0.0000	0.0281	0.0000	0.0019	0.0404
5_HuRefUnmapped	1103276806382	NA	NA	X,Y	0.0043	0.0303	0.1155	0.0151	0.0245	0.0014	0.0520	0.0326	0.0269	0.0514	0.0564	0.0486	0.0013	0.0293	0.1052	0.1137	0.1163	0.0284	0.1189	0.0000	0.0444	0.0000	1.0000	1.0000
5_HuRefUnmapped	1103276806404	NA	NA	13	0.0122	0.0421	0.0988	0.0274	0.0369	0.0060	0.0553	0.0409	0.0392	0.0587	0.0624	0.0567	1.0000	0.0412	0.0926	0.0973	0.0988	0.0398	0.1002	0.0003	0.0468	0.0005	0.0069	0.0610
5_HuRefUnmapped	1103276806409	NA	NA	6	0.0022	0.0188	0.0850	0.0088	0.0359	1.0000	0.0309	0.0181	0.0165	0.0338	0.0376	0.0320	0.0006	0.0184	0.0769	0.0819	0.0851	0.0185	0.0860	0.0000	0.0244	0.0000	0.0009	0.0354
5_HuRefUnmapped	1103276806466	NA	NA	22	0.0265	0.0611	0.1089	0.0456	0.0559	0.0163	0.0734	0.0599	0.0581	0.0764	0.0796	0.0746	0.0143	0.0602	0.1042	0.1080	0.1094	0.0587	0.1103	0.0021	0.0656	1.0000	0.0181	0.0783
5_HuRefUnmapped	1103276806509	NA	NA	22	0.0259	0.0694	0.1343	0.0522	0.0623	0.0148	0.0852	0.0662	0.0703	0.0952	0.0973	0.0935	0.5587	0.7569	0.1657	0.1296	0.1327	0.0677	0.1335	0.0016	0.0886	1.0000	0.0156	0.0898
5_HuRefUnmapped	1103276806512	NA	NA	5	0.0000	0.0141	0.2779	0.0002	1.0000	0.0000	0.0031	0.0001	0.0000	0.0011	0.0018	0.0009	0.0000	0.0000	0.1573	0.1306	0.1370	0.0002	0.1685	0.0000	0.0012	0.0000	0.0000	0.0004
5_HuRefUnmapped	1103276806527	NA	NA	2	0.0249	0.9724	0.1121	0.0425	0.0541	0.0130	0.0745	0.0583	0.0555	0.0749	0.0783	0.0738	0.0136	0.0568	0.1098	0.1081	0.1069	0.0616	0.1094	0.0013	0.0640	0.0019	0.0151	0.0727
5_HuRefUnmapped	1103276806543	NA	NA	6	0.1780	0.1157	0.3133	0.0463	0.3973	1.0000	0.0481	0.0130	0.0110	0.0468	0.0541	0.0437	0.1424	0.0160	0.3325	0.3319	0.2746	0.0138	0.2600	0.0000	0.0288	0.0000	0.0000	0.0211
5_HuRefUnmapped	1103276806550	NA	NA	1	1.0000	0.0601	0.1154	0.0396	0.0571	0.0143	0.0775	0.0603	0.0567	0.0779	0.0811	0.0747	0.0108	0.0637	0.1201	0.1273	0.1243	0.0551	0.1218	0.0012	0.0654	0.0019	0.0146	0.0745
5_HuRefUnmapped	1103276806558	NA	NA	1	1.0000	0.0822	0.1251	0.0589	0.0790	0.0328	0.0948	0.0809	0.0770	0.0943	0.0964	0.0916	0.0252	0.0839	0.1294	0.1366	0.1325	0.0745	0.1280	0.0060	0.0841	0.0079	0.0303	0.0899
5_HuRefUnmapped	1103276806585	NA	NA	13	0.0001	0.0539	0.1950	0.6127	0.2159	0.0000	0.0266	0.1649	0.0656	0.0256	0.0311	0.0284	1.0000	0.2288	0.2485	0.1346	0.1417	0.3894	0.1326	0.0000	0.5472	0.0000	0.0001	0.0173
5_HuRefUnmapped	1103276806637	NA	NA	13,22	0.0016	0.0213	0.1262	0.0085	0.0160	0.0004	0.0373	0.0202	0.0181	0.0428	0.0482	0.0395	1.0000	0.0212	0.1175	0.1240	0.1236	0.0190	0.1291	0.0000	0.6753	1.0000	0.0005	0.0408
5_HuRefUnmapped	1103276806665	NA	NA	2	0.0000	1.0000	0.0119	0.0000	0.0000	0.0000	0.0000	0.0000	0.0000	0.0000	0.0000	0.0000	0.0000	0.0000	0.0041	0.0042	0.0039	0.0000	0.0070	0.0000	0.0000	0.0000	0.0000	0.0000
5_HuRefUnmapped	1103276806680	NA	NA	14,22	0.0000	0.0006	0.0989	0.0000	0.0003	0.0000	0.7279	0.0006	0.0282	0.2965	0.3368	0.2603	0.0000	1.0000	0.2347	0.1147	0.1220	0.0005	0.1252	0.0000	0.0026	1.0000	0.0000	0.0038
5_HuRefUnmapped	1103276806700	NA	NA	13	0.0195	0.0588	0.1304	0.0394	0.1000	0.1729	0.0764	0.0582	0.0570	0.0806	0.0840	0.0792	0.9955	0.6846	0.1659	0.1327	0.1584	0.0606	0.1428	0.0008	0.8382	0.1086	0.0114	0.0590
5_HuRefUnmapped	1103276806707	NA	NA	13,21	0.0011	0.1233	0.1368	0.0065	0.0134	0.0002	0.0374	0.0172	0.0154	0.0400	0.0460	0.0380	1.0000	0.3329	0.1957	0.1264	0.1244	0.0186	0.1285	0.0000	1.0000	0.0000	0.0003	0.0327
5_HuRefUnmapped	1103276806717	NA	NA	1	1.0000	0.0629	0.1160	0.0446	0.0642	0.0175	0.0872	0.0674	0.0630	0.0858	0.0892	0.0814	0.0138	0.0752	0.1313	0.1370	0.1333	0.0604	0.1322	0.0020	0.0734	0.0029	0.0199	0.0787
5_HuRefUnmapped	1103276806725	NA	NA	4,13	0.0035	0.0284	0.1260	0.9992	0.0514	0.0011	0.0449	0.0271	0.0248	0.0496	0.0550	0.0468	0.9177	0.0293	0.1134	0.1178	0.1207	0.0281	0.1227	0.0000	0.0366	0.0000	0.0014	0.0492
5_HuRefUnmapped	1103276806727	NA	NA	1	1.0000	0.0001	0.0980	0.0000	0.0000	0.0000	0.0012	0.0001	0.0015	0.0436	0.0581	0.0313	0.0000	0.0001	0.1069	0.1525	0.1331	0.0001	0.1407	0.0000	0.0004	0.0000	0.0000	0.0011
5_HuRefUnmapped	1103276806758	NA	NA	X	0.0111	0.0439	0.1115	0.0269	0.0380	0.0052	0.0652	0.2918	0.1412	0.0629	0.0668	0.0640	0.0048	0.0437	0.1055	0.1086	0.1101	0.0435	0.1115	0.0002	0.0588	0.0003	1.0000	0.0637
5_HuRefUnmapped	1103276806785	NA	NA	2	0.0005	0.9955	0.1089	0.0034	0.0078	0.0001	0.0251	0.0103	0.0093	0.0275	0.0325	0.0258	0.0000	0.3586	0.1945	0.1031	0.1059	0.0107	0.1051	0.0000	0.0195	0.0000	0.0001	0.0225
5_HuRefUnmapped	1103276806817	NA	NA	14	0.0108	0.0463	0.1566	0.0363	0.6886	0.0079	0.0637	0.0454	0.0424	0.0678	0.0726	0.0653	0.0043	0.9911	0.1273	0.1221	0.1236	0.0494	0.1232	0.0002	0.0544	0.0003	0.0058	0.0653
5_HuRefUnmapped	1103276806838	NA	NA	1	0.9945	0.0754	0.1194	0.0583	0.0738	0.0284	0.0934	0.0759	0.0740	0.0920	0.0945	0.0898	0.0246	0.0792	0.1229	0.1267	0.1240	0.0722	0.1233	0.0057	0.0810	0.0074	0.0298	0.0895
5_HuRefUnmapped	1103276806840	NA	NA	8	0.0287	0.0666	0.1213	0.0491	0.0611	0.0174	0.0824	0.9021	0.6856	0.2891	0.2709	0.3058	0.0153	0.0666	0.1173	0.1193	0.1199	0.0685	0.1211	0.0023	0.0762	0.0032	0.0254	0.0832
5_HuRefUnmapped	1103276806848	NA	NA	4	0.0139	0.0447	0.1024	0.9988	0.0396	0.0071	0.0579	0.0436	0.0417	0.0612	0.0647	0.0591	0.0059	0.0438	0.0940	0.0986	0.1002	0.0425	0.1013	0.0004	0.0493	0.0007	0.0081	0.0632
5_HuRefUnmapped	1103276806851	NA	NA	1	0.9982	0.0526	0.1461	0.0311	0.1990	0.3383	0.0785	0.0523	0.0489	0.0776	0.0830	0.0762	0.0131	0.0615	0.1429	0.1449	0.1451	0.0583	0.1426	0.0002	0.0695	0.0003	0.0071	0.0663
5_HuRefUnmapped	1103276806867	NA	NA	1	1.0000	0.4349	0.1559	0.0374	0.0724	0.0124	0.1094	0.0731	0.0649	0.0954	0.0987	0.0915	0.0097	0.0789	0.1905	0.1900	0.1667	0.0673	0.1598	0.0005	0.0783	0.0008	0.0119	0.0719
5_HuRefUnmapped	1103276806878	NA	NA	2	0.0225	0.9727	0.1108	0.0398	0.0514	0.0114	0.0719	0.0556	0.0527	0.0725	0.0759	0.0713	0.0119	0.0541	0.1083	0.1067	0.1056	0.0587	0.1081	0.0010	0.0613	0.0015	0.0134	0.0704
5_HuRefUnmapped	1103276806894	NA	NA	1	1.0000	0.0167	0.1691	0.0026	0.0148	0.0001	0.0919	0.0328	0.0133	0.0458	0.0530	0.0392	0.0001	0.0265	0.2692	0.3170	0.2745	0.0121	0.2400	0.0000	0.0507	0.0000	0.0063	0.0279
5_HuRefUnmapped	1103276806904	NA	NA	22	0.0013	0.0145	0.0761	0.0062	0.0112	0.0003	0.0247	0.0137	0.0126	0.0277	0.0311	0.0258	0.0002	0.0139	0.0673	0.0742	0.0768	0.0130	0.0786	0.0000	0.0177	1.0000	0.0004	0.0298
5_HuRefUnmapped	1103276807009	NA	NA	13,14,21,22	0.5978	0.0059	0.0314	0.0021	0.0069	0.0003	0.0176	0.0068	0.0062	0.0135	0.0144	0.0122	1.0000	1.0000	0.0605	0.0544	0.0444	0.0047	0.0399	0.0000	0.9833	1.0000	0.0003	0.0082
5_HuRefUnmapped	1103276807027	NA	NA	13	0.0061	0.0388	0.1393	0.0204	0.0325	0.0021	0.0763	0.0492	0.0355	0.0669	0.0711	0.0630	1.0000	0.0394	0.1288	0.1419	0.1506	0.0391	0.1551	0.0000	0.0902	0.0074	0.0340	0.0523
5_HuRefUnmapped	1103276807077	NA	NA	1	0.9041	0.0391	0.1026	0.0214	0.0366	0.0047	0.0562	0.0400	0.0359	0.0577	0.0613	0.0540	0.0030	0.0438	0.1107	0.1219	0.1176	0.0348	0.1130	0.0001	0.0449	0.0002	0.0048	0.0547
5_HuRefUnmapped	1103276807083	NA	NA	5	0.0000	0.0001	0.0820	0.0000	1.0000	0.0000	0.0005	0.0000	0.0000	0.0008	0.0013	0.0006	0.0000	0.0033	0.1267	0.0544	0.0633	0.0000	0.0599	0.0000	0.0002	0.0000	0.0000	0.0006
5_HuRefUnmapped	1103276807113	NA	NA	X	0.0144	0.0462	0.1018	0.0306	0.0407	0.0074	0.0617	0.0476	0.0430	0.0628	0.0664	0.0609	0.0067	0.0453	0.0964	0.1008	0.1022	0.0446	0.1034	0.0005	0.0544	0.0007	1.0000	0.0651
5_HuRefUnmapped	1103276807152	NA	NA	13,14,21	0.0000	0.0018	0.0993	0.0002	0.0009	0.0000	0.1081	0.0020	0.0013	0.0085	0.0113	0.0073	1.0000	1.0000	0.0881	0.0933	0.0979	0.0014	0.1040	0.0000	1.0000	0.0000	0.0000	0.0096
5_HuRefUnmapped	1103276807160	NA	NA	Y	0.0079	0.0344	0.0943	0.0206	0.0295	0.0034	0.0477	0.0332	0.0315	0.0512	0.0547	0.0489	0.0027	0.0336	0.0878	0.0927	0.0944	0.0324	0.0966	0.0001	0.0390	0.0002	0.0039	0.9653
5_HuRefUnmapped	1103276807168	NA	NA	1	0.9999	0.0666	0.1162	0.0465	0.0616	0.0190	0.0795	0.0646	0.0620	0.0808	0.0836	0.0786	0.0151	0.0656	0.1143	0.1203	0.1186	0.0612	0.1167	0.0023	0.0693	0.0033	0.0187	0.0802
5_HuRefUnmapped	1103276807173	NA	NA	4	0.0263	0.0623	0.1328	0.9065	0.0584	0.0162	0.0756	0.0614	0.0593	0.0786	0.0816	0.0766	0.0146	0.0612	0.1067	0.1103	0.1126	0.0618	0.1122	0.0020	0.0669	0.0028	0.0179	0.0767
5_HuRefUnmapped	1103276807218	NA	NA	22	0.0048	0.0346	0.1334	0.0168	0.0275	0.0017	0.6236	0.0353	0.0316	0.0584	0.0646	0.0565	0.0014	0.6368	0.1806	0.1312	0.1352	0.0317	0.1341	0.0000	0.0537	1.0000	0.0020	0.0552
5_HuRefUnmapped	1103276807245	NA	NA	1	1.0000	0.0816	0.6655	0.0055	0.0001	0.0000	0.0053	0.0002	0.0001	0.0031	0.0048	0.0021	0.0000	0.0072	0.7627	0.5995	0.4441	0.0001	0.3667	0.0000	0.0005	0.0000	0.0000	0.0005
5_HuRefUnmapped	1103276807267	NA	NA	1	1.0000	0.0125	0.3976	0.0021	0.0223	0.0000	0.6964	0.0031	0.0011	0.0124	0.0168	0.0096	0.0000	0.0040	0.4711	0.5390	0.4006	0.0011	0.3331	0.0000	0.0071	0.0000	0.0000	0.0040
5_HuRefUnmapped	1103276807281	NA	NA	1	1.0000	0.8883	0.1380	0.0354	0.0573	0.0089	0.0882	0.0611	0.0557	0.0838	0.0881	0.0806	0.0081	0.0639	0.1524	0.1522	0.1433	0.0598	0.1431	0.0004	0.0680	0.0007	0.0102	0.0726
5_HuRefUnmapped	1103276807285	NA	NA	1	1.0000	0.0412	0.1029	0.0243	0.0380	0.0054	0.0585	0.0419	0.0386	0.0605	0.0643	0.0570	0.0039	0.0449	0.1067	0.1142	0.1131	0.0379	0.1122	0.0002	0.0476	0.0003	0.0061	0.0584
5_HuRefUnmapped	1103276807319	NA	NA	1	1.0000	0.0287	0.0990	0.0140	0.0256	0.0019	0.0470	0.0284	0.0262	0.0476	0.0514	0.0446	0.0012	0.0307	0.1011	0.1104	0.1071	0.0252	0.1055	0.0000	0.0338	0.0000	0.0021	0.0458
5_HuRefUnmapped	1103276807327	NA	NA	1	0.9905	0.0480	0.1063	0.0313	0.0453	0.0084	0.0671	0.0488	0.0461	0.0679	0.0715	0.0648	0.0066	0.0522	0.1099	0.1156	0.1140	0.0453	0.1140	0.0005	0.0549	0.0008	0.0095	0.0661
5_HuRefUnmapped	1103276807370	NA	NA	X	0.0109	0.0406	0.0988	0.0254	0.0351	0.0051	0.0594	0.0437	0.0375	0.0575	0.0613	0.0554	0.0053	0.0397	0.0927	0.0979	0.0994	0.0390	0.1008	0.0002	0.0553	0.0004	1.0000	0.0602
5_HuRefUnmapped	1103276807403	NA	NA	14,22	0.0001	0.0064	0.1126	0.0014	0.0041	0.0000	0.0159	0.0058	0.0049	0.0196	0.0242	0.0177	0.0000	0.9980	0.0995	0.1187	0.1359	0.0054	0.1432	0.0000	0.0103	1.0000	0.0000	0.0172
5_HuRefUnmapped	1103276807474	NA	NA	1	1.0000	0.0141	0.2166	0.3662	0.0123	0.0001	0.0320	0.0141	0.0120	0.0344	0.0390	0.0307	0.0001	0.0151	0.1141	0.1298	0.1341	0.0134	0.1268	0.0000	0.0190	0.0000	0.0002	0.0265
5_HuRefUnmapped	1103276807486	NA	NA	5	0.2199	0.0604	0.1373	0.0422	1.0000	0.1214	0.0971	0.0712	0.0628	0.0938	0.0983	0.0865	0.0108	0.0848	0.1660	0.1710	0.1679	0.0653	0.1628	0.0009	0.0848	0.0014	0.0175	0.0751
5_HuRefUnmapped	1103276807500	NA	NA	1	1.0000	0.0284	0.1021	0.0134	0.0261	0.0018	0.0494	0.0287	0.0263	0.0488	0.0527	0.0454	0.0011	0.0320	0.1087	0.1190	0.1137	0.0248	0.1114	0.0000	0.0343	0.0000	0.0020	0.0454
5_HuRefUnmapped	1103276807501	NA	NA	6	0.0143	0.0457	0.1022	0.0304	0.0532	0.9998	0.0594	0.0446	0.0427	0.0625	0.0661	0.0605	0.0065	0.0450	0.0966	0.1005	0.1024	0.0446	0.1032	0.0004	0.0517	0.0007	0.0085	0.0644
5_HuRefUnmapped	1103276807518	NA	NA	5	0.0753	0.7573	0.2267	0.1886	1.0000	0.0001	0.0566	0.0152	0.0135	0.0425	0.0479	0.0401	0.0001	0.0173	0.2185	0.2192	0.1755	0.0153	0.1689	0.0000	0.0211	0.0000	0.0001	0.0283
5_HuRefUnmapped	1103276807520	NA	NA	X	0.0038	0.0301	0.1642	0.0207	0.5908	0.0024	0.0562	0.0357	0.0264	0.0514	0.0565	0.0488	0.0016	0.0312	0.1100	0.1173	0.1190	0.0343	0.1188	0.0000	0.0520	0.0000	1.0000	0.0497
5_HuRefUnmapped	1103276807530	NA	NA	2	0.0563	1.0000	0.1267	0.0727	0.0844	0.0361	0.1023	0.0879	0.0843	0.0997	0.1021	0.0998	0.0417	0.0844	0.1281	0.1212	0.1178	0.0954	0.1209	0.0094	0.0922	0.0114	0.0407	0.0924
5_HuRefUnmapped	1103276807562	NA	NA	X	0.0230	0.4500	0.1341	0.0422	0.0572	0.0100	0.0940	0.0715	0.0583	0.0833	0.0875	0.0828	0.0144	0.0596	0.1349	0.1257	0.1204	0.0725	0.1257	0.0006	0.0860	0.0010	1.0000	0.0749
5_HuRefUnmapped	1103276807639	NA	NA	20	0.0001	0.0047	0.0620	0.0013	0.0032	0.0000	0.0108	0.0043	0.0038	0.0130	0.0155	0.0116	0.0000	0.0044	0.0513	0.0600	0.0639	0.0040	0.0673	1.0000	0.0065	0.0000	0.0000	0.0143
5_HuRefUnmapped	1103276807700	NA	NA	X	0.0070	0.0327	0.0926	0.0188	0.0274	0.0029	0.0481	0.0331	0.0295	0.0489	0.0526	0.0468	0.0025	0.0316	0.0858	0.0914	0.0931	0.0306	0.0946	0.0001	0.0401	0.0001	1.0000	0.0515
5_HuRefUnmapped	1103276807704	NA	NA	14,22	0.0017	0.0207	0.1085	0.0081	0.0149	0.0004	0.0473	0.0270	0.0171	0.0396	0.0438	0.0369	0.7486	1.0000	0.1253	0.1163	0.1292	0.0221	0.1470	0.0002	0.0507	1.0000	0.0205	0.8460
5_HuRefUnmapped	1103276807795	NA	NA	8	0.0006	0.0097	0.0710	0.0035	0.0072	0.0001	0.0188	0.9188	0.1034	0.0210	0.0241	0.0200	0.0001	0.0093	0.0616	0.0682	0.0705	0.0087	0.0727	0.0000	0.0128	0.0000	0.0002	0.0227
5_HuRefUnmapped	1103276807924	NA	NA	6	0.0060	0.3596	0.1382	0.0182	0.1149	1.0000	0.0614	0.0361	0.0315	0.0591	0.0646	0.0586	0.0025	0.0335	0.1390	0.1217	0.1159	0.0466	0.1221	0.0000	0.0482	0.0000	0.0023	0.0482
5_HuRefUnmapped	1103276807940	NA	NA	13,21	0.0187	0.0215	0.1443	0.0072	0.0187	0.0004	0.0506	0.0207	0.0196	0.0476	0.0526	0.0443	1.0000	0.0233	0.1481	0.1648	0.1504	0.0174	0.1463	0.0000	0.9960	0.0000	0.0004	0.0429
5_HuRefUnmapped	1103276807956	NA	NA	18	0.0257	0.0618	0.1123	0.0456	0.0565	0.0164	0.0759	0.0612	0.0590	0.0780	0.0815	0.0760	0.0137	0.0624	0.1080	0.1113	0.1174	0.9063	0.1132	0.0019	0.0668	0.0027	0.0172	0.0828
5_HuRefUnmapped	1103276807957	NA	NA	14,22	0.0301	0.0693	0.1239	0.0515	0.0633	0.0185	0.0836	0.0678	0.0660	0.0868	0.0905	0.0849	0.0163	0.9922	0.1287	0.1230	0.1252	0.0667	0.1254	0.0025	0.0760	1.0000	0.0203	0.0873
5_HuRefUnmapped	1103276808133	NA	NA	1	1.0000	0.0897	0.1260	0.0016	0.0079	0.0000	0.0306	0.0094	0.0071	0.0260	0.0303	0.0228	0.0000	0.0111	0.1669	0.1728	0.1415	0.0077	0.1373	0.0000	0.0130	0.0000	0.0000	0.0163
5_HuRefUnmapped	1103276808187	NA	NA	1	0.9998	0.0197	0.0875	0.0089	0.0171	0.0007	0.0357	0.0199	0.0180	0.0371	0.0410	0.0343	0.0005	0.0218	0.0889	0.0973	0.0961	0.0176	0.0966	0.0000	0.0248	0.0000	0.0009	0.0363
5_HuRefUnmapped	1103276808200	NA	NA	2	0.1394	1.0000	0.1807	0.0255	0.0538	0.0040	0.1090	0.0552	0.0511	0.0877	0.0925	0.0867	0.0041	0.0568	0.2068	0.1920	0.1705	0.8331	0.1639	0.0001	0.0638	0.0001	0.0042	0.0675
5_HuRefUnmapped	1103276808241	NA	NA	13	0.0004	0.0133	0.1392	0.0041	0.0288	0.0016	0.0367	0.0163	0.0112	0.0345	0.0403	0.0315	1.0000	0.0142	0.1293	0.1324	0.1533	0.5380	0.1397	0.0000	0.7790	0.0000	0.0012	0.0348
5_HuRefUnmapped	1103276808258	NA	NA	13,22	0.0033	0.0301	0.1281	0.0133	0.0474	0.0199	0.0590	0.0352	0.0252	0.0518	0.0571	0.0492	1.0000	0.0302	0.1197	0.1252	0.1278	0.0304	0.1305	0.0000	0.8308	1.0000	0.0307	0.0494
5_HuRefUnmapped	1103276808367	NA	NA	4	0.0196	0.0530	0.1085	0.9951	0.0650	0.0112	0.0660	0.0518	0.0500	0.0691	0.0725	0.0672	0.0096	0.0522	0.0997	0.1038	0.1051	0.0511	0.1061	0.0010	0.0575	0.0015	0.0124	0.0709
5_HuRefUnmapped	1103276808397	NA	NA	1	1.0000	0.0077	0.2347	0.0000	0.0002	0.0000	0.0037	0.0001	0.0000	0.0021	0.0033	0.0014	0.0000	0.0002	0.5555	0.6028	0.4061	0.0000	0.3405	0.0000	0.0003	0.0000	0.0000	0.0006
5_HuRefUnmapped	1103276808412	NA	NA	13,14	0.0013	0.0180	0.1088	0.0072	0.0135	0.0003	0.0321	0.0168	0.0154	0.0364	0.0414	0.0339	1.0000	1.0000	0.1076	0.1058	0.1093	0.0161	0.1117	0.0000	0.0236	0.0000	0.0004	0.0380
5_HuRefUnmapped	1103276808475	NA	NA	2	0.0007	1.0000	0.0809	0.0037	0.0079	0.0001	0.0217	0.0101	0.0087	0.0228	0.0263	0.0216	0.0001	0.0095	0.0743	0.0734	0.0716	0.0111	0.0765	0.0000	0.0136	0.0000	0.0001	0.0214
5_HuRefUnmapped	1103276808497	NA	NA	2	0.0099	0.9984	0.1003	0.0233	0.0333	0.0040	0.0534	0.0373	0.0349	0.0551	0.0589	0.0535	0.0038	0.0365	0.0956	0.0963	0.0958	0.0386	0.0985	0.0001	0.0431	0.0002	0.0049	0.0543
5_HuRefUnmapped	1103276808501	NA	NA	4	0.0042	0.0253	0.0927	1.0000	0.0276	0.0015	0.0378	0.0243	0.0227	0.0411	0.0448	0.0390	0.0011	0.0245	0.0796	0.0856	0.0877	0.0236	0.0891	0.0000	0.0294	0.0000	0.0018	0.0429
5_HuRefUnmapped	1103276808505	NA	NA	6,20	0.3329	0.4474	0.1191	0.0546	0.0856	0.9889	0.1037	0.0755	0.0732	0.0895	0.0905	0.0899	0.0312	0.0760	0.1331	0.1247	0.1117	0.0783	0.1114	0.9966	0.0795	0.0071	0.0292	0.0736
5_HuRefUnmapped	1103276808508	NA	NA	22,Y	0.0065	0.4230	0.1508	0.0196	0.0332	0.0016	0.0661	0.0387	0.0343	0.0646	0.0703	0.0633	0.0018	0.0354	0.1501	0.1346	0.1270	0.0455	0.1368	0.0000	0.0472	1.0000	0.0022	0.9025
5_HuRefUnmapped	1103276808522	NA	NA	8	0.0060	0.0560	0.1929	0.0004	0.0032	0.0000	0.5282	0.9862	0.0333	0.0169	0.0208	0.0161	0.0000	0.0054	0.2176	0.2282	0.1739	0.0034	0.1615	0.0000	0.0088	0.0000	0.0000	0.0104
5_HuRefUnmapped	1103276808546	NA	NA	8	0.0178	0.0518	0.1081	0.0357	0.0465	0.0098	0.0671	0.9632	0.2096	0.0688	0.0722	0.0693	0.0083	0.0516	0.1031	0.1058	0.1070	0.0507	0.1082	0.0008	0.0591	0.0011	0.0148	0.0696
5_HuRefUnmapped	1103276808570	NA	NA	13	0.0337	0.0774	0.1406	0.0579	0.0721	0.0204	0.0939	0.0775	0.0768	0.0990	0.1017	0.0970	0.9982	0.0795	0.1365	0.1450	0.1726	0.0763	0.1578	0.0026	0.0842	0.3518	0.0220	0.0849
5_HuRefUnmapped	1103276808572	NA	NA	4,22	0.0023	0.0225	0.1129	0.9999	0.0177	0.0006	0.0376	0.0214	0.0196	0.0419	0.0468	0.0392	0.0004	0.0216	0.0976	0.1072	0.1109	0.0203	0.1133	0.0000	0.0274	1.0000	0.0008	0.0445
5_HuRefUnmapped	1103276808574	NA	NA	1,5,6,7	0.9999	0.0168	0.0390	0.0006	0.9863	1.0000	0.9469	0.0624	0.3492	0.1008	0.1072	0.1214	0.0000	0.0032	0.0396	0.0396	0.0378	0.0044	0.0394	0.0000	0.0073	0.0000	0.0000	0.0035
5_HuRefUnmapped	1103276808575	NA	NA	1	0.9433	0.0577	0.1111	0.0386	0.0548	0.0136	0.0735	0.0583	0.0545	0.0750	0.0783	0.0718	0.0102	0.0617	0.1157	0.1231	0.1207	0.0535	0.1182	0.0012	0.0632	0.0018	0.0140	0.0727
5_HuRefUnmapped	1103276808580	NA	NA	14	0.0005	0.0090	0.0696	0.0032	0.0066	0.0001	0.0175	0.0084	0.0076	0.0200	0.0232	0.0184	0.0001	1.0000	0.0672	0.0675	0.0700	0.0079	0.0719	0.0000	0.0119	0.0000	0.0001	0.0215
5_HuRefUnmapped	1103276808627	NA	NA	13	0.0083	0.2526	0.1144	0.0214	0.0327	0.0028	0.0568	0.0372	0.0341	0.0573	0.0618	0.0560	0.9999	0.0355	0.1114	0.1065	0.1032	0.0407	0.1081	0.0001	0.0440	0.0001	0.0036	0.0524
5_HuRefUnmapped	1103276808629	NA	NA	2,13	0.0001	0.9880	0.1486	0.0020	0.0441	0.0068	0.0288	0.0103	0.0064	0.0260	0.0310	0.0243	1.0000	0.0084	0.1389	0.1300	0.1412	0.0127	0.1409	0.0000	0.0340	0.0000	0.0004	0.0201
5_HuRefUnmapped	1103276808631	NA	NA	5	0.1484	0.0520	0.1439	0.0295	0.9960	0.0077	0.0878	0.0514	0.0505	0.0788	0.0821	0.0761	0.0051	0.0568	0.1480	0.1576	0.1440	0.0460	0.1385	0.0002	0.0586	0.0004	0.0067	0.0704
5_HuRefUnmapped	1103276808642	NA	NA	1	0.9096	0.0604	0.1119	0.0433	0.0614	0.0165	0.0830	0.0650	0.0603	0.0826	0.0861	0.0781	0.0130	0.0735	0.1274	0.1329	0.1298	0.0585	0.1289	0.0018	0.0709	0.0026	0.0193	0.0767
5_HuRefUnmapped	1103276808692	NA	NA	2	0.0082	0.9984	0.0980	0.0205	0.0301	0.0031	0.0499	0.0340	0.0317	0.0517	0.0556	0.0500	0.0029	0.0333	0.0930	0.0940	0.0936	0.0351	0.0964	0.0001	0.0397	0.0002	0.0039	0.0511
5_HuRefUnmapped	1103276808704	NA	NA	4	0.0708	0.0961	0.1217	0.9992	0.0933	0.0594	0.1029	0.0954	0.0943	0.1044	0.1060	0.1035	0.0568	0.0955	0.1172	0.1187	0.1193	0.0950	0.1196	0.0282	0.0986	0.0320	0.0615	0.1049
5_HuRefUnmapped	1103276808762	NA	NA	1	1.0000	0.0632	0.1190	0.0417	0.0609	0.0160	0.0825	0.0635	0.0600	0.0815	0.0845	0.0782	0.0120	0.0676	0.1257	0.1331	0.1286	0.0576	0.1254	0.0015	0.0686	0.0022	0.0160	0.0769
5_HuRefUnmapped	1103276808767	NA	NA	13,21	0.0011	0.0180	0.1217	0.0066	0.0130	0.0002	0.0337	0.0165	0.0151	0.0380	0.0437	0.0355	0.9979	0.3408	0.1678	0.1189	0.1228	0.0158	0.1230	0.0000	1.0000	0.0000	0.0003	0.0358
5_HuRefUnmapped	1103276808785	NA	NA	1,21,22	0.9940	0.0269	0.1002	0.0130	0.0229	0.0017	0.5486	0.0287	0.0248	0.0443	0.0485	0.0423	0.0014	0.0309	0.0984	0.1061	0.1049	0.0241	0.1040	0.0000	0.9945	1.0000	0.0019	0.0438
5_HuRefUnmapped	1103276808819	NA	NA	1	0.9649	0.0833	0.1219	0.0649	0.0801	0.0365	0.0958	0.0818	0.0798	0.0953	0.0973	0.0936	0.0310	0.0834	0.1223	0.1269	0.1242	0.0782	0.1221	0.0088	0.0856	0.0111	0.0355	0.0938
5_HuRefUnmapped	1103276808860	NA	NA	20	0.0762	0.1016	0.1204	0.0902	0.0970	0.0656	0.1189	0.1127	0.0988	0.1079	0.1096	0.1080	0.0746	0.1001	0.1201	0.1225	0.1240	0.1016	0.1242	0.9160	0.1216	0.0388	0.7963	0.1048
5_HuRefUnmapped	1103276808894	NA	NA	1	0.9923	0.0341	0.0976	0.0190	0.0302	0.0032	0.0500	0.0336	0.0313	0.0519	0.0556	0.0493	0.0024	0.0351	0.0960	0.1032	0.1022	0.0310	0.1020	0.0001	0.0390	0.0001	0.0037	0.0519
5_HuRefUnmapped	1103276808909	NA	NA	X	0.0015	0.0156	0.0789	0.0067	0.0120	0.0004	0.0306	0.0175	0.0135	0.0295	0.0331	0.0276	0.0004	0.0150	0.0705	0.0776	0.0798	0.0145	0.0817	0.0000	0.0258	0.0000	1.0000	0.0319
5_HuRefUnmapped	1103276808914	NA	NA	2	0.0127	0.9742	0.1032	0.0271	0.0377	0.0053	0.0584	0.0419	0.0392	0.0595	0.0632	0.0581	0.0055	0.0407	0.0996	0.0989	0.0981	0.0444	0.1008	0.0002	0.0476	0.0004	0.0065	0.0581
5_HuRefUnmapped	1103276808926	NA	NA	21,22	0.0063	0.0381	0.1295	0.0197	0.0308	0.0023	0.0764	0.0507	0.0347	0.0630	0.0686	0.0602	0.0034	0.5586	0.1713	0.1300	0.1330	0.0385	0.1327	0.0000	0.9345	1.0000	0.0453	0.0595
5_HuRefUnmapped	1103276808938	NA	NA	8	0.0031	0.0260	0.1140	0.0122	0.0208	0.0009	0.0431	0.9079	0.6288	0.2309	0.2233	0.2415	0.0007	0.0255	0.1037	0.1104	0.1125	0.0256	0.1152	0.0000	0.0336	0.0000	0.0017	0.0475
5_HuRefUnmapped	1103276808963	NA	NA	1	0.9999	0.1746	0.1098	0.0069	0.0152	0.0003	0.0374	0.0182	0.0157	0.0364	0.0408	0.0346	0.0003	0.0176	0.1115	0.1069	0.0982	0.0193	0.1028	0.0000	0.0233	0.0000	0.0004	0.0300
5_HuRefUnmapped	1103276809002	NA	NA	6	0.0427	0.0764	0.1150	0.0623	0.0829	0.9922	0.0871	0.0755	0.0738	0.0895	0.0921	0.0881	0.0292	0.0760	0.1117	0.1141	0.1149	0.0751	0.1157	0.0073	0.0807	0.0093	0.0326	0.0911
5_HuRefUnmapped	1103276809043	NA	NA	13,14,21,22	0.0064	0.0081	0.0877	0.2009	0.0078	0.0002	0.0201	0.1597	0.0723	0.0171	0.0182	0.0193	1.0000	0.9998	0.0608	0.0537	0.0522	0.0088	0.0479	0.0000	1.0000	1.0000	0.0006	0.0108
5_HuRefUnmapped	1103276809044	NA	NA	8	0.0176	0.0556	0.1252	0.0368	0.0494	0.0089	0.0743	0.9835	0.7181	0.1912	0.1894	0.1997	0.0075	0.0556	0.1196	0.1224	0.1234	0.0570	0.1251	0.0006	0.0663	0.0009	0.0146	0.0758
5_HuRefUnmapped	1103276809078	NA	NA	20	0.0053	0.0282	0.0890	0.0157	0.0236	0.0020	0.0408	0.0271	0.0255	0.0443	0.0479	0.0420	0.0016	0.0274	0.0817	0.0875	0.0896	0.0261	0.0913	0.9994	0.0325	0.0001	0.0025	0.0464
5_HuRefUnmapped	1103276809130	NA	NA	14	0.0004	0.0082	0.0679	0.0028	0.0059	0.0001	0.0162	0.0076	0.0068	0.0187	0.0217	0.0171	0.0000	0.9994	0.0637	0.0657	0.0682	0.0071	0.0702	0.0000	0.0108	0.0000	0.0001	0.0203
5_HuRefUnmapped	1103276809169	NA	NA	Y	0.0225	0.0562	0.1056	0.0408	0.0511	0.0133	0.0688	0.0550	0.0532	0.0718	0.0750	0.0699	0.0115	0.0553	0.1006	0.1045	0.1056	0.0539	0.1068	0.0015	0.0606	0.0021	0.0147	0.9998
5_HuRefUnmapped	1103276809195	NA	NA	14,22	0.0012	0.0172	0.1073	0.0067	0.0129	0.0003	0.0312	0.0161	0.0147	0.0353	0.0402	0.0328	0.0002	0.9799	0.1096	0.1047	0.1095	0.0152	0.1114	0.0000	0.0225	1.0000	0.0004	0.0371
5_HuRefUnmapped	1103276809238	NA	NA	1	1.0000	0.0199	0.0917	0.0082	0.0165	0.0007	0.0348	0.0188	0.0173	0.0357	0.0393	0.0334	0.0004	0.0197	0.0877	0.0977	0.0949	0.0167	0.0933	0.0000	0.0233	0.0000	0.0007	0.0356
5_HuRefUnmapped	1103276809303	NA	NA	1	0.9999	0.0872	0.1230	0.0682	0.0834	0.0409	0.0973	0.0853	0.0829	0.0974	0.0993	0.0957	0.0344	0.0865	0.1230	0.1278	0.1255	0.0815	0.1231	0.0108	0.0885	0.0134	0.0391	0.0957
5_HuRefUnmapped	1103276809309	NA	NA	22	0.0521	0.0838	0.1170	0.0709	0.0797	0.0396	0.0932	0.0829	0.0815	0.0953	0.0975	0.0940	0.0367	0.0832	0.1141	0.1165	0.1177	0.0820	0.1181	0.0124	0.0873	1.0000	0.0418	0.0963
5_HuRefUnmapped	1103276809332	NA	NA	7	0.0087	0.0047	0.1240	0.0007	0.0042	0.0000	1.0000	0.0057	0.0524	0.2517	0.2788	0.2130	0.0000	0.0078	0.1667	0.1982	0.1727	0.0046	0.1691	0.0000	0.0106	0.0000	0.0000	0.0146
5_HuRefUnmapped	1103276809401	NA	NA	14	0.2257	0.0199	0.1249	0.0049	0.0177	0.0003	0.0398	0.0206	0.0160	0.0405	0.0452	0.0348	0.0001	0.9836	0.1734	0.1901	0.1745	0.0141	0.1549	0.0000	0.0258	0.0000	0.0003	0.0309
5_HuRefUnmapped	1103276809402	NA	NA	1	1.0000	0.0206	0.0886	0.0095	0.0186	0.0008	0.0379	0.0216	0.0192	0.0394	0.0435	0.0360	0.0006	0.0244	0.0948	0.1037	0.1023	0.0187	0.1026	0.0000	0.0268	0.0000	0.0011	0.0374
5_HuRefUnmapped	1103276809451	NA	NA	1	1.0000	0.0187	0.1261	0.0055	0.0161	0.0003	0.0405	0.0190	0.1053	0.2593	0.2670	0.2403	0.0001	0.0221	0.1416	0.1635	0.1509	0.0168	0.1441	0.0000	0.0260	0.0000	0.0003	0.0340
5_HuRefUnmapped	1103276809490	NA	NA	6	0.0056	0.0293	0.0913	0.0164	0.0334	1.0000	0.0424	0.0283	0.0265	0.0456	0.0494	0.0436	0.0018	0.0286	0.0843	0.0893	0.0915	0.0280	0.0927	0.0000	0.0345	0.0001	0.0027	0.0478
5_HuRefUnmapped	1103276809503	NA	NA	2	0.0012	1.0000	0.2093	0.4670	0.0154	0.0002	0.0377	0.0181	0.0155	0.0393	0.0442	0.0370	0.0002	0.0166	0.1156	0.1132	0.1144	0.0219	0.1163	0.0000	0.0238	0.0000	0.0003	0.0300
5_HuRefUnmapped	1103276809507	NA	NA	8,9	0.0005	0.1133	0.1401	0.0045	0.0093	0.0001	0.0316	1.0000	0.9837	0.3848	0.3602	0.4563	0.0070	0.0121	0.1312	0.1247	0.1159	0.0161	0.1232	0.0000	0.0240	0.0000	0.0002	0.0218
5_HuRefUnmapped	1103276809517	NA	NA	1	1.0000	0.0132	0.0834	0.0049	0.0111	0.0002	0.0280	0.0132	0.0118	0.0287	0.0324	0.0262	0.0001	0.0147	0.0849	0.0950	0.0923	0.0114	0.0923	0.0000	0.0173	0.0000	0.0003	0.0278
5_HuRefUnmapped	1103276809578	NA	NA	13,21	0.0002	0.0068	0.0921	0.0018	0.0046	0.0000	0.0157	0.0062	0.0055	0.0190	0.0227	0.0170	1.0000	0.0064	0.0769	0.0883	0.0918	0.0058	0.0959	0.0000	1.0000	0.0000	0.0000	0.0209
5_HuRefUnmapped	1103276809585	NA	NA	X	0.0116	0.0418	0.0997	0.0265	0.0363	0.0056	0.0599	0.0452	0.0387	0.0588	0.0625	0.0568	0.0056	0.0410	0.0940	0.0988	0.1002	0.0407	0.1016	0.0003	0.0552	0.0004	1.0000	0.0614
5_HuRefUnmapped	1103276809591	NA	NA	22	0.0096	0.0376	0.0960	0.0233	0.0325	0.0044	0.0508	0.0364	0.0346	0.0541	0.0578	0.0520	0.0035	0.0367	0.0894	0.0947	0.0964	0.0352	0.0979	0.0002	0.0422	1.0000	0.0052	0.0564
5_HuRefUnmapped	1103276809659	NA	NA	14,21,22	0.8357	0.0220	0.0912	0.0099	0.0201	0.0012	0.0430	0.0213	0.0205	0.0392	0.0421	0.0372	0.0008	0.9594	0.1108	0.1040	0.0960	0.0188	0.0925	0.0000	0.9998	1.0000	0.0013	0.0349
5_HuRefUnmapped	1103276809702	NA	NA	2	0.0083	0.9984	0.0980	0.0206	0.0302	0.0032	0.0499	0.0341	0.0318	0.0518	0.0556	0.0501	0.0029	0.0334	0.0931	0.0940	0.0937	0.0352	0.0964	0.0001	0.0397	0.0002	0.0039	0.0512
5_HuRefUnmapped	1103276809732	NA	NA	13	0.0089	0.0361	0.0947	0.0222	0.0311	0.0040	0.0492	0.0350	0.0332	0.0525	0.0563	0.0505	0.9987	0.0352	0.0881	0.0933	0.0948	0.0338	0.0963	0.0001	0.0407	0.0002	0.0046	0.0548
5_HuRefUnmapped	1103276809733	NA	NA	1	1.0000	0.0266	0.0983	0.0120	0.0229	0.0014	0.0429	0.0255	0.0234	0.0438	0.0475	0.0411	0.0009	0.0271	0.0976	0.1081	0.1046	0.0225	0.1021	0.0000	0.0305	0.0000	0.0015	0.0426
5_HuRefUnmapped	1103276809755	NA	NA	6	0.0019	0.0174	0.0799	0.0080	0.0178	0.9996	0.0285	0.0165	0.0152	0.0315	0.0351	0.0296	0.0004	0.0168	0.0715	0.0777	0.0801	0.0160	0.0818	0.0000	0.0212	0.0000	0.0007	0.0336
5_HuRefUnmapped	1103276809808	NA	NA	21	0.0298	0.0663	0.1145	0.0497	0.0606	0.0187	0.0785	0.0653	0.0627	0.0818	0.0848	0.0797	0.0165	0.0665	0.1133	0.1142	0.1129	0.0639	0.1148	0.0027	0.9189	0.0037	0.0206	0.0795
5_HuRefUnmapped	1103276809852	NA	NA	Y	0.0084	0.0355	0.0950	0.0215	0.0305	0.0037	0.0488	0.0342	0.0326	0.0523	0.0558	0.0500	0.0029	0.0346	0.0886	0.0935	0.0951	0.0335	0.0973	0.0001	0.0401	0.0002	0.0042	0.9653
5_HuRefUnmapped	1103276809883	NA	NA	2	0.0000	1.0000	0.1038	0.0004	0.0015	0.0000	0.0087	0.0024	0.0018	0.0103	0.0134	0.0092	0.0001	0.0029	0.1056	0.0948	0.0946	0.0032	0.1019	0.0000	0.0056	0.0000	0.0000	0.0065
5_HuRefUnmapped	1103276809912	NA	NA	13,21	0.0008	0.0139	0.1035	0.0050	0.0102	0.0002	0.0265	0.0130	0.0117	0.0305	0.0352	0.0280	1.0000	0.0135	0.0909	0.1005	0.1033	0.0123	0.1068	0.0000	1.0000	0.0000	0.0002	0.0324
5_HuRefUnmapped	1103276809915	NA	NA	22	0.0255	0.0600	0.1086	0.0444	0.0548	0.0155	0.0725	0.0589	0.0571	0.0755	0.0787	0.0737	0.0136	0.0592	0.1038	0.1078	0.1096	0.0577	0.1103	0.0019	0.0646	0.9953	0.0172	0.0772
5_HuRefUnmapped	1103276809963	NA	NA	2,6	0.0105	0.9796	0.0737	0.0203	0.0470	0.9536	0.0425	0.0312	0.2370	0.3341	0.3002	0.3446	0.0056	0.0304	0.0734	0.0717	0.0739	0.0357	0.0764	0.8713	0.0384	0.0005	0.0055	0.0379
5_HuRefUnmapped	1103276809969	NA	NA	22	0.0434	0.0816	0.1274	0.0655	0.0772	0.0310	0.0980	0.6082	0.3164	0.0966	0.0990	0.1015	0.0283	0.0832	0.1251	0.1244	0.1259	0.0836	0.1261	0.0070	0.0932	0.9957	0.0513	0.0941
5_HuRefUnmapped	1103276809973	NA	NA	6	0.0007	0.0108	0.0725	0.0041	0.0115	1.0000	0.0200	0.0102	0.0092	0.0227	0.0260	0.0210	0.0001	0.0104	0.0633	0.0700	0.0726	0.0098	0.0745	0.0000	0.0139	0.0000	0.0002	0.0247
5_HuRefUnmapped	1103276810000	NA	NA	2	0.0209	0.9462	0.1321	0.0393	0.0534	0.0091	0.0794	0.0591	0.2186	0.3076	0.3008	0.3120	0.0094	0.0572	0.1294	0.1272	0.1248	0.0670	0.1285	0.0005	0.0688	0.0009	0.0109	0.0756
5_HuRefUnmapped	1103276810059	NA	NA	1	1.0000	0.0204	0.0904	0.0087	0.0173	0.0007	0.0353	0.0200	0.0180	0.0369	0.0406	0.0341	0.0005	0.0215	0.0899	0.1001	0.0980	0.0175	0.0968	0.0000	0.0246	0.0000	0.0009	0.0361
5_HuRefUnmapped	1103276810082	NA	NA	6	0.0577	0.0319	0.1295	0.0137	0.0377	1.0000	0.0642	0.0314	0.0302	0.0576	0.0616	0.0548	0.0011	0.0350	0.1386	0.1498	0.1354	0.0271	0.1301	0.0000	0.0382	0.0000	0.0017	0.0522
5_HuRefUnmapped	1103276810110	NA	NA	13	0.0027	0.0207	0.0832	0.0104	0.0167	0.0009	0.0323	0.0197	0.0185	0.0358	0.0395	0.0340	0.9914	0.0199	0.0749	0.0812	0.0831	0.0189	0.0850	0.0000	0.0250	0.0000	0.0011	0.0378
5_HuRefUnmapped	1103276810115	NA	NA	1	1.0000	0.2358	0.2091	0.0002	0.0021	0.0000	0.0210	0.0029	0.0018	0.0149	0.0194	0.0121	0.0000	0.0040	0.3139	0.3249	0.2857	0.1450	0.2250	0.0000	0.0049	0.0000	0.0000	0.0081
5_HuRefUnmapped	1103276810116	NA	NA	1	1.0000	0.0075	0.0967	0.0015	0.0065	0.0000	0.0234	0.0075	0.0063	0.0215	0.0249	0.0187	0.0000	0.0094	0.1128	0.1364	0.1200	0.0054	0.1113	0.0000	0.0105	0.0000	0.0000	0.0177
5_HuRefUnmapped	1103276810188	NA	NA	9	0.0009	0.0145	0.1081	0.0052	0.0107	0.0002	0.0284	0.1897	0.9092	0.5123	0.4575	0.5483	0.0001	0.0141	0.0949	0.1042	0.1068	0.0144	0.1104	0.0000	0.0204	0.0000	0.0003	0.0329
5_HuRefUnmapped	1103276810206	NA	NA	22	0.0847	0.1034	0.1192	0.0963	0.1012	0.0755	0.1081	0.1029	0.1022	0.1092	0.1103	0.1086	0.0732	0.1031	0.1179	0.1191	0.1199	0.1024	0.1199	0.0466	0.1052	1.0000	0.0774	0.1095
5_HuRefUnmapped	1103276810207	NA	NA	5,20	0.7946	0.0536	0.1109	0.0361	0.9846	0.2599	0.0707	0.0559	0.0507	0.0708	0.0740	0.0677	0.0099	0.0606	0.1185	0.1238	0.1197	0.0526	0.1158	1.0000	0.0613	0.0016	0.0134	0.0669
5_HuRefUnmapped	1103276810213	NA	NA	1	0.9795	0.0923	0.1219	0.0749	0.0880	0.0493	0.0986	0.0901	0.0875	0.1000	0.1017	0.0984	0.0420	0.0907	0.1210	0.1254	0.1242	0.0868	0.1220	0.0161	0.0927	0.0193	0.0469	0.0992
5_HuRefUnmapped	1103276810224	NA	NA	8	0.0532	0.7738	0.1223	0.0161	0.0291	0.0018	0.0632	0.9777	0.7616	0.2938	0.2724	0.3320	0.1886	0.0327	0.1355	0.1309	0.1121	0.0347	0.1103	0.0000	0.0461	0.0000	0.0027	0.0349
5_HuRefUnmapped	1103276810227	NA	NA	Y	0.0021	0.0185	0.0820	0.0087	0.0147	0.0006	0.0299	0.0175	0.0162	0.0333	0.0367	0.0311	0.0004	0.0178	0.0739	0.0800	0.0820	0.0169	0.0850	0.0000	0.0222	0.0000	0.0008	0.9623
5_HuRefUnmapped	1103276810273	NA	NA	1	1.0000	0.0508	0.1153	0.7789	0.0573	0.0167	0.0810	0.0545	0.2188	0.2865	0.2696	0.2832	0.0120	0.7428	0.1589	0.1279	0.1141	0.0504	0.1034	0.0020	0.0660	0.0027	0.0153	0.0474
5_HuRefUnmapped	1103276810318	NA	NA	21	0.1170	0.0565	0.1891	0.0281	0.0586	0.0041	0.1070	0.0670	0.0567	0.1128	0.1152	0.0984	0.0028	0.0821	0.2427	0.2634	0.2784	0.0536	0.2898	0.0055	0.9179	0.0205	0.0054	0.0559
5_HuRefUnmapped	1103276810381	NA	NA	22	0.0182	0.0512	0.1044	0.0357	0.0459	0.0100	0.0643	0.0500	0.0481	0.0676	0.0710	0.0656	0.0085	0.0503	0.0989	0.1037	0.1053	0.0488	0.1067	0.0008	0.0563	0.9923	0.0116	0.0694
5_HuRefUnmapped	1103276810411	NA	NA	1	1.0000	0.0283	0.0956	0.0141	0.0252	0.0019	0.0452	0.0285	0.0259	0.0469	0.0509	0.0437	0.0013	0.0309	0.0984	0.1072	0.1056	0.0253	0.1047	0.0000	0.0339	0.0001	0.0022	0.0453
5_HuRefUnmapped	1103276810420	NA	NA	22	0.0130	0.0434	0.0996	0.0284	0.0382	0.0065	0.0566	0.0422	0.0404	0.0600	0.0636	0.0579	0.0054	0.0425	0.0935	0.0984	0.1002	0.0410	0.1014	0.0004	0.0480	0.9999	0.0075	0.0622
5_HuRefUnmapped	1103276810440	NA	NA	1,2	1.0000	1.0000	0.2120	0.6085	0.0407	0.0018	0.0813	0.0418	0.0349	0.0687	0.0732	0.0646	0.0016	0.0446	0.1979	0.1925	0.1671	0.0421	0.1593	0.0000	0.0483	0.0000	0.0020	0.0432
5_HuRefUnmapped	1103276810444	NA	NA	14,22,Y	0.0004	0.1268	0.1363	0.0033	0.0077	0.0000	0.0261	0.0103	0.0095	0.0307	0.0349	0.0289	0.0021	0.9281	0.1649	0.1149	0.1043	0.0123	0.1192	0.0000	0.5989	1.0000	0.0001	0.9978
5_HuRefUnmapped	1103276810491	NA	NA	8	0.0198	0.4029	0.1297	0.0373	0.0517	0.0083	0.0800	0.9614	0.7130	0.2714	0.2568	0.2928	0.0093	0.0543	0.1306	0.1197	0.1143	0.0672	0.1196	0.0005	0.0680	0.0007	0.0142	0.0659
5_HuRefUnmapped	1103276810492	NA	NA	1	1.0000	0.0673	0.1185	0.0473	0.0644	0.0196	0.0847	0.0669	0.0642	0.0841	0.0869	0.0815	0.0157	0.0697	0.1214	0.1272	0.1241	0.0624	0.1220	0.0025	0.0719	0.0035	0.0198	0.0813
5_HuRefUnmapped	1103276810493	NA	NA	4	0.0235	0.0591	0.1329	0.9026	0.0552	0.0140	0.0728	0.0582	0.0561	0.0759	0.0789	0.0738	0.0125	0.0581	0.1052	0.1090	0.1114	0.0586	0.1110	0.0015	0.0638	0.0022	0.0155	0.0739
5_HuRefUnmapped	1103276810497	NA	NA	14,22	0.0175	0.0542	0.1189	0.0359	0.0475	0.0091	0.0695	0.0528	0.0503	0.0733	0.0774	0.0709	0.0077	1.0000	0.1300	0.1184	0.1190	0.0513	0.1201	0.0006	0.8146	1.0000	0.0103	0.0697
5_HuRefUnmapped	1103276810536	NA	NA	6	0.0248	0.0593	0.1086	0.0437	0.0642	0.9989	0.0720	0.0581	0.0563	0.0749	0.0782	0.0731	0.0145	0.0588	0.1037	0.1072	0.1084	0.0576	0.1094	0.0018	0.0643	0.0026	0.0166	0.0765
5_HuRefUnmapped	1103276810623	NA	NA	7	0.0005	0.0107	0.0988	0.0033	0.0075	0.0001	0.9999	0.0103	0.0903	0.2537	0.2713	0.2417	0.0000	0.0104	0.0865	0.0968	0.0978	0.0114	0.1019	0.0000	0.0164	0.0000	0.0001	0.0258
5_HuRefUnmapped	1103276810632	NA	NA	21	0.0121	0.0419	0.0983	0.0271	0.0367	0.0059	0.0550	0.0407	0.0389	0.0584	0.0620	0.0563	0.0049	0.0411	0.0926	0.0970	0.0981	0.0396	0.0996	0.0003	0.9991	0.0005	0.0068	0.0602
5_HuRefUnmapped	1103276810693	NA	NA	4	0.0040	0.0246	0.0890	0.9999	0.0266	0.0014	0.0368	0.0236	0.0220	0.0401	0.0438	0.0380	0.0011	0.0238	0.0785	0.0844	0.0864	0.0228	0.0880	0.0000	0.0286	0.0000	0.0017	0.0422
5_HuRefUnmapped	1103276810748	NA	NA	2	0.0057	0.9999	0.0952	0.0160	0.0248	0.0019	0.0442	0.0285	0.0263	0.0459	0.0498	0.0443	0.0018	0.0277	0.0901	0.0905	0.0898	0.0297	0.0930	0.0000	0.0340	0.0001	0.0024	0.0449
5_HuRefUnmapped	1103276810769	NA	NA	1	1.0000	0.0054	0.0702	0.0014	0.0041	0.0000	0.0144	0.0052	0.0045	0.0154	0.0182	0.0137	0.0000	0.0058	0.0666	0.0778	0.0761	0.0044	0.0767	0.0000	0.0076	0.0000	0.0000	0.0155
5_HuRefUnmapped	1103276810770	NA	NA	13	0.0111	0.0424	0.1079	0.0269	0.0762	0.1025	0.0575	0.0412	0.0393	0.0607	0.0648	0.0590	0.9986	0.0433	0.1002	0.1039	0.1062	0.0428	0.1073	0.0002	0.0502	0.0004	0.0062	0.0604
5_HuRefUnmapped	1103276810832	NA	NA	8	0.0006	0.0106	0.0792	0.0038	0.0078	0.0001	0.0351	0.9524	0.0591	0.0245	0.0280	0.0232	0.0002	0.0107	0.0704	0.0786	0.0809	0.0114	0.0835	0.0000	0.0385	0.0000	0.0095	0.0271
5_HuRefUnmapped	1103276810834	NA	NA	20	0.0260	0.0605	0.1084	0.0450	0.0553	0.0159	0.0729	0.0593	0.0575	0.0759	0.0790	0.0740	0.0139	0.0596	0.1037	0.1075	0.1089	0.0582	0.1099	1.0000	0.0649	0.0029	0.0176	0.0778
5_HuRefUnmapped	1103276810838	NA	NA	13,14,22	0.0056	0.0334	0.1162	0.0181	0.0275	0.0020	0.0498	0.0320	0.0303	0.0545	0.0594	0.0521	0.9749	0.9816	0.1186	0.1138	0.1169	0.0309	0.1184	0.0000	0.0408	0.9999	0.0025	0.0556
5_HuRefUnmapped	1103276810851	NA	NA	1	1.0000	0.0536	0.1346	0.0309	0.0507	0.0071	0.0820	0.0549	0.0513	0.0810	0.0860	0.0766	0.0052	0.7468	0.1958	0.1566	0.1525	0.0491	0.1479	0.0003	0.0694	0.0005	0.0080	0.0701
5_HuRefUnmapped	1103276810873	NA	NA	22	0.0285	0.0701	0.1296	0.0503	0.0627	0.0167	0.0859	0.0678	0.0663	0.0890	0.0931	0.0872	0.0148	0.7825	0.1636	0.1287	0.1312	0.0670	0.1300	0.0021	0.0823	1.0000	0.0185	0.0850
5_HuRefUnmapped	1103276810911	NA	NA	13	0.0416	0.0806	0.1272	0.0639	0.0749	0.0284	0.0928	0.0795	0.0774	0.0964	0.0992	0.0944	0.9952	0.0807	0.1257	0.1265	0.1256	0.0783	0.1274	0.0058	0.8833	0.0075	0.0306	0.0944
5_HuRefUnmapped	1103276810929	NA	NA	6	0.0065	0.0311	0.0916	0.0179	0.0291	0.9995	0.0440	0.0300	0.0283	0.0473	0.0511	0.0453	0.0021	0.0303	0.0848	0.0900	0.0916	0.0291	0.0932	0.0001	0.0355	0.0001	0.0032	0.0501
5_HuRefUnmapped	1103276810931	NA	NA	8	0.0002	0.0838	0.1228	0.0020	0.0056	0.0000	0.0221	0.9888	0.7151	0.1989	0.1954	0.2174	0.0000	0.0073	0.1120	0.1063	0.1010	0.0095	0.1109	0.0000	0.0128	0.0000	0.0000	0.0191
5_HuRefUnmapped	1103276810962	NA	NA	1	1.0000	0.0692	0.1230	0.0453	0.0658	0.0196	0.0856	0.0679	0.0642	0.0846	0.0872	0.0817	0.0143	0.0710	0.1274	0.1358	0.1308	0.0616	0.1260	0.0021	0.0721	0.0030	0.0182	0.0802
5_HuRefUnmapped	1103276810966	NA	NA	6	0.0030	0.0263	0.1188	0.0123	0.0246	0.9982	0.0476	0.4568	0.2064	0.0471	0.0515	0.0524	0.0007	0.0273	0.1110	0.1108	0.1125	0.0274	0.1148	0.0000	0.0385	0.0000	0.0028	0.0454
5_HuRefUnmapped	1103276810968	NA	NA	X	0.0080	0.0353	0.0948	0.0206	0.0296	0.0034	0.0527	0.0369	0.0318	0.0516	0.0554	0.0495	0.0032	0.0340	0.0883	0.0938	0.0955	0.0333	0.0969	0.0001	0.0451	0.0002	1.0000	0.0544
5_HuRefUnmapped	1103276810973	NA	NA	8	0.0036	0.0266	0.1108	0.0129	0.0215	0.0011	0.0431	0.9032	0.8144	0.4781	0.4299	0.5133	0.0008	0.0262	0.1014	0.1076	0.1092	0.0271	0.1119	0.0000	0.0347	0.0000	0.0020	0.0467
5_HuRefUnmapped	1103276810983	NA	NA	8	0.1181	0.0457	0.1472	0.0219	0.0450	0.0041	0.0873	0.9609	0.2012	0.0751	0.0786	0.0749	0.0028	0.0511	0.1603	0.1698	0.1527	0.0395	0.1461	0.0001	0.0551	0.0001	0.0054	0.0647
5_HuRefUnmapped	1103276810992	NA	NA	1	0.9385	0.0768	0.1230	0.0584	0.0755	0.0289	0.0979	0.0762	0.0754	0.0933	0.0954	0.0917	0.0249	0.0792	0.1261	0.1302	0.1251	0.0724	0.1233	0.0056	0.0812	0.0074	0.0290	0.0904
5_HuRefUnmapped	1103276810994	NA	NA	6	0.0406	0.0749	0.1149	0.0605	0.0840	0.9992	0.0860	0.0740	0.0722	0.0883	0.0910	0.0869	0.0273	0.0743	0.1115	0.1138	0.1150	0.0741	0.1155	0.0064	0.0800	0.0082	0.0310	0.0897
5_HuRefUnmapped	1103276811001	NA	NA	Y	0.0049	0.0275	0.0894	0.0151	0.0230	0.0018	0.0403	0.0264	0.0248	0.0438	0.0473	0.0415	0.0014	0.0267	0.0823	0.0877	0.0895	0.0257	0.0919	0.0000	0.0318	0.0001	0.0022	0.9644
5_HuRefUnmapped	1103276811014	NA	NA	13,21	0.0013	0.0173	0.1062	0.0069	0.0130	0.0003	0.0310	0.0163	0.0148	0.0353	0.0401	0.0327	1.0000	0.0166	0.0938	0.1032	0.1060	0.0154	0.1093	0.0000	0.9963	0.0000	0.0004	0.0377
5_HuRefUnmapped	1103276811037	NA	NA	6	0.0227	0.0572	0.1087	0.0416	0.0730	0.9996	0.0707	0.0563	0.0542	0.0734	0.0767	0.0716	0.0126	0.0566	0.1039	0.1069	0.1090	0.0569	0.1093	0.0014	0.0641	0.0021	0.0153	0.0746
5_HuRefUnmapped	1103276811069	NA	NA	6	0.0022	0.0188	0.0828	0.0089	0.0253	1.0000	0.0306	0.0180	0.0166	0.0336	0.0372	0.0316	0.0005	0.0182	0.0747	0.0802	0.0833	0.0181	0.0843	0.0000	0.0239	0.0000	0.0009	0.0353
5_HuRefUnmapped	1103276811079	NA	NA	13	0.0089	0.0364	0.0955	0.0223	0.0314	0.0040	0.0496	0.0352	0.0336	0.0531	0.0568	0.0510	1.0000	0.0356	0.0889	0.0939	0.0955	0.0342	0.0971	0.0001	0.0412	0.0002	0.0047	0.0554
5_HuRefUnmapped	1103276811134	NA	NA	1	0.9991	0.0262	0.0918	0.0132	0.0228	0.0016	0.0417	0.0260	0.0239	0.0438	0.0476	0.0410	0.0011	0.0276	0.0910	0.0988	0.0983	0.0236	0.0984	0.0000	0.0312	0.0000	0.0019	0.0435
5_HuRefUnmapped	1103276811166	NA	NA	21	0.0044	0.0328	0.1321	0.0161	0.0268	0.0013	0.0521	0.0313	0.0288	0.0577	0.0617	0.0538	0.0011	0.0334	0.1250	0.1344	0.1396	0.0302	0.1457	0.0000	0.9090	0.0035	0.0016	0.0414
5_HuRefUnmapped	1103276811205	NA	NA	22	0.0093	0.0370	0.0955	0.0228	0.0319	0.0042	0.0501	0.0358	0.0341	0.0535	0.0572	0.0514	0.0034	0.0361	0.0889	0.0942	0.0961	0.0347	0.0974	0.0002	0.0415	0.9999	0.0050	0.0558
5_HuRefUnmapped	1103276811294	NA	NA	13	0.0009	0.1107	0.0989	0.0050	0.0238	0.0034	0.0276	0.0131	0.0113	0.0286	0.0329	0.0274	1.0000	0.0131	0.0916	0.0873	0.0851	0.0156	0.0906	0.0000	0.0189	0.0000	0.0002	0.0245
5_HuRefUnmapped	1103276811324	NA	NA	22	0.0033	0.0224	0.0850	0.0114	0.0183	0.0011	0.0345	0.0215	0.0200	0.0378	0.0415	0.0357	0.0008	0.0217	0.0770	0.0834	0.0863	0.0205	0.0877	0.0000	0.0265	1.0000	0.0014	0.0397
5_HuRefUnmapped	1103276811335	NA	NA	22	0.0255	0.0696	0.1366	0.0531	0.0633	0.0146	0.0852	0.0671	0.0711	0.0965	0.0983	0.0943	0.5812	0.0678	0.1279	0.1310	0.1338	0.0682	0.1369	0.0014	0.0819	0.9915	0.0152	0.0979
5_HuRefUnmapped	1103276811436	NA	NA	22	0.0031	0.3069	0.1520	0.0122	0.0231	0.0006	0.0555	0.0283	0.0251	0.0548	0.0615	0.0537	0.0006	0.5640	0.2386	0.1366	0.1307	0.0328	0.1361	0.0000	0.0436	1.0000	0.0009	0.0404
5_HuRefUnmapped	1103276811472	NA	NA	8	0.1569	0.0598	0.1462	0.0348	0.0587	0.0104	0.8171	0.9837	0.3026	0.0865	0.0898	0.0885	0.0086	0.0698	0.1553	0.1597	0.1474	0.0553	0.1434	0.0005	0.0772	0.0008	0.0140	0.0782
5_HuRefUnmapped	1103276811521	NA	NA	X	0.0208	0.0551	0.1059	0.0389	0.0493	0.0119	0.0708	0.0560	0.0516	0.0708	0.0742	0.0689	0.0111	0.0539	0.1009	0.1050	0.1063	0.0530	0.1073	0.0012	0.0635	0.0017	1.0000	0.0733
5_HuRefUnmapped	1103276811527	NA	NA	8,9	0.1879	0.0504	0.1124	0.0241	0.0440	0.0083	0.0611	0.9979	0.9364	0.4379	0.3872	0.4716	0.0048	0.0485	0.1148	0.1259	0.1191	0.0441	0.1093	0.0003	0.0542	0.0005	0.0099	0.0527
5_HuRefUnmapped	1103276811544	NA	NA	8,9	0.0004	0.5863	0.1378	0.0033	0.0086	0.0001	0.6393	1.0000	0.9235	0.0301	0.0352	0.0331	0.0001	0.0126	0.1325	0.1192	0.1124	0.0162	0.1222	0.0000	0.0461	0.0000	0.0044	0.0253
5_HuRefUnmapped	1103276811624	NA	NA	1	1.0000	0.0319	0.0995	0.0168	0.0292	0.0026	0.0510	0.0324	0.0298	0.0518	0.0557	0.0485	0.0018	0.0353	0.1038	0.1120	0.1095	0.0288	0.1088	0.0000	0.0381	0.0001	0.0030	0.0496
5_HuRefUnmapped	1103276811639	NA	NA	8	0.1744	0.0556	0.1487	0.0298	0.0557	0.0075	0.0977	0.9177	0.2185	0.0847	0.0877	0.0844	0.0055	0.0617	0.1619	0.1702	0.1540	0.0489	0.1476	0.0003	0.0649	0.0005	0.0092	0.0738
5_HuRefUnmapped	1103276811687	NA	NA	1	0.9996	0.4259	0.1363	0.0441	0.0636	0.0128	0.0910	0.0677	0.0624	0.0870	0.0908	0.0856	0.0130	0.0663	0.1432	0.1370	0.1290	0.0709	0.1312	0.0009	0.0738	0.0013	0.0146	0.0754
5_HuRefUnmapped	1103276811689	NA	NA	22	0.0551	0.0859	0.1173	0.0735	0.0819	0.0426	0.0948	0.0850	0.0837	0.0969	0.0990	0.0956	0.0397	0.0853	0.1146	0.1168	0.1179	0.0841	0.1183	0.0144	0.0892	1.0000	0.0448	0.0980
5_HuRefUnmapped	1103276811713	NA	NA	1	0.9489	0.0627	0.1131	0.0436	0.0598	0.0171	0.0780	0.0633	0.0595	0.0794	0.0825	0.0763	0.0132	0.0666	0.1174	0.1242	0.1220	0.0585	0.1197	0.0019	0.0681	0.0027	0.0176	0.0771
5_HuRefUnmapped	1103276811738	NA	NA	13,14,21	0.0023	0.0233	0.1174	0.0102	0.0180	0.0006	0.0391	0.0219	0.0202	0.0437	0.0490	0.0409	0.9992	0.9555	0.1220	0.1145	0.1175	0.0209	0.1199	0.0000	0.9927	0.0000	0.0008	0.0451
5_HuRefUnmapped	1103276811760	NA	NA	14,22	0.0495	0.0353	0.1462	0.0153	0.0320	0.0017	0.0682	0.0342	0.0329	0.0637	0.0685	0.0605	0.0011	1.0000	0.1671	0.1642	0.1548	0.0298	0.1492	0.0000	0.0438	1.0000	0.0018	0.0567
5_HuRefUnmapped	1103276811765	NA	NA	1	0.9989	0.2968	0.1254	0.0194	0.0338	0.0023	0.0628	0.0379	0.0340	0.0599	0.0645	0.0582	0.0023	0.0370	0.1303	0.1240	0.1152	0.0401	0.1193	0.0000	0.0446	0.0001	0.0030	0.0506
5_HuRefUnmapped	1103276811781	NA	NA	2	0.0214	0.9980	0.1105	0.0388	0.0503	0.0109	0.0707	0.0546	0.0518	0.0718	0.0752	0.0704	0.0109	0.0533	0.1075	0.1066	0.1056	0.0568	0.1081	0.0009	0.0604	0.0014	0.0127	0.0699
5_HuRefUnmapped	1103276811812	NA	NA	5	0.1022	0.7029	0.1574	0.0063	1.0000	0.5031	0.0545	0.0227	0.0169	0.0482	0.0554	0.0424	0.0002	0.5402	0.3097	0.2063	0.1877	0.0233	0.1833	0.0000	0.0380	0.0000	0.0004	0.0260
5_HuRefUnmapped	1103276811828	NA	NA	4	0.0140	0.0451	0.1051	1.0000	0.0521	0.0072	0.0584	0.0439	0.0421	0.0617	0.0653	0.0597	0.0060	0.0442	0.0950	0.0995	0.1011	0.0431	0.1022	0.0004	0.0497	0.0007	0.0081	0.0634
5_HuRefUnmapped	1103276811846	NA	NA	14,22	0.0020	0.0013	0.1383	0.0001	0.0010	0.0000	0.0114	0.0248	0.3905	0.2294	0.2271	0.2683	0.0000	1.0000	0.2984	0.2080	0.1839	0.0011	0.1698	0.0000	0.0041	1.0000	0.0000	0.0054
5_HuRefUnmapped	1103276811877	NA	NA	2	0.0045	0.9371	0.1407	0.0195	0.0288	0.0012	0.0549	0.0323	0.0357	0.0682	0.0708	0.0659	0.1245	0.0316	0.1268	0.1237	0.1239	0.0374	0.1334	0.0000	0.0490	0.0000	0.0014	0.0658
5_HuRefUnmapped	1103276811907	NA	NA	6	0.0310	0.0763	0.1324	0.0539	0.1264	0.9230	0.1153	0.0951	0.0707	0.0937	0.0977	0.0930	0.0267	0.0740	0.1316	0.1331	0.1361	0.0793	0.1346	0.0025	0.1179	0.0034	0.5899	0.0911
5_HuRefUnmapped	1103276811923	NA	NA	6	0.5277	0.0335	0.1252	0.0162	0.1031	0.9118	0.0708	0.0415	0.0346	0.0685	0.0748	0.0602	0.0024	0.0564	0.1749	0.1891	0.1796	0.0329	0.1762	0.0000	0.0515	0.0000	0.0032	0.0531
5_HuRefUnmapped	1103276811925	NA	NA	22	0.0628	0.0910	0.1182	0.0799	0.0875	0.0507	0.0989	0.0902	0.0891	0.1006	0.1025	0.0996	0.0478	0.0905	0.1159	0.1178	0.1190	0.0895	0.1191	0.0205	0.0939	0.9990	0.0529	0.1015
5_HuRefUnmapped	1103276811981	NA	NA	5	0.0772	0.0990	0.1275	0.6210	0.9948	0.0758	0.1045	0.0986	0.0974	0.1057	0.1070	0.1050	0.0666	0.0996	0.1167	0.1175	0.1177	0.1011	0.1176	0.0368	0.1011	0.0406	0.0696	0.1046
5_HuRefUnmapped	1103276811992	NA	NA	X	0.0262	0.0647	0.1200	0.0470	0.0590	0.0160	0.0864	0.3736	0.1890	0.0822	0.0854	0.0840	0.0162	0.0650	0.1159	0.1177	0.1187	0.0654	0.1198	0.0019	0.0841	0.0026	1.0000	0.0825
5_HuRefUnmapped	1103276812023	NA	NA	Y	0.0058	0.0298	0.0911	0.0169	0.0251	0.0023	0.0428	0.0286	0.0270	0.0463	0.0498	0.0440	0.0018	0.0290	0.0842	0.0894	0.0911	0.0279	0.0935	0.0000	0.0342	0.0001	0.0027	0.9648
5_HuRefUnmapped	1103276812087	NA	NA	13,14	0.0403	0.0112	0.1325	0.0021	0.0206	0.0024	0.0424	0.0193	0.0087	0.0294	0.0344	0.0254	1.0000	0.9998	0.1959	0.1988	0.1771	0.0099	0.1606	0.0000	0.6892	0.0000	0.5722	0.0228
5_HuRefUnmapped	1103276812144	NA	NA	1	0.9573	0.0422	0.1611	0.0198	0.0371	0.0021	0.0745	0.5646	0.2498	0.0771	0.0799	0.0788	0.0015	0.0485	0.1687	0.1756	0.1867	0.0418	0.1936	0.0020	0.0681	0.0001	0.0050	0.0523
5_HuRefUnmapped	1103276812172	NA	NA	21	0.0043	0.0311	0.1200	0.0156	0.0251	0.0014	0.0477	0.0298	0.0274	0.0525	0.0578	0.0497	0.8856	0.0320	0.1144	0.1183	0.1205	0.0303	0.1229	0.0000	0.9975	0.0000	0.0018	0.0521
5_HuRefUnmapped	1103276812192	NA	NA	Y	0.0271	0.0620	0.1096	0.0465	0.0569	0.0168	0.0745	0.0608	0.0591	0.0776	0.0805	0.0756	0.0147	0.0612	0.1053	0.1085	0.1096	0.0601	0.1112	0.0022	0.0666	0.0031	0.0182	0.9658
5_HuRefUnmapped	1103276812255	NA	NA	Y	0.0081	0.0348	0.0946	0.0210	0.0299	0.0035	0.0481	0.0336	0.0319	0.0517	0.0552	0.0494	0.0028	0.0340	0.0882	0.0930	0.0946	0.0329	0.0969	0.0001	0.0394	0.0002	0.0041	0.9653
5_HuRefUnmapped	1103276812259	NA	NA	1	0.9962	0.0626	0.1147	0.0441	0.0585	0.0164	0.0788	0.0613	0.0594	0.0789	0.0818	0.0769	0.0135	0.0627	0.1133	0.1184	0.1164	0.0584	0.1154	0.0019	0.0666	0.0027	0.0169	0.0784
5_HuRefUnmapped	1103276812275	NA	NA	13	0.0000	0.0000	0.0219	0.0000	0.0000	0.0000	0.0001	0.0000	0.0000	0.0002	0.0003	0.0001	1.0000	0.0000	0.0119	0.0191	0.0221	0.0000	0.0251	0.0000	0.0000	0.0000	0.0000	0.0002
5_HuRefUnmapped	1103276812296	NA	NA	14,22	0.0000	0.0002	0.2104	0.0000	0.0001	0.0000	0.1721	0.0124	0.0016	0.0037	0.0054	0.0034	0.0000	1.0000	0.6251	0.3836	0.3931	0.0002	0.4409	0.0000	0.0045	1.0000	0.0000	0.0013
5_HuRefUnmapped	1103276812380	NA	NA	1	0.9999	0.0230	0.0927	0.0108	0.0199	0.0011	0.0402	0.0225	0.0210	0.0408	0.0445	0.0383	0.0007	0.0240	0.0912	0.0993	0.0969	0.0204	0.0969	0.0000	0.0277	0.0000	0.0013	0.0404
5_HuRefUnmapped	1103276812410	NA	NA	2	0.0005	1.0000	0.1336	0.0039	0.0094	0.0001	0.0300	0.0120	0.0102	0.0320	0.0364	0.0296	0.0001	0.0117	0.1219	0.1246	0.1282	0.0136	0.1393	0.0000	0.0208	0.0000	0.0001	0.0191
5_HuRefUnmapped	1103276812411	NA	NA	20	0.0191	0.0523	0.1047	0.0367	0.0470	0.0107	0.0653	0.0511	0.0493	0.0686	0.0719	0.0666	0.0091	0.0514	0.0994	0.1037	0.1052	0.0499	0.1065	1.0000	0.0570	0.0014	0.0120	0.0704
5_HuRefUnmapped	1103276812986	NA	NA	22	0.0131	0.0586	0.1258	0.0308	0.0439	0.0061	0.1195	0.0869	0.0481	0.0757	0.0801	0.0735	0.0112	0.0527	0.1207	0.1287	0.1313	0.0587	0.1316	0.0003	0.1213	0.9998	0.4404	0.0831
5_HuRefUnmapped	1103276812987	NA	NA	14,22	0.0000	0.0054	0.1544	0.0000	0.0002	0.0000	0.0097	0.0010	0.0003	0.0051	0.0068	0.0038	0.0000	1.0000	0.2100	0.1688	0.1731	0.0005	0.1809	0.0000	0.0049	1.0000	0.0000	0.0031
5_HuRefUnmapped	1103276813004	NA	NA	13,21	0.0000	0.0000	0.1080	0.0000	0.0000	0.0000	0.0000	0.0000	0.0000	0.0004	0.0009	0.0003	1.0000	0.0420	0.7700	0.1698	0.1707	0.0000	0.2024	0.0000	1.0000	0.0000	0.0000	0.0000
5_HuRefUnmapped	1103276813023	NA	NA	4	0.0044	0.0261	0.0950	1.0000	0.0483	0.0017	0.0387	0.0251	0.0235	0.0421	0.0459	0.0400	0.0012	0.0254	0.0811	0.0870	0.0889	0.0245	0.0903	0.0000	0.0302	0.0000	0.0020	0.0438
5_HuRefUnmapped	1103276813026	NA	NA	7	0.1517	0.0026	0.1805	0.0003	0.0200	0.0000	1.0000	0.1357	0.0377	0.0218	0.0270	0.0211	0.0000	0.0096	0.3774	0.3612	0.3408	0.0040	0.2922	0.0000	0.0186	0.0000	0.0000	0.0084
5_HuRefUnmapped	1103276813027	NA	NA	13,14,21	0.0000	0.0009	0.1319	0.0001	0.0041	0.0000	0.0097	0.0014	0.0006	0.0064	0.0087	0.0054	1.0000	0.9974	0.1334	0.1375	0.1478	0.0010	0.1364	0.0000	0.9997	0.0000	0.0001	0.0052
5_HuRefUnmapped	1103276813056	NA	NA	4	0.0344	0.0694	0.1173	1.0000	0.0836	0.0233	0.0810	0.0683	0.0665	0.0837	0.0866	0.0820	0.0208	0.0686	0.1086	0.1117	0.1128	0.0678	0.1134	0.0042	0.0735	0.0055	0.0249	0.0848
5_HuRefUnmapped	1103276813065	NA	NA	22	0.0081	0.0416	0.1260	0.0229	0.0342	0.0031	0.0601	0.0393	0.0376	0.0642	0.0697	0.0619	0.0025	0.6897	0.1739	0.1244	0.1285	0.0383	0.1269	0.0001	0.0543	1.0000	0.0037	0.0603
5_HuRefUnmapped	1103276813078	NA	NA	14,22	0.0004	0.0047	0.1459	0.0008	0.0034	0.0000	0.0214	0.1346	0.0561	0.0186	0.0223	0.0215	0.0000	1.0000	0.1618	0.1494	0.1430	0.0043	0.1402	0.0000	0.0105	1.0000	0.0000	0.0143
5_HuRefUnmapped	1103276813198	NA	NA	2	0.0070	0.9985	0.0960	0.0184	0.0276	0.0025	0.0470	0.0314	0.0292	0.0489	0.0528	0.0472	0.0024	0.0308	0.0908	0.0920	0.0918	0.0324	0.0945	0.0001	0.0370	0.0001	0.0032	0.0485
5_HuRefUnmapped	1103276813205	NA	NA	13	0.0134	0.0492	0.1232	0.0305	0.0426	0.0060	0.0661	0.0481	0.2006	0.3003	0.2959	0.3000	0.9999	0.0484	0.1166	0.1221	0.1229	0.0507	0.1250	0.0002	0.0580	0.0004	0.0070	0.0706
5_HuRefUnmapped	1103276813210	NA	NA	Y	0.0629	0.0915	0.1190	0.0803	0.0880	0.0507	0.0995	0.0907	0.0895	0.1014	0.1031	0.1002	0.0477	0.0910	0.1168	0.1185	0.1190	0.0902	0.1198	0.0203	0.0945	0.0237	0.0526	1.0000
5_HuRefUnmapped	1103276813258	NA	NA	9	0.0000	0.0000	0.1026	0.0000	0.0000	0.0000	0.0000	0.0099	0.9907	0.3123	0.2950	0.3321	0.0000	0.0000	0.0234	0.0413	0.0619	0.0000	0.0586	0.0000	0.0000	0.0000	0.0000	0.0000
5_HuRefUnmapped	1103276813266	NA	NA	22	0.0164	0.0562	0.1298	0.0358	0.0484	0.0079	0.0741	0.0538	0.0520	0.0779	0.0828	0.0757	0.0067	0.7456	0.1695	0.1287	0.1320	0.0528	0.1308	0.0005	0.0694	1.0000	0.0091	0.0737
5_HuRefUnmapped	1103276813286	NA	NA	22	0.0319	0.0741	0.1329	0.0552	0.0675	0.0199	0.0885	0.0731	0.0698	0.0923	0.0962	0.0904	0.5835	0.0786	0.1352	0.1330	0.1347	0.0773	0.1352	0.0027	0.0873	1.0000	0.0225	0.0856
5_HuRefUnmapped	1103276813310	NA	NA	X	0.0238	0.0585	0.1080	0.0425	0.0530	0.0142	0.0742	0.0600	0.0554	0.0742	0.0775	0.0724	0.0136	0.0575	0.1034	0.1072	0.1084	0.0565	0.1094	0.0016	0.0683	0.0023	0.9995	0.0763
5_HuRefUnmapped	1103276813326	NA	NA	14,22	0.1201	0.0499	0.1271	0.0296	0.0511	0.0070	0.0812	0.0559	0.0502	0.0810	0.0863	0.0746	0.0049	1.0000	0.1701	0.1624	0.1600	0.0475	0.1575	0.0003	0.0665	1.0000	0.0088	0.0684
5_HuRefUnmapped	1103276813381	NA	NA	6	0.0026	0.0204	0.0856	0.0099	0.0316	1.0000	0.0327	0.0196	0.0181	0.0357	0.0395	0.0338	0.0007	0.0200	0.0778	0.0829	0.0856	0.0198	0.0868	0.0000	0.0256	0.0000	0.0011	0.0377
5_HuRefUnmapped	1103276813384	NA	NA	1	1.0000	0.2051	0.2418	0.0045	0.2212	0.0193	0.1466	0.0406	0.0270	0.0821	0.0863	0.0677	0.0002	0.0719	0.5357	0.5463	0.4362	0.0287	0.3429	0.0000	0.0675	0.0000	0.0005	0.0255
5_HuRefUnmapped	1103276813391	NA	NA	13,14,21	0.0014	0.0069	0.1110	0.0016	0.0055	0.0000	0.2722	0.0082	0.0063	0.0232	0.0283	0.0201	1.0000	0.9068	0.1574	0.1425	0.1400	0.0059	0.1416	0.0000	1.0000	0.0000	0.0000	0.0199
5_HuRefUnmapped	1103276813392	NA	NA	8	0.0142	0.0503	0.1222	0.0319	0.0441	0.0068	0.0685	0.9494	0.7029	0.2617	0.2485	0.2764	0.0056	0.0501	0.1159	0.1195	0.1206	0.0510	0.1224	0.0003	0.0600	0.0005	0.0108	0.0710
5_HuRefUnmapped	1103276813419	NA	NA	X	0.0500	0.0852	0.1227	0.0704	0.0807	0.0377	0.1052	0.4398	0.2292	0.0981	0.1002	0.1007	0.0409	0.0859	0.1209	0.1212	0.1217	0.0872	0.1223	0.0108	0.1076	0.0130	1.0000	0.0973
5_HuRefUnmapped	1103276813454	NA	NA	8	0.0167	0.4428	0.1356	0.0345	0.0495	0.0063	0.0797	0.9250	0.2021	0.0763	0.0808	0.0779	0.0072	0.0518	0.1362	0.1240	0.1178	0.0629	0.1240	0.0003	0.0643	0.0004	0.0104	0.0657
5_HuRefUnmapped	1103276813530	NA	NA	20	0.0000	0.0034	0.0818	0.0006	0.0020	0.0000	0.0097	0.0029	0.0026	0.0119	0.0149	0.0105	0.0000	0.1191	0.1427	0.0796	0.0874	0.0027	0.0880	1.0000	0.0068	0.0000	0.0000	0.0100
5_HuRefUnmapped	1103276813532	NA	NA	22	0.0003	0.0080	0.0735	0.0026	0.0057	0.0001	0.0163	0.0074	0.0066	0.0191	0.0222	0.0174	0.0000	0.0077	0.0633	0.0726	0.0808	0.0069	0.0810	0.0000	0.0108	1.0000	0.0001	0.0195
5_HuRefUnmapped	1103276813564	NA	NA	1	1.0000	0.0159	0.0965	0.0053	0.0145	0.0003	0.0354	0.0165	0.0143	0.0345	0.0385	0.0308	0.0002	0.0199	0.1114	0.1273	0.1184	0.0129	0.1138	0.0000	0.0211	0.0000	0.0004	0.0300
5_HuRefUnmapped	1103276813586	NA	NA	13	0.0317	0.0705	0.1253	0.0526	0.0645	0.0189	0.0847	0.0696	0.2442	0.3107	0.3003	0.3141	0.9974	0.0696	0.1208	0.1245	0.1249	0.0727	0.1264	0.0025	0.0787	0.0037	0.0208	0.0882
5_HuRefUnmapped	1103276813592	NA	NA	1	1.0000	0.0254	0.1236	0.0063	0.0355	0.0017	0.0911	0.4914	0.1987	0.0551	0.0562	0.0542	0.0005	0.6980	0.3325	0.2932	0.2127	0.0191	0.1700	0.0000	0.0461	0.0000	0.0024	0.7913
5_HuRefUnmapped	1103276813600	NA	NA	Y	0.0249	0.0590	0.1071	0.0436	0.0539	0.0151	0.0714	0.0578	0.0561	0.0744	0.0775	0.0725	0.0132	0.0581	0.1024	0.1060	0.1072	0.0568	0.1083	0.0019	0.0634	0.0026	0.0166	1.0000
5_HuRefUnmapped	1103276813621	NA	NA	22	0.0287	0.0634	0.1100	0.0480	0.0583	0.0181	0.0757	0.0623	0.0605	0.0785	0.0816	0.0767	0.0160	0.0626	0.1055	0.1091	0.1103	0.0612	0.1113	0.0026	0.0680	1.0000	0.0198	0.0802
5_HuRefUnmapped	1103276813677	NA	NA	22	0.0496	0.0242	0.1105	0.0101	0.0268	0.0011	0.0569	0.0309	0.0253	0.0560	0.0620	0.0480	0.0006	0.0404	0.1596	0.1763	0.1699	0.0225	0.1673	0.0000	0.0387	1.0000	0.0015	0.0408
5_HuRefUnmapped	1103276813758	NA	NA	X	0.0297	0.0680	0.1209	0.0509	0.0629	0.0188	0.0889	0.3927	0.1954	0.0853	0.0884	0.0873	0.0197	0.0690	0.1178	0.1189	0.1196	0.0709	0.1207	0.0026	0.0894	0.0036	0.9999	0.0858
5_HuRefUnmapped	1103276813797	NA	NA	13,21	0.0005	0.0036	0.1210	0.0006	0.0173	0.0026	0.0164	0.0045	0.0032	0.0179	0.0230	0.0148	1.0000	0.0062	0.1613	0.1772	0.1709	0.0038	0.1719	0.0000	0.9999	0.0000	0.0000	0.0150
5_HuRefUnmapped	1103276813798	NA	NA	2	0.0364	1.0000	0.1246	0.0065	0.0231	0.0004	0.0595	0.0274	0.0208	0.0550	0.0622	0.0461	0.0002	0.0362	0.2094	0.2184	0.1998	0.0201	0.2004	0.0000	0.0355	0.0000	0.0007	0.0324
5_HuRefUnmapped	1103276813804	NA	NA	14,22	0.0004	0.0103	0.0984	0.0033	0.0073	0.0001	0.0215	0.0095	0.0085	0.0250	0.0293	0.0228	0.0000	0.9708	0.1033	0.0953	0.1002	0.0089	0.1025	0.0000	0.0143	1.0000	0.0001	0.0267
5_HuRefUnmapped	1103276813830	NA	NA	7	0.0000	0.0003	0.0843	0.0000	0.0002	0.0000	1.0000	0.8303	0.0238	0.0037	0.0053	0.0035	0.0000	0.0006	0.0940	0.1151	0.1163	0.0004	0.1212	0.0000	0.0105	0.0000	0.0014	0.0031
5_HuRefUnmapped	1103276813840	NA	NA	6	0.0044	0.0258	0.0875	0.0138	0.0264	0.9980	0.0382	0.0247	0.0232	0.0415	0.0452	0.0394	0.0013	0.0251	0.0799	0.0856	0.0875	0.0240	0.0891	0.0000	0.0300	0.0000	0.0020	0.0438
5_HuRefUnmapped	1103276813879	NA	NA	13,14,22	0.0124	0.0155	0.0953	0.0059	0.0140	0.0003	0.0338	0.0174	0.0144	0.0358	0.0404	0.0314	1.0000	0.9980	0.1303	0.1271	0.1212	0.0139	0.1233	0.0000	0.6163	1.0000	0.0005	0.0270
5_HuRefUnmapped	1103276813887	NA	NA	14,22	0.0051	0.0326	0.1166	0.0169	0.0266	0.0018	0.0492	0.0311	0.0292	0.0536	0.0587	0.0509	0.0013	0.9873	0.1183	0.1144	0.1176	0.0298	0.1192	0.0000	0.0392	1.0000	0.0022	0.0558
5_HuRefUnmapped	1103276813937	NA	NA	2,7,21	0.0193	1.0000	0.1562	0.0328	0.0526	0.0050	1.0000	0.0662	0.0515	0.0774	0.0825	0.0819	0.0144	0.0562	0.1808	0.1273	0.1054	0.0907	0.1191	0.0001	1.0000	0.0002	0.0073	0.0493
5_HuRefUnmapped	1103276813967	NA	NA	5	0.0047	0.0277	0.1028	0.0167	1.0000	0.0193	0.0417	0.0271	0.0250	0.0447	0.0485	0.0427	0.0016	0.0275	0.0872	0.0911	0.0947	0.0293	0.0943	0.0000	0.0354	0.0001	0.0023	0.0447
5_HuRefUnmapped	1103276814007	NA	NA	X	0.0087	0.0368	0.0971	0.0220	0.0313	0.0039	0.0583	0.0420	0.0338	0.0540	0.0578	0.0519	0.0044	0.0360	0.0908	0.0963	0.0979	0.0357	0.0994	0.0001	0.0571	0.0002	1.0000	0.0569
5_HuRefUnmapped	1103276814050	NA	NA	7	0.0015	0.8441	0.1296	0.0076	0.0157	0.0003	1.0000	0.0360	0.0182	0.0429	0.0487	0.0413	0.0008	0.0212	0.1237	0.1218	0.1181	0.0257	0.1251	0.0000	0.0726	0.0000	0.0114	0.0417
5_HuRefUnmapped	1103276814052	NA	NA	1	1.0000	0.0503	0.1820	0.0298	0.7608	0.0078	0.0762	0.0496	0.0443	0.0741	0.0784	0.0696	0.0031	0.0561	0.1583	0.1746	0.1624	0.0465	0.1509	0.0001	0.0560	0.0002	0.0044	0.0629
5_HuRefUnmapped	1103276814067	NA	NA	2	0.0642	0.9650	0.1238	0.0795	0.0892	0.0459	0.1037	0.0922	0.0895	0.1024	0.1044	0.1022	0.0504	0.0899	0.1241	0.1203	0.1185	0.0972	0.1205	0.0159	0.0959	0.0186	0.0502	0.0982
5_HuRefUnmapped	1103276814104	NA	NA	4	0.0000	0.0012	0.0938	1.0000	0.0122	0.0000	0.0056	0.0012	0.0009	0.0065	0.0083	0.0057	0.0000	0.0012	0.0692	0.0680	0.0912	0.0020	0.0788	0.0000	0.0042	0.0000	0.0000	0.0048
5_HuRefUnmapped	1103276814127	NA	NA	13	0.0364	0.0712	0.1133	0.0566	0.0663	0.0248	0.0825	0.0701	0.0684	0.0851	0.0880	0.0837	1.0000	0.0705	0.1095	0.1125	0.1133	0.0692	0.1141	0.0048	0.0758	0.0063	0.0267	0.0863
5_HuRefUnmapped	1103276814209	NA	NA	13,21	0.0015	0.0207	0.1227	0.0081	0.0152	0.0003	0.0371	0.0191	0.0176	0.0415	0.0472	0.0389	0.9986	0.3742	0.1674	0.1200	0.1240	0.0182	0.1240	0.0000	0.9949	0.0000	0.0005	0.0393
5_HuRefUnmapped	1103276814215	NA	NA	6	0.0055	0.0288	0.0907	0.0161	0.0504	0.9668	0.0418	0.0278	0.0261	0.0450	0.0488	0.0430	0.0020	0.0283	0.0837	0.0887	0.0904	0.0275	0.0920	0.0000	0.0336	0.0001	0.0026	0.0473
5_HuRefUnmapped	1103276814220	NA	NA	X	0.0011	0.0150	0.0876	0.0059	0.0113	0.0003	0.0327	0.1430	0.0569	0.0297	0.0335	0.0299	0.0003	0.0147	0.0788	0.0842	0.0865	0.0145	0.0886	0.0000	0.0270	0.0000	1.0000	0.0309
5_HuRefUnmapped	1103276814239	NA	NA	2	0.0000	1.0000	0.0582	0.0003	0.0011	0.0000	0.0058	0.0016	0.0013	0.0067	0.0086	0.0060	0.0000	0.0016	0.0481	0.0514	0.0514	0.0017	0.0562	0.0000	0.0027	0.0000	0.0000	0.0067
5_HuRefUnmapped	1103276814274	NA	NA	Y	0.0444	0.0783	0.1160	0.0644	0.0739	0.0321	0.0889	0.0772	0.0758	0.0914	0.0937	0.0897	0.0292	0.0776	0.1128	0.1152	0.1160	0.0767	0.1172	0.0080	0.0823	0.0101	0.0338	0.9651
5_HuRefUnmapped	1103276814313	NA	NA	1,6,22,X	1.0000	0.0000	0.0000	0.0000	0.0012	1.0000	0.0006	0.0001	0.0000	0.0004	0.0003	0.0000	0.1248	0.0596	0.2364	0.5102	0.0525	0.0000	0.0136	0.0000	0.0002	1.0000	1.0000	0.0000
5_HuRefUnmapped	1103276814325	NA	NA	22	0.0154	0.0567	0.1353	0.0381	0.0500	0.0077	0.1049	0.0809	0.0573	0.0865	0.0895	0.0836	0.6786	0.0566	0.1271	0.1328	0.1350	0.0614	0.1385	0.0004	0.1398	1.0000	0.1585	0.0899
5_HuRefUnmapped	1103276814326	NA	NA	9	0.0000	0.0000	0.0984	0.0000	0.0000	0.0000	0.0000	0.0513	0.9503	0.3436	0.3152	0.3623	0.0000	0.0000	0.0628	0.1831	0.2481	0.0000	0.1703	0.0000	0.0000	0.0000	0.0000	0.0000
5_HuRefUnmapped	1103276814374	NA	NA	13	0.0130	0.0435	0.0999	0.0286	0.0383	0.0065	0.0567	0.0423	0.0405	0.0602	0.0638	0.0582	1.0000	0.0427	0.0940	0.0985	0.1000	0.0412	0.1013	0.0004	0.0484	0.0006	0.0074	0.0623
5_HuRefUnmapped	1103276814377	NA	NA	13	0.0028	0.0206	0.0827	0.0102	0.0166	0.0009	0.0322	0.0197	0.0183	0.0354	0.0391	0.0334	1.0000	0.0200	0.0748	0.0809	0.0829	0.0189	0.0847	0.0000	0.0246	0.0000	0.0011	0.0376
5_HuRefUnmapped	1103276814384	NA	NA	22	0.0145	0.0458	0.1013	0.0306	0.0406	0.0074	0.0591	0.0446	0.0428	0.0624	0.0660	0.0604	0.0062	0.0450	0.0955	0.1002	0.1019	0.0434	0.1032	0.0005	0.0506	1.0000	0.0085	0.0645
5_HuRefUnmapped	1103276814395	NA	NA	2,7,20,21	0.0000	1.0000	0.0000	0.0000	0.0000	0.0000	1.0000	0.0000	0.1833	0.2455	0.0461	0.5250	0.0000	0.0000	0.0000	0.0000	0.0000	0.0000	0.0000	1.0000	1.0000	0.0000	0.0000	0.0000
5_HuRefUnmapped	1103276814434	NA	NA	13	0.0312	0.0721	0.1280	0.0537	0.0657	0.0193	0.0861	0.0709	0.0684	0.0901	0.0936	0.0878	1.0000	0.0721	0.1257	0.1273	0.1264	0.0694	0.1285	0.0026	0.8747	0.0036	0.0212	0.0883
5_HuRefUnmapped	1103276814454	NA	NA	22	0.0459	0.0791	0.1157	0.0653	0.0747	0.0334	0.0893	0.0781	0.0766	0.0916	0.0941	0.0902	0.0307	0.0784	0.1125	0.1152	0.1165	0.0771	0.1170	0.0089	0.0830	1.0000	0.0358	0.0929
5_HuRefUnmapped	1103276814485	NA	NA	13,22	0.0179	0.0548	0.1189	0.0363	0.0477	0.0093	0.0706	0.0526	0.0510	0.0739	0.0782	0.0721	0.9995	0.7109	0.1553	0.1179	0.1206	0.0522	0.1195	0.0007	0.0672	1.0000	0.0106	0.0699
5_HuRefUnmapped	1103276814517	NA	NA	20	0.0214	0.0554	0.1067	0.0397	0.0501	0.0123	0.0683	0.0542	0.0524	0.0716	0.0749	0.0695	0.0106	0.0545	0.1016	0.1061	0.1081	0.0530	0.1111	0.9887	0.0603	0.0019	0.0137	0.0735
5_HuRefUnmapped	1103276814527	NA	NA	13	0.0307	0.0640	0.1081	0.0476	0.0580	0.0192	0.0932	0.0789	0.2377	0.2975	0.2864	0.3030	0.9941	0.7354	0.1409	0.1091	0.1095	0.0711	0.1088	0.0034	0.1205	0.0045	0.2300	0.0741
5_HuRefUnmapped	1103276814603	NA	NA	7	0.0255	0.2518	0.1847	0.0103	0.1544	0.0226	1.0000	0.0637	0.0286	0.0710	0.0786	0.0662	0.0021	0.0449	0.2581	0.2198	0.2179	0.0546	0.2079	0.0000	0.1817	0.0000	0.0300	0.0419
5_HuRefUnmapped	1103276814654	NA	NA	1	1.0000	0.0442	0.1643	0.0182	0.2138	0.2005	0.0826	0.0493	0.0406	0.0773	0.0838	0.0709	0.0046	0.0708	0.2087	0.2228	0.2101	0.0456	0.1935	0.0000	0.0672	0.0001	0.0033	0.0515
5_HuRefUnmapped	1103276814688	NA	NA	8	0.0061	0.0109	0.1247	0.0026	0.0093	0.0001	0.0346	0.9992	0.2141	0.0299	0.0337	0.0296	0.0000	0.0125	0.1310	0.1461	0.1296	0.0087	0.1240	0.0000	0.0162	0.0000	0.0001	0.0250
5_HuRefUnmapped	1103276814721	NA	NA	1	1.0000	0.2712	0.1327	0.0139	0.0295	0.0014	0.0597	0.0327	0.0287	0.0552	0.0597	0.0530	0.0012	0.0326	0.1421	0.1391	0.1247	0.0329	0.1250	0.0000	0.0388	0.0000	0.0016	0.0442
5_HuRefUnmapped	1103276814750	NA	NA	13,14,21	0.0002	0.0208	0.1532	0.0004	0.0042	0.0000	0.0182	0.0659	0.0222	0.0142	0.0177	0.0151	1.0000	0.9849	0.1676	0.1471	0.1337	0.0033	0.1378	0.0000	0.9997	0.0000	0.0000	0.0101
5_HuRefUnmapped	1103276814752	NA	NA	13,22	0.0305	0.0692	0.1224	0.0521	0.0635	0.0191	0.0829	0.0679	0.0661	0.0865	0.0899	0.0844	0.9936	0.0685	0.1174	0.1212	0.1228	0.0670	0.1238	0.0027	0.0748	0.9999	0.0209	0.0879
5_HuRefUnmapped	1103276814766	NA	NA	X,Y	0.0119	0.0486	0.1240	0.0294	0.0415	0.0058	0.0723	0.0514	0.0444	0.0698	0.0746	0.0670	0.0053	0.0484	0.1169	0.1226	0.1303	0.7653	0.1267	0.0002	0.0629	0.0004	0.9672	0.9330
5_HuRefUnmapped	1103276814771	NA	NA	4	0.0019	0.0176	0.0872	1.0000	0.0411	0.0006	0.0288	0.0167	0.0154	0.0319	0.0356	0.0300	0.0004	0.0170	0.0725	0.0790	0.0812	0.0163	0.0829	0.0000	0.0211	0.0000	0.0007	0.0337
5_HuRefUnmapped	1103276814772	NA	NA	13	0.0247	0.0590	0.1076	0.0436	0.0538	0.0149	0.0715	0.0578	0.0560	0.0745	0.0777	0.0727	0.9995	0.0581	0.1028	0.1066	0.1077	0.0567	0.1087	0.0018	0.0636	0.0026	0.0165	0.0764
5_HuRefUnmapped	1103276814805	NA	NA	6	0.0406	0.0779	0.1356	0.0694	0.6303	0.9940	0.0903	0.0774	0.0750	0.0928	0.0957	0.0913	0.0281	0.0789	0.1195	0.1216	0.1226	0.0812	0.1224	0.0057	0.0841	0.0074	0.0309	0.0919
5_HuRefUnmapped	1103276814820	NA	NA	7	0.0156	0.0474	0.1017	0.0321	0.0422	0.0084	0.9980	0.0471	0.0447	0.0637	0.0673	0.0619	0.0073	0.0476	0.0961	0.1004	0.1015	0.0451	0.1028	0.0006	0.0536	0.0009	0.0095	0.0661
5_HuRefUnmapped	1103276814826	NA	NA	13	0.0161	0.0542	0.1273	0.0355	0.1281	0.1404	0.0739	0.0537	0.0504	0.0758	0.0799	0.0741	1.0000	0.6479	0.1668	0.1233	0.1287	0.0612	0.1240	0.0005	0.8545	0.0007	0.0109	0.0651
5_HuRefUnmapped	1103276814911	NA	NA	13,14,21,22	0.0566	0.0122	0.0228	0.0082	0.0132	0.0036	0.0183	0.0144	0.1427	0.1970	0.1875	0.1904	0.9378	0.9670	0.0390	0.0314	0.0293	0.0158	0.0289	0.0005	0.9903	1.0000	0.0044	0.0118
5_HuRefUnmapped	1103276814927	NA	NA	21	0.0013	0.2134	0.1135	0.0063	0.0131	0.0002	0.0346	0.0165	0.0139	0.0343	0.0390	0.0331	0.0002	0.0149	0.1116	0.0981	0.0890	0.0194	0.0987	0.0000	1.0000	0.0000	0.0003	0.0266
5_HuRefUnmapped	1103276814969	NA	NA	X,Y	0.0156	0.0536	0.1226	0.0344	0.0465	0.0078	0.0757	0.0575	0.0494	0.0739	0.0783	0.0714	0.0077	0.0523	0.1158	0.1215	0.1232	0.0521	0.1249	0.0004	0.0691	0.0007	1.0000	0.9997
5_HuRefUnmapped	1103276815011	NA	NA	7	0.0036	0.0237	0.0862	0.0122	0.0195	0.0013	1.0000	0.0236	0.0215	0.0391	0.0429	0.0373	0.0010	0.0240	0.0785	0.0843	0.0858	0.0218	0.0876	0.0000	0.0295	0.0000	0.0016	0.0417
5_HuRefUnmapped	1103276815015	NA	NA	X	0.0077	0.0345	0.0952	0.0203	0.0293	0.0033	0.0532	0.0375	0.0316	0.0514	0.0553	0.0494	0.0033	0.0337	0.0887	0.0942	0.0959	0.0330	0.0973	0.0001	0.0485	0.0002	1.0000	0.0540
5_HuRefUnmapped	1103276815058	NA	NA	22	0.0069	0.0321	0.0921	0.0187	0.0273	0.0029	0.0450	0.0310	0.0293	0.0484	0.0521	0.0463	0.0023	0.0313	0.0851	0.0906	0.0926	0.0299	0.0941	0.0001	0.0365	0.9997	0.0034	0.0507
5_HuRefUnmapped	1103276815066	NA	NA	1	1.0000	0.0283	0.1305	0.0092	0.0273	0.0011	0.0601	0.0279	0.0250	0.0519	0.0555	0.0475	0.0005	0.0334	0.1551	0.1785	0.1544	0.0208	0.1398	0.0000	0.0330	0.0000	0.0009	0.0418
5_HuRefUnmapped	1103276815067	NA	NA	22	0.0051	0.0373	0.1395	0.0221	0.0311	0.0017	0.0555	0.0346	0.0394	0.0722	0.0745	0.0689	0.1294	0.0352	0.1221	0.1270	0.1315	0.0361	0.1389	0.0000	0.0524	1.0000	0.0018	0.0744
5_HuRefUnmapped	1103276815183	NA	NA	X	0.4074	0.0868	0.1098	0.0734	0.0939	0.0603	0.8413	0.1122	0.0916	0.1034	0.1051	0.0999	0.0695	0.1134	0.1315	0.1334	0.1288	0.0888	0.1273	0.0242	0.1317	0.0303	1.0000	0.0926
5_HuRefUnmapped	1103276815220	NA	NA	X	0.1589	0.0513	0.1209	0.0308	0.0545	0.0085	0.0922	0.0666	0.0525	0.0828	0.0878	0.0758	0.0070	0.0710	0.1542	0.1631	0.1578	0.0507	0.1559	0.0004	0.0795	0.0006	1.0000	0.0695
5_HuRefUnmapped	1103276815252	NA	NA	2	0.0003	1.0000	0.0731	0.0024	0.0055	0.0000	0.0166	0.0072	0.0062	0.0181	0.0212	0.0168	0.0000	0.0069	0.0650	0.0671	0.0667	0.0076	0.0709	0.0000	0.0101	0.0000	0.0001	0.0178
5_HuRefUnmapped	1103276815264	NA	NA	8	0.0075	0.0398	0.1239	0.0223	0.0337	0.0032	0.0597	0.9179	0.1753	0.0620	0.0672	0.0610	0.0023	0.0406	0.1157	0.1208	0.1301	0.7679	0.1248	0.0001	0.0478	0.0001	0.0046	0.0670
5_HuRefUnmapped	1103276815275	NA	NA	2	0.0045	0.9986	0.0911	0.0137	0.0218	0.0014	0.0400	0.0252	0.0233	0.0421	0.0459	0.0404	0.0013	0.0247	0.0851	0.0870	0.0870	0.0259	0.0899	0.0000	0.0304	0.0000	0.0018	0.0420
5_HuRefUnmapped	1103276815341	NA	NA	1	1.0000	0.0143	0.0923	0.0046	0.0124	0.0002	0.0309	0.0145	0.0124	0.0309	0.0347	0.0276	0.0001	0.0169	0.1020	0.1174	0.1105	0.0115	0.1063	0.0000	0.0186	0.0000	0.0003	0.0277
5_HuRefUnmapped	1103276815370	NA	NA	2	0.0056	0.9985	0.0935	0.0159	0.0245	0.0019	0.0434	0.0282	0.0261	0.0454	0.0492	0.0437	0.0017	0.0276	0.0879	0.0895	0.0893	0.0290	0.0922	0.0000	0.0335	0.0001	0.0024	0.0451
5_HuRefUnmapped	1103276815380	NA	NA	X	0.0121	0.0424	0.0992	0.0272	0.0369	0.0059	0.0616	0.0461	0.0393	0.0591	0.0628	0.0570	0.0065	0.0415	0.0932	0.0981	0.0996	0.0408	0.1009	0.0003	0.0603	0.0005	0.9774	0.0618
5_HuRefUnmapped	1103276815446	NA	NA	7	0.0835	0.0393	0.1315	0.0186	0.0378	0.0034	0.9108	0.0416	0.0386	0.0650	0.0689	0.0631	0.0026	0.0473	0.1407	0.1499	0.1352	0.0335	0.1305	0.0001	0.0515	0.0001	0.0032	0.0588
5_HuRefUnmapped	1103276815447	NA	NA	14,22	0.0033	0.0270	0.1141	0.0128	0.0215	0.0010	0.0430	0.0256	0.0238	0.0474	0.0525	0.0447	0.0007	0.9855	0.1156	0.1119	0.1160	0.0244	0.1175	0.0000	0.0332	1.0000	0.0013	0.0493
5_HuRefUnmapped	1103276815459	NA	NA	13,21	0.0027	0.0243	0.1111	0.0112	0.0191	0.0008	0.0396	0.0231	0.0212	0.0440	0.0490	0.0412	1.0000	0.0235	0.1000	0.1086	0.1110	0.0219	0.1138	0.0000	0.9970	0.0000	0.0010	0.0464
5_HuRefUnmapped	1103276815462	NA	NA	X	0.0450	0.0799	0.1168	0.0648	0.0746	0.0327	0.1019	0.0901	0.0770	0.0928	0.0953	0.0914	0.0403	0.0791	0.1139	0.1168	0.1176	0.0802	0.1183	0.0084	0.1084	0.0106	1.0000	0.0952
5_HuRefUnmapped	1103276815498	NA	NA	2	0.0046	0.9986	0.0912	0.0138	0.0219	0.0015	0.0402	0.0254	0.0234	0.0423	0.0461	0.0406	0.0013	0.0249	0.0853	0.0872	0.0871	0.0261	0.0900	0.0000	0.0306	0.0000	0.0019	0.0422
5_HuRefUnmapped	1103276815517	NA	NA	9	0.0000	0.0005	0.0449	0.0001	0.0003	0.0000	0.0022	0.0468	0.9406	0.0263	0.0302	0.0330	0.0000	0.0005	0.0328	0.0411	0.0441	0.0004	0.0473	0.0000	0.0010	0.0000	0.0000	0.0033
5_HuRefUnmapped	1103276815534	NA	NA	22	0.0094	0.0443	0.1267	0.0251	0.0367	0.0038	0.0628	0.0419	0.0402	0.0668	0.0722	0.0645	0.0030	0.7019	0.1728	0.1252	0.1288	0.0410	0.1275	0.0001	0.0571	1.0000	0.0045	0.0630
5_HuRefUnmapped	1103276815539	NA	NA	2	0.0603	0.9658	0.1233	0.0763	0.0864	0.0422	0.1015	0.0895	0.0868	0.1004	0.1026	0.1001	0.0462	0.0873	0.1233	0.1197	0.1179	0.0944	0.1199	0.0134	0.0935	0.0159	0.0463	0.0964
5_HuRefUnmapped	1103276815615	NA	NA	20	0.0376	0.0726	0.1148	0.0576	0.0677	0.0256	0.0840	0.0716	0.0699	0.0870	0.0896	0.0851	0.0231	0.0718	0.1109	0.1144	0.1163	0.0705	0.1180	1.0000	0.0774	0.0070	0.0275	0.0875
5_HuRefUnmapped	1103276815655	NA	NA	6	0.0027	0.0205	0.0831	0.0101	0.0291	0.9909	0.0323	0.0196	0.0182	0.0354	0.0391	0.0334	0.0007	0.0199	0.0749	0.0809	0.0832	0.0191	0.0848	0.0000	0.0248	0.0000	0.0011	0.0374
5_HuRefUnmapped	1103276815685	NA	NA	13,21	0.0000	0.0000	0.1725	0.0000	0.0000	0.0000	0.0002	0.0000	0.0000	0.0002	0.0004	0.0002	1.0000	0.7316	0.2414	0.1018	0.1245	0.0000	0.1167	0.0000	1.0000	0.0000	0.0000	0.0002
5_HuRefUnmapped	1103276815716	NA	NA	1	1.0000	0.0111	0.0795	0.0037	0.0086	0.0001	0.0224	0.0103	0.0093	0.0238	0.0270	0.0219	0.0001	0.0109	0.0733	0.0834	0.0819	0.0091	0.0816	0.0000	0.0137	0.0000	0.0002	0.0244
5_HuRefUnmapped	1103276815720	NA	NA	1	1.0000	0.0596	0.1165	0.0380	0.0547	0.0133	0.0749	0.0575	0.0548	0.0752	0.0781	0.0728	0.0099	0.0590	0.1157	0.1233	0.1200	0.0533	0.1169	0.0011	0.0623	0.0016	0.0128	0.0735
5_HuRefUnmapped	1103276815739	NA	NA	13	0.0039	0.1987	0.1899	0.3510	0.2165	0.0012	0.0539	0.0312	0.0274	0.0563	0.0627	0.0541	1.0000	0.0316	0.1440	0.1352	0.1279	0.0373	0.1342	0.0000	0.7545	0.0000	0.0013	0.0450
5_HuRefUnmapped	1103276815749	NA	NA	21	0.0007	0.0106	0.0714	0.0040	0.0079	0.0001	0.0196	0.0100	0.0090	0.0223	0.0256	0.0206	0.0001	0.0102	0.0625	0.0694	0.0713	0.0094	0.0736	0.0000	1.0000	0.0000	0.0002	0.0241
5_HuRefUnmapped	1103276815787	NA	NA	X	0.0061	0.0374	0.1332	0.0200	0.1526	0.1530	0.0628	0.0399	0.0333	0.0596	0.0654	0.0589	0.0068	0.0421	0.1206	0.1212	0.1263	0.0442	0.1264	0.0000	0.0612	0.0001	1.0000	0.0521
5_HuRefUnmapped	1103276815805	NA	NA	1,6,22,X	1.0000	0.0123	0.0150	0.0085	0.0184	1.0000	0.0127	0.0129	0.0105	0.0112	0.0113	0.0115	0.7331	0.0119	0.0166	0.0187	0.0169	0.0103	0.0142	0.0017	0.0159	1.0000	0.9899	0.0080
5_HuRefUnmapped	1103276815813	NA	NA	7	0.1910	0.0617	0.1367	0.0376	0.0611	0.0122	0.9979	0.0621	0.0607	0.0864	0.0893	0.0842	0.0097	0.0674	0.1448	0.1523	0.1409	0.0550	0.1367	0.0008	0.0699	0.0013	0.0118	0.0795
5_HuRefUnmapped	1103276815820	NA	NA	13	0.0218	0.0558	0.1066	0.0404	0.0506	0.0127	0.0686	0.0546	0.0531	0.0721	0.0753	0.0702	0.9967	0.0549	0.1014	0.1053	0.1065	0.0536	0.1078	0.0013	0.0607	0.0019	0.0141	0.0743
5_HuRefUnmapped	1103276815824	NA	NA	2	0.0014	1.0000	0.0825	0.0062	0.0116	0.0003	0.0269	0.0142	0.0127	0.0286	0.0322	0.0271	0.0002	0.0137	0.0757	0.0771	0.0766	0.0149	0.0804	0.0000	0.0184	0.0000	0.0004	0.0280
5_HuRefUnmapped	1103276815858	NA	NA	22	0.0103	0.0507	0.1464	0.0322	0.0433	0.0043	0.0697	0.0481	0.0509	0.0837	0.0866	0.0803	0.2120	0.0494	0.1363	0.1388	0.1392	0.0488	0.1459	0.0001	0.8617	0.9987	0.0047	0.0818
5_HuRefUnmapped	1103276815864	NA	NA	2	0.0000	1.0000	0.3813	0.0001	0.0287	0.0000	0.0070	0.0010	0.0121	0.1423	0.1820	0.1306	0.0000	0.0371	0.4258	0.1981	0.1611	0.0025	0.1555	0.0000	0.0035	0.0000	0.0000	0.0025
5_HuRefUnmapped	1103276815865	NA	NA	8	0.0254	0.0675	0.1369	0.0486	0.1836	0.5340	0.0869	0.9216	0.2362	0.0875	0.0917	0.0893	0.0282	0.0729	0.1299	0.1290	0.1317	0.0749	0.1320	0.0015	0.0837	0.0020	0.0218	0.0811
5_HuRefUnmapped	1103276815869	NA	NA	14	0.0034	0.0227	0.0848	0.0115	0.0185	0.0011	0.0348	0.0217	0.0202	0.0380	0.0417	0.0360	0.0008	0.9916	0.0867	0.0830	0.0851	0.0208	0.0865	0.0000	0.0274	0.0000	0.0014	0.0398
5_HuRefUnmapped	1103276815881	NA	NA	6	0.0101	0.0387	0.0980	0.0242	0.0659	0.9616	0.0526	0.0378	0.0358	0.0556	0.0594	0.0537	0.0041	0.0380	0.0923	0.0962	0.0982	0.0381	0.0991	0.0002	0.0449	0.0003	0.0057	0.0578
5_HuRefUnmapped	1103276815896	NA	NA	13	0.0153	0.0471	0.1019	0.0319	0.0418	0.0080	0.0603	0.0459	0.0441	0.0635	0.0671	0.0616	1.0000	0.0463	0.0963	0.1006	0.1020	0.0448	0.1032	0.0005	0.0520	0.0009	0.0091	0.0655
5_HuRefUnmapped	1103276815928	NA	NA	6	0.0203	0.0540	0.1066	0.0385	0.0855	0.9632	0.0674	0.0530	0.0510	0.0703	0.0737	0.0685	0.0115	0.0535	0.1014	0.1048	0.1066	0.0533	0.1073	0.0011	0.0603	0.0016	0.0132	0.0717
5_HuRefUnmapped	1103276816005	NA	NA	1	0.9046	0.0579	0.1108	0.0407	0.0588	0.0147	0.0809	0.0625	0.0577	0.0804	0.0841	0.0758	0.0114	0.0711	0.1270	0.1328	0.1295	0.0559	0.1286	0.0014	0.0685	0.0021	0.0173	0.0744
5_HuRefUnmapped	1103276816034	NA	NA	1,6,13,22,X	1.0000	0.0000	0.0000	0.0000	0.0000	1.0000	0.0000	0.0000	0.0000	0.0000	0.0000	0.0000	1.0000	0.0000	0.0000	0.0000	0.0000	0.0000	0.0000	0.0000	0.0000	1.0000	1.0000	0.0000
5_HuRefUnmapped	1103276816039	NA	NA	2	0.0071	0.9985	0.0962	0.0186	0.0278	0.0026	0.0473	0.0317	0.0294	0.0492	0.0531	0.0475	0.0024	0.0310	0.0910	0.0922	0.0919	0.0326	0.0947	0.0001	0.0372	0.0001	0.0033	0.0487
5_HuRefUnmapped	1103276816040	NA	NA	1	0.9995	0.0748	0.1224	0.0563	0.0729	0.0266	0.0949	0.0741	0.0732	0.0916	0.0939	0.0899	0.0229	0.0768	0.1244	0.1285	0.1243	0.0705	0.1229	0.0048	0.0793	0.0064	0.0269	0.0891
5_HuRefUnmapped	1103276816075	NA	NA	7	0.0074	0.0363	0.1063	0.0206	0.0308	0.0033	1.0000	0.0588	0.0346	0.0574	0.0618	0.0552	0.0064	0.0384	0.1004	0.1069	0.1079	0.0392	0.1099	0.0001	0.1012	0.0002	0.0913	0.0615
5_HuRefUnmapped	1103276816079	NA	NA	Y	0.0021	0.0183	0.0819	0.0086	0.0145	0.0006	0.0297	0.0173	0.0161	0.0331	0.0365	0.0309	0.0004	0.0176	0.0737	0.0798	0.0819	0.0168	0.0848	0.0000	0.0220	0.0000	0.0007	0.9622
5_HuRefUnmapped	1103276816124	NA	NA	1,2	1.0000	0.9991	0.1683	0.0119	0.5910	0.0018	0.7706	0.0295	0.0225	0.0469	0.0513	0.0436	0.0008	0.0375	0.1630	0.1695	0.1438	0.0262	0.1337	0.0000	0.0381	0.0000	0.0010	0.0314
5_HuRefUnmapped	1103276816136	NA	NA	21	0.0065	0.0361	0.1198	0.0205	0.1359	0.0851	0.0566	0.0368	0.0329	0.0584	0.0623	0.0563	0.0031	0.0366	0.1184	0.1122	0.1219	0.0468	0.1160	0.0000	0.9224	0.0001	0.0042	0.0510
5_HuRefUnmapped	1103276816138	NA	NA	1	0.9995	0.0479	0.1080	0.0302	0.0442	0.0079	0.0658	0.0474	0.0451	0.0665	0.0699	0.0638	0.0061	0.0495	0.1082	0.1145	0.1125	0.0441	0.1118	0.0004	0.0532	0.0007	0.0085	0.0654
5_HuRefUnmapped	1103276816148	NA	NA	2,21	0.0052	1.0000	0.1351	0.0169	0.0284	0.0015	0.0567	0.0338	0.0303	0.0575	0.0634	0.0553	0.0014	0.0331	0.1298	0.1265	0.1306	0.7349	0.1292	0.0000	0.9999	0.0000	0.0019	0.0564
5_HuRefUnmapped	1103276816177	NA	NA	13	0.0222	0.0562	0.1066	0.0407	0.0509	0.0130	0.0690	0.0550	0.0532	0.0720	0.0754	0.0702	1.0000	0.0554	0.1017	0.1055	0.1067	0.0540	0.1078	0.0014	0.0610	0.0020	0.0145	0.0739
5_HuRefUnmapped	1103276816186	NA	NA	8	0.0000	0.2776	0.1497	0.0002	0.0011	0.0000	0.0175	1.0000	0.5076	0.0101	0.0135	0.0107	0.0000	0.0018	0.1411	0.1174	0.1245	0.1966	0.1221	0.0000	0.0079	0.0000	0.0000	0.0084
5_HuRefUnmapped	1103276816215	NA	NA	22	0.0206	0.0542	0.1057	0.0386	0.0490	0.0118	0.0671	0.0530	0.0513	0.0703	0.0737	0.0684	0.0101	0.0534	0.1007	0.1047	0.1068	0.0519	0.1075	0.0011	0.0588	0.9953	0.0131	0.0722
5_HuRefUnmapped	1103276816223	NA	NA	14	0.0023	0.0191	0.0815	0.0091	0.0152	0.0007	0.0305	0.0181	0.0168	0.0336	0.0373	0.0317	0.0005	0.9997	0.0799	0.0797	0.0818	0.0173	0.0834	0.0000	0.0233	0.0000	0.0009	0.0354
5_HuRefUnmapped	1103276816276	NA	NA	21	0.0384	0.0799	0.1314	0.0650	0.0744	0.0255	0.0927	0.0779	0.0803	0.1009	0.1025	0.0990	0.6675	0.0786	0.1259	0.1278	0.1287	0.0785	0.1312	0.0045	0.9984	0.0060	0.0266	0.1016
[truncated: 8,589 more rows]
