# Supplementary material for: Genomic Characterization of Large Heterochromatic Gaps in the Human Genome Assembly
Source: PLoS Comput Biol. 2014 May 15;10(5):e1003628. doi: 10.1371/journal.pcbi.1003628 (PMC4022460; doi:10.1371/journal.pcbi.1003628)
Supplement: Dataset S4 — Y haplogroup assignments and HSat3A6 array size estimates. SD4_HSat3A6ArraySizeEstimates.txt: This file lists the 396 male samples for whom we estimated HSat3A6 array sizes. The first column lists the Sample ID, the second column lists the sample population (abbreviated according to the conventions used by the 1000 Genomes Project), the third and fourth columns specify the Y haplogroup assignment of each sample (from personal correspondence with Chris Tyler-Smith), and the fifth column lists our HSat3A6 array size estimate in bp. This supplemental data file is available in the Dryad Digital Repository: doi:10.5061/dryad.vg885. (ZIP) [file pcbi.1003628.s019.zip]

Archive with 3 entries (2 files):
- SD4_HSat3A6ArraySizeEstimates.txt
- __MACOSX/
- __MACOSX/._SD4_HSat3A6ArraySizeEstimates.txt
